# Supplementary material for: Geographic Patterns of Intra‐ and Interspecific Diversity of Riverine Fish Species in the Italian Northern Apennines and Ligurian Alps
Source: Ecol Evol. 2026 Apr 3;16(4):e73240. doi: 10.1002/ece3.73240 (PMC13052162; doi:10.1002/ece3.73240)
Supplement: Supplementary file 5 — Table S1: Overview of sampling metadata and sampling sites. [file ECE3-16-e73240-s010.xlsx]

## Sheet: Metadata_2021_2022
Supplementary Table X – Overview of sampling metadata and sampling sites.
SPYGEN Code	Code / site name	River	X	Y	Basin	Range	Date of sampling	Replicate 1 or 2 (if existing)	Replicate position
SPY211779	C01TAG	Taggia	7.85522	43.869	Coast	Ligurian Alps	20.05.2021	1 (A)	both sides
SPY211774	C01TAG	Taggia	7.85522	43.869	Coast	Ligurian Alps	20.05.2021	2 (B)	both sides
SPY211725	C02IMP	Impero	8.00636	43.9418	Coast	Ligurian Alps	20.05.2021	1 (A)	both sides
SPY211727	C02IMP	Impero	8.00636	43.9418	Coast	Ligurian Alps	20.05.2021	2 (B)	both sides
SPY211765	C03ARR	Arroscia	8.14362	44.0498	Coast	Ligurian Alps	21.05.2021	1 (A)	both sides
SPY211771	C03ARR	Arroscia	8.14362	44.0498	Coast	Ligurian Alps	21.05.2021	2 (B)	both sides
SPY211769	C04POR	Porra	8.30945	44.1839	Coast	Ligurian Alps	21.05.2021	1 (A)	both sides
SPY211781	C04POR	Porra	8.30945	44.1839	Coast	Ligurian Alps	21.05.2021	2 (B)	both sides
SPY211724	C05QUI	Quiliano	8.38696	44.2908	Coast	Ligurian Alps	21.05.2021	1 (A)	both sides
SPY211775	C05QUI	Quiliano	8.38696	44.2908	Coast	Ligurian Alps	21.05.2021	2 (B)	both sides
SPY211749	P06TAN	Tanaro	8.02877	44.3793	Po	Ligurian Alps	22.05.2021	1 (A)	both sides
SPY211744	P06TAN	Tanaro	8.02877	44.3793	Po	Ligurian Alps	22.05.2021	2 (B)	both sides
SPY211770	P07BOC	Bormida di Millesimo	8.19262	44.5893	Po	Ligurian Alps	22.05.2021	1 (A)	both sides
SPY211750	P07BOC	Bormida di Millesimo	8.19262	44.5893	Po	Ligurian Alps	22.05.2021	2 (B)	both sides
SPY211764	P08BOR	Bormida di Spigno	8.31657	44.4975	Po	Ligurian Alps	22.05.2021	1 (A)	both sides
SPY211745	P08BOR	Bormida di Spigno	8.31657	44.4975	Po	Ligurian Alps	22.05.2021	2 (B)	both sides
SPY211726	P09ERR	Erro	8.43247	44.5687	Po	Ligurian Alps	22.05.2021	1 (A)	both sides
SPY211776	P09ERR	Erro	8.43247	44.5687	Po	Ligurian Alps	22.05.2021	2 (B)	both sides
SPY211740	C10SAN	Sansobbia	8.47509	44.3559	Coast	Ligurian Alps	23.05.2021	1 (A)	both sides
SPY211730	C10SAN	Sansobbia	8.47509	44.3559	Coast	Ligurian Alps	23.05.2021	2 (B)	both sides
SPY211735	C11ARV	Arrestra	8.62348	44.3827	Coast	Ligurian Alps	23.05.2021	1 (A)	both sides
SPY211734	C11ARV	Arrestra	8.62348	44.3827	Coast	Ligurian Alps	23.05.2021	2 (B)	both sides
SPY211736	C12POL	Polcevera	8.9016	44.4732	Coast	Northern Apennines	25.05.2021	1 (A)	both sides
SPY211746	C12POL	Polcevera	8.9016	44.4732	Coast	Northern Apennines	25.05.2021	2 (B)	both sides
SPY211741	C13SEC	Secca	8.94153	44.5124	Coast	Northern Apennines	25.05.2021	1 (A)	both sides
SPY211731	C13SEC	Secca	8.94153	44.5124	Coast	Northern Apennines	25.05.2021	2 (B)	both sides
SPY211729	C14BIS	Bisagno	9.00267	44.4476	Coast	Northern Apennines	25.05.2021	1 (A)	both sides
SPY211751	C14BIS	Bisagno	9.00267	44.4476	Coast	Northern Apennines	25.05.2021	2 (B)	both sides
SPY211758	C15GRA	Graveglia	9.39634	44.3434	Coast	Northern Apennines	26.05.2021	1 (A)	both sides
SPY211759	C15GRA	Graveglia	9.39634	44.3434	Coast	Northern Apennines	26.05.2021	2 (B)	both sides
SPY211760	C16ENT	Entella	9.3613	44.3518	Coast	Northern Apennines	26.05.2021	1 (A)	both sides
SPY211754	C16ENT	Entella	9.3613	44.3518	Coast	Northern Apennines	26.05.2021	2 (B)	both sides
SPY211739	C17PET	Petronio	9.45553	44.2734	Coast	Northern Apennines	26.05.2021	1 (A)	both sides
SPY211755	C17PET	Petronio	9.45553	44.2734	Coast	Northern Apennines	26.05.2021	2 (B)	both sides
SPY211757	C18VAR	Vara	9.77514	44.2011	Coast	Northern Apennines	27.05.2021	1 (A)	both sides
SPY211767	C18VAR	Vara	9.77514	44.2011	Coast	Northern Apennines	27.05.2021	2 (B)	both sides
SPY211762	C19MAG	Magra	9.94924	44.2802	Coast	Northern Apennines	27.05.2021	1 (A)	both sides
SPY211737	C19MAG	Magra	9.94924	44.2802	Coast	Northern Apennines	27.05.2021	2 (B)	both sides
SPY211763	C20AUL	Aulella	9.97753	44.2063	Coast	Northern Apennines	27.05.2021	1 (A)	both sides
SPY211756	C20AUL	Aulella	9.97753	44.2063	Coast	Northern Apennines	27.05.2021	2 (B)	both sides
SPY211728	P21PAR	Parma	10.1766	44.5417	Po	Northern Apennines	28.05.2021	1 (A)	both sides
SPY211752	P21PAR	Parma	10.1766	44.5417	Po	Northern Apennines	28.05.2021	2 (B)	both sides
SPY211768	P22CEN	Ceno	10.0138	44.6814	Po	Northern Apennines	28.05.2021	1 (A)	both sides
SPY211738	P22CEN	Ceno	10.0138	44.6814	Po	Northern Apennines	28.05.2021	2 (B)	both sides
SPY211761	P23TAR	Taro	10.0662	44.6649	Po	Northern Apennines	28.05.2021	1 (A)	both sides
SPY211753	P23TAR	Taro	10.0662	44.6649	Po	Northern Apennines	28.05.2021	2 (B)	both sides
SPY211743	P24NUR	Nure	9.61499	44.8466	Po	Northern Apennines	29.05.2021	1 (A)	both sides
SPY211766	P24NUR	Nure	9.61499	44.8466	Po	Northern Apennines	29.05.2021	2 (B)	both sides
SPY211747	P25TRE	Trebbia	9.37908	44.7107	Po	Northern Apennines	29.05.2021	1 (A)	both sides
SPY211733	P25TRE	Trebbia	9.37908	44.7107	Po	Northern Apennines	29.05.2021	2 (B)	both sides
SPY211772	P26PIO	Stura	8.65149	44.641	Po	Ligurian Alps	30.05.2021	1 (A)	both sides
SPY211782	P26PIO	Stura	8.65149	44.641	Po	Ligurian Alps	30.05.2021	2 (B)	both sides
SPY211778	P27ORB	Orba	8.63598	44.6376	Po	Ligurian Alps	30.05.2021	1 (A)	both sides
SPY211773	P27ORB	Orba	8.63598	44.6376	Po	Ligurian Alps	30.05.2021	2 (B)	both sides
SPY211783	P28LEM	Lemme	8.8054	44.684	Po	Ligurian Alps	30.05.2021	1 (A)	both sides
SPY211777	P28LEM	Lemme	8.8054	44.684	Po	Ligurian Alps	30.05.2021	2 (B)	both sides
SPY211780	P29BOR	Bòrbera	8.9262	44.7223	Po	Northern Apennines	30.05.2021	1 (A)	both sides
SPY211748	P29BOR	Bòrbera	8.9262	44.7223	Po	Northern Apennines	30.05.2021	2 (B)	both sides
SPY211742	P30SCR	Scrivia	8.88593	44.702	Po	Northern Apennines	30.05.2021	1 (A)	both sides
SPY211732	P30SCR	Scrivia	8.88593	44.702	Po	Northern Apennines	30.05.2021	2 (B)	both sides
SPY220643	C31GRA	Graveglia	9.39648	44.3431	Coast	Northern Apennines	11.04.2022	1 (A)	one side
SPY220637	C31GRA	Graveglia	9.39648	44.3431	Coast	Northern Apennines	11.04.2022	2 (B)	one side
SPY220648	C32ENT	Entella	9.36146	44.3522	Coast	Northern Apennines	11.04.2022	1 (A)	one side
SPY220649	C32ENT	Entella	9.36146	44.3522	Coast	Northern Apennines	11.04.2022	2 (B)	one side
SPY220651	P33AVE	Aveto	9.40128	44.6462	Po	Northern Apennines	12.04.2022	1 (A)	one side
SPY220645	P33AVE	Aveto	9.40128	44.6462	Po	Northern Apennines	12.04.2022	2 (B)	one side
SPY220654	P34TRE	Trebbia	9.32367	44.6903	Po	Northern Apennines	12.04.2022	1 (A)	one side
SPY220650	P34TRE	Trebbia	9.32367	44.6903	Po	Northern Apennines	12.04.2022	2 (B)	one side
SPY220658	C35CER	Cerusa	8.7119	44.4494	Coast	Ligurian Alps	13.04.2022	1 (A)	one side
SPY220659	C35CER	Cerusa	8.7119	44.4494	Coast	Ligurian Alps	13.04.2022	2 (B)	one side
SPY220636	C36LEI	Leiro	8.7457	44.4356	Coast	Ligurian Alps	13.04.2022	1 (A)	one side
SPY220642	C36LEI	Leiro	8.7457	44.4356	Coast	Ligurian Alps	13.04.2022	2 (B)	one side
SPY220647	C37TEI	Teiro	8.55232	44.3843	Coast	Ligurian Alps	14.04.2022	1 (A)	one side
SPY220653	C37TEI	Teiro	8.55232	44.3843	Coast	Ligurian Alps	14.04.2022	2 (B)	one side
SPY220652	C38LER	Lerone	8.64907	44.4099	Coast	Ligurian Alps	14.04.2022	1 (A)	one side
SPY220646	C38LER	Lerone	8.64907	44.4099	Coast	Ligurian Alps	14.04.2022	2 (B)	one side
SPY220661	P39SCR	Scrivia	9.00052	44.5311	Po	Northern Apennines	15.04.2022	1 (A)	one side
SPY220606	P39SCR	Scrivia	9.00052	44.5311	Po	Northern Apennines	15.04.2022	2 (B)	one side
SPY220660	P40VOB	Vobbia	9.03568	44.6015	Po	Northern Apennines	16.04.2022	1 (A)	one side
SPY220610	P40VOB	Vobbia	9.03568	44.6015	Po	Northern Apennines	16.04.2022	2 (B)	one side
SPY220640	P41PIO	Piota	8.69845	44.6491	Po	Ligurian Alps	16.04.2022	1 (A)	one side
SPY220644	P41PIO	Piota	8.69845	44.6491	Po	Ligurian Alps	16.04.2022	2 (B)	one side
SPY220616	P42ORB	Orba	8.60823	44.5262	Po	Ligurian Alps	17.04.2022	1 (A)	one side
SPY220619	P42ORB	Orba	8.60823	44.5262	Po	Ligurian Alps	17.04.2022	2 (B)	one side
SPY220624	P43STU	Stura	8.69612	44.5414	Po	Ligurian Alps	17.04.2022	1 (A)	one side
SPY220617	P43STU	Stura	8.69612	44.5414	Po	Ligurian Alps	17.04.2022	2 (B)	one side
SPY220608	P44ERR	Erro	8.46353	44.4874	Po	Ligurian Alps	19.04.2022	1 (A)	one side
SPY220655	P44ERR	Erro	8.46353	44.4874	Po	Ligurian Alps	19.04.2022	2 (B)	one side
SPY220635	P45ERR	Erro	8.46852	44.4883	Po	Ligurian Alps	19.04.2022	1 (A)	one side
SPY220657	P45ERR	Erro	8.46852	44.4883	Po	Ligurian Alps	19.04.2022	2 (B)	one side
SPY220663	C46SAN	Sansobbia	8.48524	44.4269	Coast	Ligurian Alps	19.04.2022	1 (A)	one side
SPY220605	C46SAN	Sansobbia	8.48524	44.4269	Coast	Ligurian Alps	19.04.2022	2 (B)	one side
SPY220662	C47SAN	Sansobbia	8.46308	44.3642	Coast	Ligurian Alps	20.04.2022	1 (A)	one side
SPY220620	C47SAN	Sansobbia	8.46308	44.3642	Coast	Ligurian Alps	20.04.2022	2 (B)	one side
SPY220625	C48LET	Letimbro	8.41114	44.3486	Coast	Ligurian Alps	20.04.2022	1 (A)	one side
SPY220634	C48LET	Letimbro	8.41114	44.3486	Coast	Ligurian Alps	20.04.2022	2 (B)	one side
