# Supplementary material for: Geographic Patterns of Intra‐ and Interspecific Diversity of Riverine Fish Species in the Italian Northern Apennines and Ligurian Alps
Source: Ecol Evol. 2026 Apr 3;16(4):e73240. doi: 10.1002/ece3.73240 (PMC13052162; doi:10.1002/ece3.73240)
Supplement: Supplementary file 6 — Table S2: Raw assigned ASV Table. Assignment was done using Decipher trained on the MIDORI2 database. Numbers are read numbers for this ASV within this sample. [file ECE3-16-e73240-s002.xlsx]

## Sheet: output_60_cleanASV
Supplementary Table 2 – Raw assigned ASV Table. Assignment was done using Decipher trained on the Midori2 database. Numbers are read numbers for this ASV within this sample
ASV_ID	sequence	superkingdom	phylum	class	order	family	genus	species	CNEG02	SPY211724	SPY211725	SPY211726	SPY211727	SPY211728	SPY211729	SPY211730	SPY211731	SPY211732	SPY211733	SPY211734	SPY211735	SPY211736	SPY211737	SPY211738	SPY211739	SPY211740	SPY211741	SPY211742	SPY211743	SPY211744	SPY211746	SPY211747	SPY211754	SPY211755	SPY211756	SPY211757	SPY211759	SPY211760	SPY211761	SPY211762	SPY211763	SPY211764	SPY211765	SPY211766	SPY211767	SPY211768	SPY211769	SPY211770	SPY211771
ASV1	CAAGAACCATCATGGCAAGCCTACGAAAAACACACCCCTTAATTAAAATTGCTAACAACGCACTAGTTGACCTACCAGCACCATCTAATATTTCAGCTTGATGAAACTTTGGTTCTCTTCTGGGACTATGCTTGGCTACTCAAATCCTTACCGGCCTATTCTTAGCCATGCACTACACCTCAGATATTTCAACCGCATTTTCATCAGTTGTTCATATCTGCCGAGACGTAAACTACGGCTGGCTCATCCGTAATATGCACGCCAACGGAGCATCATTCTTTTTCCTTTGCATCTACATACACATTGCCCGAGGACTGTACTACGGCTCTTACCTCTACAAGGAAACCTGAAACATCGGCGTAGTCCTTCTACTACTAGTCATAGCAACAGCCTTTGTTG…	Eukaryota_2759	Chordata_7711	Actinopteri_186623	Cypriniformes_7952	Cyprinidae_7953	Barbus_40829	Barbus plebejus_117137	11	29	156464	4157	537213	12626	26381	16424	1610	12959	95041	16992	90564	14875	1749	7660	9422	65316	12448	6244	30057	18156	92436	274138	12005	15624	13544	11832	13	5831	18164	5636	7622	702	224216	6720	332	14231	12818	682	123296
ASV2	CAAGAACAATAATGGCAAGCCTACGAAAAACCCACCCACTAATAAAAATCGCCAATGACGCACTAGTCGACCTTCCGACACCATCTAATATCTCAGCACTATGAAACTTCGGGTCTCTCCTGGGATTATGTTTAATTACCCAAATCCTAACAGGACTATTCCTAGCAATGCACTACACCTCCGACATCTCAACCGCATTTTCATCGGTAACCCATATCTGCCGAGATGTTAACTACGGCTGACTTATTCGAAGTCTACATGCCAATGGAGCCTCCTTCTTCTTCATCTGTCTTTACATACACATTGCACGAGGACTATATTATGGCTCGTACCTATATAAGGAAACCTGAAACATTGGTGTAGTCCTATTTCTCCTAGTTATAATGACAGCCTTTGTCG…	Eukaryota_2759	Chordata_7711	Actinopteri_186623	Cypriniformes_7952	Leuciscidae_2743726	Squalius_233201	NA	0	22	11694	10132	12310	912	14742	9845	2319	28344	38851	2649	15432	1355	1439	6201	5489	30282	2207	0	0	0	0	0	11392	30138	24330	38343	4624	6145	4171	2613	9116	17817	53392	10282	2186	8927	2716	3576	47352
ASV3	CAGGAACAGTAATGGCAAGCCTACGAAAAACCCACCCACTGATAAAAATCGCTAATGACGCACTAGTCGACCTCCCAACACCATCTAATATCTCAGTAATATGAAACTTCGGTTCTCTCCTAGGATTATGTTTAATTACCCAAATCCTGACAGGATTATTCCTAGCCATACATTACACCTCTGACATCTCAACCGCGTTCTCATCAGTAACCCACATCTGCCGAGACGTCAATTACGGCTGACTTATCCGAAGCCTACATGCCAATGGCGCATCCTTTTTCTTCATCTGCCTTTACATGCATATTGCACGAGGCCTGTACTATGGATCATACCTTTATAAAGAGACCTGAAATATTGGTGTAGTCCTATTCCTTCTGGTTATGATAACAGCCTTCGTCG…	Eukaryota_2759	Chordata_7711	Actinopteri_186623	Cypriniformes_7952	Leuciscidae_2743726	Telestes_103461	Telestes muticellus_129882	0	203610	0	12	0	5648	5262	995	57008	950	283	1884	2086	1274	0	326	0	3610	197191	221	0	3366	2345	75	0	0	0	0	0	0	54	0	0	146	0	0	0	0	6185	0	170
ASV4	TAGAAACAATAATGGCAAACCTACGAAAAACCCACCCACTTCTAAAAATTGCTAACGATGCCCTAGTGGATCTACCAACCCCATCCAATATTTCAGCATGATGAAATTTTGGCTCTCTTCTAGGATTATGTCTTATTTCACAAATCCTTACAGGACTATTCCTAGCCATACATTATACATCAGACATCTCAACTGCCTTCTCCTCAGTAGCTCACATCTGCCGAGACGTCAACTATGGATGACTAATTCGCAACCTACATGCAAATGGGGCCTCATTCTTCTTTATCTGCCTATACCTCCACATTGCCCGAGGGCTTTACTACGGCTCATACCTTTACATAGAAACATGAAACATTGGAGTTGTATTATTCCTATTAGTAATAATAACAGCATTCGTAG…	Eukaryota_2759	Chordata_7711	Actinopteri_186623	Anguilliformes_7933	Anguillidae_7934	Anguilla_7935	Anguilla anguilla_7936	0	49448	12887	0	56412	0	4237	4578	0	14	0	14251	35885	3653	926	13	2915	18847	0	0	0	0	13490	0	6293	12289	12695	16363	11363	3848	0	3409	13200	28	6168	0	923	0	5576	0	1971
ASV5	TAGAAACCCTAATGGCAAGCCTACGAAAAACCCACCCACTCATAAAAATCGCCAACGACGCACTAGTCGACCTCCCAGCCCCTTCTAACATTTCAGTCTGATGAAACTTCGGCTCACTTTTAGGGATGTGTTTAGCGGCACAAATTTTAACAGGACTATTCCTGGCTATACACTACACTTCTGATATCGCAACGGCATTCTCTTCTGTCGTCCACATTTGCCGTGACGTAAACTATGGATGACTAATCCGGAGCATGCACGCAAACGGAGCATCATTCTTCTTCATCTGCATTTACGCCCACATTGGCCGAGGCCTTTACTACGGCTCATACGTTTACAAGGAGACATGAACCATTGGAGTAATCCTTCTCCTTCTTGTTATAATGACTGCCTTTGTAG…	Eukaryota_2759	Chordata_7711	Actinopteri_186623	Clupeiformes_32446	Clupeidae_55118	Alosa_34772	Alosa fallax_278165	0	0	0	0	0	0	0	0	0	0	0	0	0	0	67	0	0	0	0	0	0	0	0	0	0	0	24863	531104	0	22	0	291	8388	129	0	0	16413	0	0	0	0
ASV6	CAAGAACCTAATGGCCAACCTCCGAAAAACTCACCCCCTCCTAAAAATTGCTAATGACGCACTAGTCGATCTCCCAGCACCATCTAACATCTCAGTTTGATGAAACTTTGGCTCACTCTTAGGCTTATGTCTAGCCACCCAAATTCTTACCGGACTCTTCCTAGCCATACACTACACCTCCGATATCTCAACAGCCTTTTCCTCTGTTTGCCACATTTGCCGAGATGTTAGCTACGGCTGACTCATCCGAAACATTCACGCTAACGGAGCATCTTTCTTCTTTATCTGTATTTATATACATATCGCCCGAGGACTCTACTATGGTTCCTACCTATATAAAGAAACCTGAAATATCGGAGTCGTACTGCTACTTCTCACTATAATAACCGCCTTCGTGGG…	Eukaryota_2759	Chordata_7711	Actinopteri_186623	Salmoniformes_8006	Salmonidae_8015	Salmo_8028	NA	0	36074	0	0	0	214	0	0	0	11	5419	1303	0	0	0	0	45	0	0	0	7475	680	141	33339	0	540	787	73	0	0	0	87	727	0	0	6039	0	0	1876	0	0
ASV7	CAAGAACCACTAATGGCAAGCCTACGAAAAACACACCCTCTCATTAAAATCGCTAACGACGCACTAGTTGACCTACCAACACCATCCAACATCTCAGCATGATGAAACTTTGGATCCCTCCTAGGACTATGCTTAATTACCCAAATTTTAACCGGCCTATTCCTAGCCATACACTACACCTCAGACATCTCAACCGCATTCTCATCTGTTACCCACATCTGCCGAGACGTAAATTACGGCTGACTAATCCGTAATGTACACGCCAACGGAGCATCATTCTTCTTCATTTGCATTTACATACACATCGCCCGAGGCCTATACTACGGATCATACCTTTACAAAGAAACCTGAAACATTGGTGTAATCCTTCTACTACTAGTCATGATAACAGCCTTCGTT…	Eukaryota_2759	Chordata_7711	Actinopteri_186623	Cypriniformes_7952	NA	NA	NA	0	19	0	14303	0	0	0	0	0	56385	0	0	0	0	0	0	0	0	0	43426	0	0	0	0	165877	0	411	11	105	108502	0	23	0	6460	0	0	0	0	0	48706	0
ASV8	CAGGAACAGTAATGGCAAGCCTACGAAAAACCCACCCACTGATAAAAATCGCTAATGACGCACTAGTCGACCTCCCAACACCATCTAATATCTCAGTAATATGAAACTTTGGTTCTCTCCTAGGATTATGTTTAATTACCCAAATCCTGACAGGATTATTCCTAGCCATACATTACACCTCTGACATCTCAACCGCGTTCTCATCAGTAACCCACATCTGCCGAGACGTCAATTACGGCTGACTTATCCGAAGCCTACATGCCAATGGCGCATCCTTTTTCTTCATCTGCCTTTACATGCATATTGCACGAGGCCTGTACTATGGGTCGTACCTTTATAAGGAGACCTGAAACATTGGTGTAGTCCTATTCCTTCTGGTTATGATAACAGCCTTCGTCG…	Eukaryota_2759	Chordata_7711	Actinopteri_186623	Cypriniformes_7952	Leuciscidae_2743726	Telestes_103461	Telestes muticellus_129882	0	37	0	0	0	0	14827	0	29621	406	24	95	3283	1555	0	0	0	0	235855	77	0	0	2218	22	0	0	0	0	0	0	0	0	0	0	0	0	0	0	0	0	154
ASV9	CAAGAACAGTAATGGCAAGCCTACGAAAAACCCACCCACTGATAAAAATCGCTAACGGCGCACTAGTCGACCTCCCAACACCATCTAATATCTCAGCAATGTGAAACTTCGGATCTCTCCTAGGATTGTGTTTAATTACCCAAATCCTGACAGGATTGTTCTTAGCCATGCATTACACCTCTGATATCTCAACCGCATTCTCGTCAGTAACCCATATCTGCCGAGACGTTAACTACGGCTGACTCATCCGAAGCCTACATGCCAACGGGGCATCCTTTTTCTTCATCTGTCTTTACATGCACATCGCACGAGGCCTGTATTACGGGTCATACCTCTATAAAGAGACCTGAAACATTGGTGTAGTCCTATTCCTTTTGGTTATAATAACAGCCTTTGTAG…	Eukaryota_2759	Chordata_7711	Actinopteri_186623	Cypriniformes_7952	Leuciscidae_2743726	Protochondrostoma_437168	Protochondrostoma genei_98388	0	0	0	8412	0	1356	0	0	0	6018	1126	0	0	0	0	13518	0	0	395	3762	13707	4070	177	2567	104	0	0	0	0	0	2452	0	0	4629	814	3926	0	11699	600	12783	6310
ASV10	TAGAAACAATAATGGCAAACCTACGAAAAACCCACCCACTTCTAAAAATTGCTAACGATGCCCTAGTGGATCTACCAACCCCATCCAATATTTCAGCATGATGAAATTTTGGCTCTCTTCTAGGATTATGTCTTATTTCACAAATCCTTACAGGACTATTCCTAGCCATACATTATACATCAGACATCTCAACTGCCTTCTCCTCAGTAGCTCACATCTGCCGAGACGTCAACTATGGATGACTAATTCGCAACCTACATGCAAATGGGGCCTCATTCTTCTTTATCTGCCTATACCTCCACATTGCCCGAGGACTTTACTACGGCTCATACCTTTACATAGAAACATGAAACATTGGAGTTGTATTATTCCTATTAGTAATAATAACAGCATTCGTAG…	Eukaryota_2759	Chordata_7711	Actinopteri_186623	Anguilliformes_7933	Anguillidae_7934	Anguilla_7935	Anguilla anguilla_7936	0	11591	10984	0	39724	0	2049	2525	0	0	0	4075	25857	1795	573	0	1280	11805	0	0	0	0	6353	0	3576	6658	4364	11943	6383	2038	0	1236	4044	0	1443	0	645	0	2576	0	7000
ASV11	CAAGAACCTAATGGCCAACCTCCGAAAAACCCACCCTCTCCTAAAAATCGCTAATGACGCACTAGTCGACCTCCCAGCACCTTCTAATATCTCAGTCTGATGAAACTTTGGCTCACTACTAGGCCTATGTTTAGCTACCCAAATTCTTACCGGGCTCTTCCTAGCCATGCACTATACCTCCGACATTTCAACAGCTTTCTCCTCTGTTTGCCACATCTGCCGAGATGTTAGTTACGGCTGACTCATTCGAAACATCCATGCCAACGGAGCATCTTTCTTTTTTATCTGTATTTATATACATATCGCCCGAGGACTTTACTACGGCTCGTACCTCTACAAAGAAACCTGGAATATCGGAGTTGTACTTTTACTTCTCACTATAATAACTGCCTTTGTAGG…	Eukaryota_2759	Chordata_7711	Actinopteri_186623	Salmoniformes_8006	Salmonidae_8015	Oncorhynchus_8016	NA	0	0	106	0	715	0	0	0	0	0	95	163	0	24	40392	0	0	69	0	0	216	118	193	0	0	13	65896	0	0	0	0	126962	22807	0	0	0	0	0	1280	0	0
ASV12	CAAGAACCACTAATGGCAAGCCTACGAAAAACACACCCTCTCATTAAAATCGCTAACGACGCACTAGTTGACCTACCAACACCATCCAACATCTCAGCATGATGAAACTTTGGATCCCTCCTAGGACTATGCTTAATTACCCAAATTTTAACCGGCCTATTCCTAGCCATACACTACACCTCAGACATTTCAACCGCATTCTCATCTGTTACCCACATCTGCCGAGACGTAAATTACGGCTGACTAATCCGTAATGTACACGCCAACGGAGCATCATTCTTCTTCATTTGCATTTACATACACATCGCCCGAGGCCTATACTACGGATCATACCTTTACAAAGAAACCTGAAACATTGGTGTAGTCCTTCTACTACTAGTCATGATAACAGCCTTCGTT…	Eukaryota_2759	Chordata_7711	Actinopteri_186623	Cypriniformes_7952	Cyprinidae_7953	Cyprinus_7961	NA	0	0	0	0	0	0	0	0	0	8543	0	0	0	0	0	0	0	0	0	3637	0	0	0	0	104197	0	0	0	38	70160	0	0	0	2893	0	0	0	0	0	22941	0
ASV13	CAAGAACACTAATGACTAACATTCGAAAGTCCCACCCACTAATAAAAATTGTAAACAATGCATTCATCGACCTTCCAGCCCCATCAAACATTTCATCATGATGAAATTTCGGTTCCCTCCTGGGAATCTGCCTAATCCTACAAATCCTCACAGGCCTATTCCTAGCAATACACTACACATCCGACACAACAACAGCATTCTCCTCTGTTACCCATATCTGCCGAGACGTGAACTACGGCTGAATCATCCGATACATACACGCAAACGGAGCTTCAATGTTTTTTATCTGCTTATATATGCACGTAGGACGAGGCTTATATTACGGGTCTTACACTTTTCTAGAAACATGAAATATTGGAGTAATCCTTCTGCTCACAGTAATAGCCACAGCATTTATAG…	Eukaryota_2759	Chordata_7711	Mammalia_40674	Artiodactyla_91561	Bovidae_9895	Bos_9903	NA	0	0	0	0	0	5342	4925	287	0	0	65	0	0	4855	57	0	0	1619	209	0	50	1103	12059	0	505	0	39971	1191	31	210	17133	80	16182	3364	28677	96	153	173	0	0	17528
ASV14	CAGGAACAGTAATGGCAAGCCTACGAAAAACCCACCCACTAATAAAAATCGCTAACGGCGCACTAGTCGACCTCCCAACACCATCTAATATCTCAGCAATGTGAAACTTCGGATCTCTCCTAGGATTGTGTTTAATTACCCAAATCCTGACAGGATTGTTCTTAGCCATGCATTACACCTCTGATATCTCAACCGCATTCTCGTCAGTAACCCATATCTGCCGAGACGTTAACTACGGCTGACTCATCCGAAGCCTACATGCCAACGGGGCATCCTTTTTCTTCATCTGTCTTTACATGCACATCGCACGAGGCCTGTATTATGGGTCATACCTCTATAAAGAGACCTGAAACATTGGTGTAGTCCTATTCCTTTTGGTTATAATAACAGCCTTTGTAG…	Eukaryota_2759	Chordata_7711	Actinopteri_186623	Cypriniformes_7952	Leuciscidae_2743726	Protochondrostoma_437168	Protochondrostoma genei_98388	0	0	0	0	0	1152	0	0	0	8811	705	0	0	0	0	9156	0	0	199	4309	11783	8994	0	2115	0	0	0	0	0	0	2642	0	0	4304	2271	2143	0	5338	0	11583	50
ASV15	CAAGAACCATCATGGCAAGCCTACGAAAAACGCACCCCCTAATTAAAATTGCTAACAACGCACTAGTTGACCTACCAGCACCATCTAATATTTCAGCTTGATGAAATTTTGGTTCTCTTCTGGGACTATGCTTAGCTACTCAAATCCTTACCGGCCTATTCTTAGCCATGCATTACACCTCAGATATTTCAACCGCATTTTCATCAGTTGTCCATATCTGCCGAGATGTAAACTACGGCTGGCTGATCCGTAACATGCACGCCAACGGAGCATCATTCTTTTTCCTTTGCATCTACATACACATTGCCCGAGGACTGTACTACGGCTCTTACCTCTACAAGGAAACCTGAAACATCGGCGTAATTCTCCTACTACTAGTCATAGCGACAGCCTTCGTTG…	Eukaryota_2759	Chordata_7711	Actinopteri_186623	Cypriniformes_7952	Cyprinidae_7953	Barbus_40829	NA	0	0	0	1654	0	0	0	0	0	14000	0	0	0	21	0	0	0	0	0	7453	0	0	0	0	17	0	0	0	0	0	328	0	0	3166	0	0	0	45	0	4892	0
ASV16	TAAGAACTCTAATGATTAACATCCGAAAAACCCACCCTCTCCTTAAAATCGCAAACGACGCACTAGTTGACCTCCCTGCCCCAGCAAATATTTCTGCATGATGAAACTTTGGTTCCCTACTCGGACTCTGCCTAATCGCCCAAATCGTCACAGGCCTATTTCTCGCCATACACTATACCCCTGACACCGCATCCGCCTTCTCTTCCGTTGCCCACATTTGCCGAGACGTAAATTACGGCTGACTAATTCGAAACATGCATGCAAACGGCGCATCCTTCTTCTTTATCTGCATCTACCTTCATATCGGACGAGGTCTTTACTATGGCTCTTACCTCTACAAAGAAACATGAAACATTGGAGTCATCCTACTCCTTTTAGTAATAATAACCGCATTCGTAG…	Eukaryota_2759	Chordata_7711	Actinopteri_186623	Mugiliformes_41872	Mugilidae_8189	Chelon_48170	Chelon ramada_30804	0	0	0	0	0	0	0	0	0	0	0	0	0	0	24	0	0	0	0	0	0	0	0	0	37900	0	4042	4210	15	15143	0	191	1243	0	0	0	245	0	0	0	0
ASV17	CAGGAACAGTAATGGCAAGCCTACGAAAAACCCACCCACTGATAAAAATCGCTAATGACGCACTAGTCGACCTCCCAACACCATCTAATATCTCAGTAATATGAAACTTTGGTTCTCTCCTAGGATTATGTTTAATTACCCAAATCCTGACAGGATTATTCCTAGCCATACATTACACCTCTGACATCTCAACCGCGTTCTCATCAGTAACCCACATCTGCCGAGACGTCAATTACGGCTGACTTATCCGAAGCCTACATGCCAATGGCGCATCCTTTTTCTTCATCTGCCTTTACATGCATATTGCACGAGGCCTGTACTATGGATCGTACCTTTATAAGGAGACCTGAAACATTGGTGTAGTCCTATTCCTTCTGGTTATGATAACAGCCTTCGTCG…	Eukaryota_2759	Chordata_7711	Actinopteri_186623	Cypriniformes_7952	Leuciscidae_2743726	Telestes_103461	Telestes muticellus_129882	0	39	1100	0	707	1034	221	0	431	264	4417	5512	11353	524	0	259	0	0	2571	32	1136	50455	386	5525	25	0	0	0	0	0	1334	0	0	0	403	390	0	405	9298	0	6605
ASV18	CAAGAACCTCAATGGCCAGCCTACGAAAAACACACCCCCTGCTTAAAATTGCAAATGATGCACTAGTAGACCTACCCGCCCCATCCAACATTTCTGCCTGATGAAACTTTGGATCTCTTCTAGGGCTGTGTCTAATTACCCAAATTCTTACTGGGCTTTTCCTAGCCATACATTACACTTCGGACATCGAAACAGCATTTTCATCCGTTGCACACATTTGCCGAGACGTCAATTTCGGCTGATTAATCCGAAACATGCACGCCAACGGTGCCTCATTCTTTTTCATCTGTATTTACCTGCACATTGGCCGGGGCCTCTACTATGGCTCATATCTTTACAAAGAGACTTGGAACATTGGTGTCATTCTCCTACTACTGGTCATAGCCACCGCCTTCGTGG…	Eukaryota_2759	Chordata_7711	Actinopteri_186623	Gobiiformes_1489878	Gobiidae_8220	Padogobius_85423	Padogobius bonelli_1483094	0	0	0	0	0	4178	0	0	0	1748	1455	0	0	512	115	265	0	0	277	908	5717	207	6265	9721	11	0	3755	850	0	0	6242	499	661	225	0	2976	104	259	0	822	212
ASV19	CAGGAACAGTAATGGCAAGCCTACGAAAAACCCACCCACTGATAAAAATCGCTAATGACGCACTAGTCGACCTCCCAACACCATCTAATATCTCAGCAATATGAAACTTCGGTTCTCTCCTAGGATTATGTTTAATTACCCAAATCCTGACAGGATTATTCCTAGCCATACATTACACCTCTGACATCTCAACCGCGTTCTCATCAGTAACCCACATCTGCCGAGACGTCAATTACGGCTGACTTATTCGAAGCCTACATGCCAACGGCGCATCCTTTTTCTTCATCTGCCTTTACATGCATATTGCACGAGGCCTGTACTATGGATCATACCTTTATAAGGAGACCTGAAACATTGGTGTAGTCCTATTCCTTCTGGTTATAATAACAGCCTTCGTCG…	Eukaryota_2759	Chordata_7711	Actinopteri_186623	Cypriniformes_7952	Leuciscidae_2743726	Telestes_103461	Telestes muticellus_129882	0	0	0	0	0	0	467	0	0	0	0	0	0	0	0	0	14504	0	0	0	0	0	0	0	1071	85332	172	190	4854	430	0	13	35	0	0	0	83	0	0	0	0
ASV20	CAAGAACCACTAATGGCAAGCCTACGAAAAACACACCCTCTCATTAAAATCGCTAACGACGCACTAGTTGACCTACCAACACCATCCAACATCTCAGCATGATGAAACTTTGGATCCCTCCTAGGACTATGCTTAATTACCCAAATTTTAACCGGCCTATTCCTAGCCATACACTACACCTCAGACATTTCAACCGCATTCTCATCTGTTACCCACATCTGCCGAGACGTAAATTACGGCTGACTAATCCGCAATGTACACGCCAACGGAGCATCATTCTTCTTCATTTGCATTTACATACACATCGCCCGAGGCCTATACTACGGATCATACCTTTACAAAGAAACCTGAAACATTGGTGTAGTCCTTCTACTACTAGTCATGATAACAGCCTTCGTT…	Eukaryota_2759	Chordata_7711	Actinopteri_186623	Cypriniformes_7952	NA	NA	NA	0	0	0	0	0	0	0	0	0	0	0	0	0	0	0	0	0	0	0	0	0	0	0	0	216	0	0	0	0	126	0	0	0	15	0	0	0	0	0	7160	0
ASV21	CAGGAACAGTAATGGCAAGCCTACGAAAAACCCACCCACTGATAAAAATCGCTAATGACGCACTAGTCGACCTCCCAACACCATCTAATATCTCAGTAATATGAAACTTTGGTTCTCTTCTAGGATTATGTTTAATTACCCAAATCCTGACAGGATTATTCCTAGCCATACATTACACCTCTGACATCTCAACCGCGTTCTCATCAGTAACCCACATCTGCCGAGACGTCAATTACGGCTGACTTATCCGAAGCCTACATGCCAATGGCGCATCCTTTTTCTTCATCTGCCTTTACATGCATATTGCACGAGGCCTGTACTATGGATCGTACCTTTATAAGGAGACCTGAAACATTGGTGTAGTCCTATTCCTTCTGGTTATGATAACAGCCTTCGTCG…	Eukaryota_2759	Chordata_7711	Actinopteri_186623	Cypriniformes_7952	Leuciscidae_2743726	Telestes_103461	Telestes muticellus_129882	0	0	0	0	0	0	0	929	0	0	0	13488	41334	0	0	0	0	2596	0	0	0	0	0	0	0	0	0	0	0	0	0	0	0	0	0	0	0	0	0	0	0
ASV22	CAAGAACTCTAATGACCAATATCCGAAAAACTCACCCACTAATAAAAATTGTAAATAACGCATTCATTGATCTCCCAGCCCCATCAAATATTTCATCATGATGAAACTTTGGTTCTCTACTAGGAATCTGTCTAATCTTACAAATCCTTACAGGCCTATTCCTAGCAATACACTACACATCCGACACAATAACAGCATTCTCCTCTGTCACTCACATCTGCCGAGACGTTAACTATGGCTGAATTATCCGATATATACATGCAAACGGAGCATCAATATTTTTCATCTGCTTATTCCTACATGTAGGACGAGGCCTATATTATGGATCTTACACTTTTCTAGAGACATGAAACATTGGAGTAATTCTCCTATTCACAGTAATAGCCACGGCATTTGTAG…	Eukaryota_2759	Chordata_7711	Mammalia_40674	Artiodactyla_91561	Cervidae_9850	Capreolus_9857	Capreolus capreolus_9858	0	263	0	0	0	0	1199	0	0	0	0	0	0	55	7205	145	1438	0	0	0	0	1514	0	0	22	0	267	53250	837	0	0	39100	0	29	0	0	3238	0	2472	0	26
ASV23	TAGAAACAATAATGGCAAACCTACGAAAAACCCACCCACTTCTAAAAATTGCTAACGATGCCCTAGTGGATCTACCAACCCCATCCAATATTTCAGCATGATGAAATTTTGGCTCTCTTCTAGGATTATGTCTTATTTCACAAATCCTTACAGGACTATTCCTAGCCATACATTATACATCAGACATCTCAACTGCCTTCTCCTCAGTAGCTCACATCTGCCGAGACGTCAACTATGGATGACTAATTCGCAACCTACATGCAAATGGGGCCTCATTCTTCTTTATCTGCCTATACCTCCACATTGCCCGAGGGCTTTACTACGGCTCATACCTTTACATAGAAACATGAAACATTGGAGTTGTATTATTCCTATTAGTAATAATAACAGCATTCGTAG…	Eukaryota_2759	Chordata_7711	Actinopteri_186623	Anguilliformes_7933	Anguillidae_7934	Anguilla_7935	Anguilla anguilla_7936	0	15310	1991	0	8967	0	0	789	0	0	0	5884	10603	286	67	0	3180	0	0	0	0	0	1424	0	737	3650	1161	3743	1642	1234	0	0	559	0	0	0	305	0	1223	0	0
ASV24	CAAGAACCATCATGGCAAGCCTACGAAAAACGCACCCCTTAATTAAAATTGCTAACAACGCACTAGTTGACCTACCAGCACCATCTAATATTTCAGCTTGATGAAACTTTGGTTCTCTTCTGGGACTATGCTTGGCTACTCAAATCCTTACCGGCCTATTCTTAGCCATGCACTACACCTCAGATATTTCAACCGCATTTTCATCAGTTGTTCATATCTGTCGAGACGTAAACTACGGCTGGCTGATCCGTAATATGCACGCCAACGGAGCATCATTCTTTTTCCTTTGCATCTACATACATATTGCCCGAGGACTGTACTACGGCTCTTACCTCTACAAGGAAACCTGAAACATCGGCGTAATCCTTCTACTACTAGTTATAGCAACAGCCTTTGTTG…	Eukaryota_2759	Chordata_7711	Actinopteri_186623	Cypriniformes_7952	Cyprinidae_7953	Barbus_40829	NA	0	0	0	0	0	0	0	0	0	0	0	0	0	0	2881	0	2104	0	0	0	0	0	0	0	115	13563	32959	19786	0	0	0	13270	18468	0	0	0	1735	0	0	0	0
ASV25	TAGAAACAATAATGGCAAACCTACGAAAAACCCACCCACTTCTAAAAATTGCTAACGATGCCCTAGTGGATCTACCAACCCCATCCAATATTTCAGCATGATGAAATTTTGGCTCTCTTCTAGGATTATGTCTTATTTCACAAATCCTTACAGGACTATTCCTAGCCATACATTATACGTCAGACATCTCAACTGCCTTCTCCTCAGTAGCTCACATCTGCCGAGACGTCAACTATGGATGACTAATTCGCAACCTACATGCAAATGGGGCCTCATTCTTCTTTATCTGCCTATACCTCCACATTGCCCGAGGGCTTTACTACGGCTCATACCTTTACATAGAAACATGAAACATTGGAGTTGTATTATTCCTATTAGTAATAATAACAGCATTCGTAG…	Eukaryota_2759	Chordata_7711	Actinopteri_186623	Anguilliformes_7933	Anguillidae_7934	Anguilla_7935	Anguilla anguilla_7936	0	3434	8296	0	7776	0	299	932	0	0	0	1126	11790	697	77	0	0	2505	0	0	0	0	7056	0	980	545	629	3337	2066	899	0	0	709	0	0	0	0	0	1569	0	743
ASV26	CAAGAACAATAATGGCAAGCCTACGAAAAACCCACCCACTAATAAAAATCGCCAATGACGCGCTAGTCGACCTTCCGACACCATCTAATATCTCAGCAATGTGAAACTTCGGATCCCTGCTAGGATTATGCTTAATTACTCAAATCCTAACAGGACTATTCTTAGCCATGCACTATACCTCTGACATCTCGACCGCATTTTCATCAGTAACCCACATCTGCCGAGACGTCAACTATGGTTGGCTTATTCGAAGCCTACACGCCAACGGAGCATCCTTCTTTTTCATCTGTCTTTACATACATATTGCACGAGGCCTATACTACGGATCATACCTTTATAAAGAAACCTGAAACATTGGTGTAGTTCTATTCCTTTTAGTTATAATGACAGCCTTTGTAG…	Eukaryota_2759	Chordata_7711	Actinopteri_186623	Cypriniformes_7952	Leuciscidae_2743726	Sarmarutilus_1789050	Sarmarutilus rubilio_1789051	0	0	0	0	0	0	0	0	0	0	0	0	0	0	271	0	0	0	0	0	0	0	0	0	0	0	32626	28464	0	0	0	1029	20814	0	0	0	672	0	0	0	0
ASV27	CAAGAACAATAATGGCAAGCCTACGAAAAACCCACCCACTAATAAAAATCGCCAATGACGCACTAGTCGACCTTCCGACACCATCTAATATCTCAGCACTATGAAACTTCGGGTCTCTCCTGGGATTATGTTTAATTACCCAAATCCTAACAGGGCTATTCCTAGCAATGCACTACACCTCCGACATCTCAACCGCATTTTCATCGGTAACCCATATCTGCCGAGATGTTAACTACGGCTGACTTATTCGAAGTCTACATGCCAATGGAGCCTCCTTCTTCTTCATCTGTCTTTACATACACATTGCACGAGGACTATATTATGGCTCGTACCTATATAAGGAAACCTGAAACATTGGTGTAGTCCTATTTCTCCTAGTTATAATGACAGCCTTTGTCG…	Eukaryota_2759	Chordata_7711	Actinopteri_186623	Cypriniformes_7952	Leuciscidae_2743726	Squalius_233201	NA	0	0	3929	0	2586	88	1968	0	0	1941	4637	0	0	0	173	1854	0	0	0	0	0	0	0	0	1572	0	1987	9646	0	1167	563	427	966	11500	4112	1118	823	1005	0	172	6696
ASV28	TAGAAACAATAATGGCAAACCTACGAAAAACCCACCCACTTCTAAAAATTGCTAACGATGCCCTAGTGGATCTACCAACCCCATCCAATATTTCAGCATGATGAAATTTTGGCTCTCTTCTAGGATTATGTCTTATTTCACAAATCCTTACAGGACTATTCCTAGCCATACATTATACATCAGACATCTCAACTGCCTTCTCCTCAGTAGCTCACATCTGCCGAGACGTCAACTATGGATGACTAATTCGCAACCTACATGCAAATGGAGCCTCATTCTTCTTTATCTGCCTATACCTCCACATTGCCCGAGGACTTTACTACGGCTCATACCTTTACATAGAAACATGAAACATTGGAGTTGTATTATTCCTATTAGTAATAATAACAGCATTCGTAG…	Eukaryota_2759	Chordata_7711	Actinopteri_186623	Anguilliformes_7933	Anguillidae_7934	Anguilla_7935	Anguilla anguilla_7936	0	4562	8165	0	5164	0	0	534	0	0	0	921	6725	158	58	0	3275	3783	0	0	0	0	678	0	929	4181	716	2943	2425	354	0	165	157	0	0	0	0	0	1298	0	0
ASV29	CAAGAACAATAATGGCAAGCCTACGAAAGACCCACCCACTAATAAAAATCGCCAACGACGCACTAGTCGACCTTCCAACACCGTCTAATATCTCAGCATTGTGAAACTTCGGTTCCCTCCTAGGATTATGTTTAATTACCCAAATCCTGACAGGACTATTCCTGGCAATGCACTACACTTCCGACATCTCAACCGCGTTTTCATCCGTCACCCATATCTGCCGAGATGTTAACTACGGCTGACTTATTCGGAATCTGCATGCCAATGGAGCATCCTTCTTCTTCATCTGTCTCTACATACATATTGCACGGGGCCTATATTATGGCTCGTACCTATACAAAGAAACCTGAAACATTGGTGTAGTCCTGTTTCTCCTAGTTATAATGACAGCCTTCGTCG…	Eukaryota_2759	Chordata_7711	Actinopteri_186623	Cypriniformes_7952	Leuciscidae_2743726	Squalius_233201	Squalius lucumonis_103203	0	0	0	0	0	0	0	0	0	0	0	0	0	0	0	0	0	0	0	0	0	0	0	0	0	53683	14869	8220	0	0	0	92	0	0	0	0	0	0	0	0	0
ASV30	CAGGAACAGTAATGGCAAGCCTACGAAAAACCCACCCACTAATAAAAATCGCTAACGACGCGCTAGTCGACCTCCCAACACCATCTAATATCTCAGTAATGTGAAACTTCGGGTCTCTCCTGGGATTGTGTTTGATTACCCAAATCCTAACAGGATTATTCCTAGCCATGCATTACACCTCTGATATCTCAACCGCATTCTCATCAGTAACCCACATCTGCCGTGATGTTAACTACGGCTGACTTATCCGAAGCCTACATGCCAATGGAGCATCCTTTTTCTTCATCTGTCTTTATATGCATATCGCACGGGGCCTGTATTATGGATCATACCTCTATAAAGAGACCTGAAACATTGGTGTAGTCCTATTCCTCCTGGTTATAATAACAGCCTTTGTAG…	Eukaryota_2759	Chordata_7711	Actinopteri_186623	Cypriniformes_7952	Leuciscidae_2743726	Chondrostoma_52618	NA	0	30304	0	0	0	17	2830	49	2214	244	237	0	0	415	0	0	0	0	3158	146	0	7057	1729	0	0	0	0	0	0	0	66	0	0	0	0	0	0	129	930	0	0
ASV31	CAAGAACCTAATGGCCAACCTCCGAAAAACTCACCCCCTCCTAAAAATTGCTAATGACGCACTAGTCGATCTCCCAGCACCATCTAACATCTCAGTTTGATGAAACTTTGGCTCACTCTTAGGCTTGTGTCTAGCCACCCAAATTCTTACCGGACTCTTCCTAGCCATACACTACACCTCCGATATCTCAACAGCCTTTTCCTCTGTTTGCCACATTTGCCGAGACGTTAGCTACGGCTGACTCATCCGAAACATTCACGCTAACGGAGCATCTTTCTTCTTTATCTGTATTTATATACATATCGCCCGAGGACTCTACTATGGTTCCTACCTATATAAAGAAACCTGAAATATCGGAGTCGTACTGCTACTTCTCACTATAATAACCGCCTTCGTGGG…	Eukaryota_2759	Chordata_7711	Actinopteri_186623	Salmoniformes_8006	Salmonidae_8015	Salmo_8028	NA	0	5130	0	0	0	340	0	0	0	0	1886	0	0	59	44	0	0	0	0	0	0	0	354	8312	0	0	339	442	0	27	0	206	696	0	0	0	21	0	0	0	0
ASV32	CAAGAACCATCATGGCAAGCCTACGAAAAACACACCCCCTAGTTAAAATTGCTAACAACGCACTAGTTGATCTACCAGCACCATCCAATATTTCAGCTTGATGAAACTTTGGTTCTCTCCTGGGACTATGCTTAGCTACTCAAATCCTTACCGGGCTATTCTTAGCCATACACTACACCTCAGATATTTCGACCGCATTTTCATCAGTCGTTCATATCTGCCGAGATGTGAACTACGGCTGACTAATCCGTAATATACACGCCAACGGGGCATCATTCTTTTTCCTTTGCATCTACATGCACATTGCCCGAGGACTATACTACGGCTCTTACCTTTACAAAGAAACTTGAAACATCGGGGTGATTCTCCTGCTACTAGTTATAGCAACAGCCTTCGTTG…	Eukaryota_2759	Chordata_7711	Actinopteri_186623	Cypriniformes_7952	Cyprinidae_7953	Barbus_40829	Barbus caninus_117135	0	0	0	0	0	2872	0	0	0	0	2464	0	0	0	0	583	0	0	15	0	5195	1160	21	11977	0	0	0	0	1905	0	203	0	0	0	0	6702	0	793	0	0	0
ASV33	TAGAAACAATAATGGCAAACCTACGAAAAACCCACCCACTTCTAAAAATTGCTAACGATGCCCTAGTGGATCTACCAACCCCATCCAATATTTCAGCATGATGAAATTTTGGCTCTCTTCTAGGATTATGTCTTATTTCACAAATCCTTACAGGACTATTCCTAGCCATACATTATACATCAGACATCTCAACTGCCTTCTCCTCAGTAGCTCACATCTGCCGAGACGTCAACTATGGATGACTAATTCGCAACCTACATGCAAATGGAGCCTCATTCTTCTTTATCTGCCTATACCTCCACATTGCCCGAGGGCTTTACTACGGCTCATACCTTTACATAGAAACATGAAACATTGGAGTTGTATTATTCCTATTAGTAATAATAACAGCATTCGTAG…	Eukaryota_2759	Chordata_7711	Actinopteri_186623	Anguilliformes_7933	Anguillidae_7934	Anguilla_7935	Anguilla anguilla_7936	0	2048	2085	0	4418	0	0	312	0	0	0	0	2330	93	114	0	886	0	0	0	0	0	1014	0	1416	1141	831	2012	165	396	0	587	0	0	0	0	582	0	584	0	0
ASV34	CAAGAACCTCAATGGCCAGCCTACGAAAAACACACCCCCTGCTTAAAATTGCAAATGATGCACTAGTAGACCTACCCGCCCCATCCAACATTTCTGCCTGATGAAACTTTGGATCTCTTCTAGGGCTGTGTCTAATTACCCAAATTCTTACTGGGCTTTTCCTAGCCATACATTACACTTCGGATATCGAAACAGCATTTTCATCCGTTGCACACATTTGCCGAGACGTCAATTTCGGCTGATTAATCCGAAACATGCACGCCAACGGTGCCTCATTCTTTTTCATCTGTATTTACCTGCACATTGGCCGGGGCCTCTACTATGGCTCATATCTTTACAAAGAGACTTGGAACATTGGTGTCATTCTCCTACTACTGGTCATAGCCACCGCCTTCGTGG…	Eukaryota_2759	Chordata_7711	Actinopteri_186623	Gobiiformes_1489878	Gobiidae_8220	Padogobius_85423	Padogobius bonelli_1483094	0	0	0	0	0	0	0	0	0	0	610	0	0	0	0	0	0	0	0	0	0	0	0	6992	0	0	0	0	0	0	0	0	0	0	0	0	0	0	0	0	0
ASV35	CAAGAACACTAATGACTAACATTCGAAAGTCCCACCCACTAATAAAAATTGTAAACAATGCATTCATCGACCTCCCAGCCCCATCAAACATTTCATCATGATGAAATTTCGGTTCCCTCCTGGGAATCTGCCTAATCCTACAAATCCTCACAGGCCTATTCCTAGCAATACACTACACATCCGACACAACAACAGCATTCTCCTCTGTTACCCATATCTGCCGAGACGTGAACTACGGCTGAATCATCCGATACATACACGCAAACGGAGCTTCAATGTTTTTTATCTGCTTATATATGCACGTAGGACGAGGCTTATATTACGGGTCTTACACTTTTCTAGAAACATGAAATATTGGAGTAATCCTTCTGCTCACAGTAATAGCCACAGCATTTATAG…	Eukaryota_2759	Chordata_7711	Mammalia_40674	Artiodactyla_91561	Bovidae_9895	Bos_9903	NA	0	0	0	0	0	0	0	0	0	0	0	0	0	0	0	0	0	0	0	0	0	0	0	0	0	0	0	0	0	0	0	0	0	0	0	0	0	0	0	0	0
ASV36	CAAGAACAATAATGGCAAGCCTACGAAAAACCCACCCACTAATAAAAATCGCCAATGACGCACTAGTCGACCTTCCGACACCATCTAATATCTCAGCACTATGAAACTTCGGGTCTCTCCTGGGATTATGTTTAATTACCCAAATCCTAACGGGACTATTCCTAGCAATGCACTACACCTCCGACATCTCAACCGCATTTTCATCGGTAACCCATATCTGCCGAGATGTTAACTACGGCTGACTTATTCGAAGTCTACATGCCAATGGAGCCTCCTTCTTCTTCATCTGTCTTTACATACACATTGCACGAGGACTATATTATGGCTCGTACCTATATAAGGAAACCTGAAACATTGGTGTAGTCCTATTTCTCCTAGTTATAATGACAGCCTTTGTCG…	Eukaryota_2759	Chordata_7711	Actinopteri_186623	Cypriniformes_7952	Leuciscidae_2743726	Squalius_233201	NA	0	0	0	0	0	0	0	0	0	0	0	0	0	0	352	0	112	0	0	0	0	0	0	0	0	3961	8166	28139	0	0	0	885	3296	0	0	0	1441	0	0	0	207
ASV37	CAAGAACTCTAATGACCAATATCCGAAAAACTCACCCACTAATAAAAATTGTAAATAACGCATTCATTGATCTCCCAGCCCCATCAAATATTTCATCATGATGAAACTTTGGTTCTCTATTAGGAATCTGTCTAATCTTACAAATCCTTACAGGCCTATTCCTAGCAATACACTACACATCCGACACAATAACAGCATTCTCCTCTGTCACTCACATCTGCCGAGACGTTAACTATGGCTGAATTATCCGATATATACATGCAAACGGAGCATCAATATTTTTCATCTGCTTATTCCTACATGTAGGACGAGGCCTATACTATGGATCTTACACTTTTCTAGAGACATGAAACATTGGAGTAATTCTCCTATTCACAGTAATAGCCACGGCATTTGTAG…	Eukaryota_2759	Chordata_7711	Mammalia_40674	Artiodactyla_91561	Cervidae_9850	Capreolus_9857	Capreolus capreolus_9858	0	28228	0	0	0	0	0	196	0	0	0	169	973	1087	0	0	0	0	0	0	0	1675	5240	0	0	0	0	0	0	0	0	0	0	0	0	0	0	0	906	0	0
ASV38	CAGGAACAGTAATGGCAAGCCTACGAAAAACCCACCCACTGATAAAAATCGCTAACGGCGCACTAGTCGACCTCCCAACACCATCTAATATCTCAGCAATGTGAAACTTCGGATCTCTCCTAGGATTGTGTTTAATTACCCAAATCCTGACAGGATTGTTCTTGGCCATGCATTACACCTCTGATATCTCAACCGCATTCTCGTCAGTAACCCATATCTGCCGAGACGTTAACTACGGCTGACTCATCCGAAGCCTACATGCCAACGGGGCATCCTTTTTCTTCATCTGTCTTTACATGCACATCGCACGAGGCCTGTATTATGGGTCATACCTCTATAAAGAGACCTGAAACATTGGTGTAGTCCTATTCCTTTTGGTTATAATAACAGCCTTTGTAG…	Eukaryota_2759	Chordata_7711	Actinopteri_186623	Cypriniformes_7952	Leuciscidae_2743726	Protochondrostoma_437168	Protochondrostoma genei_98388	0	0	0	0	0	0	0	0	0	1088	0	0	0	0	0	62	0	0	152	428	78	897	0	1356	0	0	0	0	0	0	354	0	0	531	0	0	0	1118	0	2406	77
ASV39	CAAGAACTAATGGCAAGCCTACGAAAAACCCACCCACTAATAAAAATCGCCAATGACGCGCTAGTCGACCTCCCAACACCATCTAATATTTCAGCAATATGAAACTTCGGATCCCTACTAGGATTATGTTTAATTACCCAAATCCTAACAGGATTATTCTTAGCCATGCACTATACCTCTGACATCTCAACCGCATTTTCATCGGTAACCCACATCTGCCGAGACGTCAACTATGGCTGACTTATTCGAAGTCTACACGCCAATGGGGCATCCTTCTTCTTCATCTGCCTTTATATACATATCGCACGTGGCCTATACTATGGGTCATACCTTTATAAAGAAACCTGAAACATTGGTGTAGTCCTATTTCTCCTAGTTATGATGACGGCCTTCGTCGGC…	Eukaryota_2759	Chordata_7711	Actinopteri_186623	Cypriniformes_7952	Leuciscidae_2743726	Rutilus_48667	Rutilus aula_340019	0	0	0	21399	0	0	0	0	0	0	0	0	0	0	0	0	0	0	0	0	0	0	0	0	28	0	0	0	0	0	0	0	0	6377	0	0	0	0	0	10355	0
ASV40	CAGGAACAGTAATGGCAAGCCTACGAAAAACCCACCCACTGATAAAAATCGCTAACGGCGCACTAGTCGACCTCCCAACACCATCTAATATCTCAGCAATGTGAAACTTCGGATCTCTCCTAGGATTGTGTTTAATTACCCAAATCCTGACAGGATTGTTCTTAGCCATGCATTACACCTCTGATATCTCAACCGCATTCTCGTCAGTAACCCATATCTGCCGAGACGTTAACTACGGCTGACTCATCCGAAGCCTACATGCCAACGGGGCATCCTTTTTCTTCATCTGTCTTTACATGCACATCGCACGAGGGCTGTATTATGGGTCATACCTCTATAAAGAGACCTGAAACATTGGTGTAGTCCTATTCCTTTTGGTTATAATAACAGCCTTTGTAG…	Eukaryota_2759	Chordata_7711	Actinopteri_186623	Cypriniformes_7952	Leuciscidae_2743726	Protochondrostoma_437168	Protochondrostoma genei_98388	0	0	0	0	0	0	0	0	0	1246	732	0	0	0	0	123	0	0	0	768	1127	43	0	85	0	0	0	0	0	0	521	0	0	2034	0	188	0	1171	0	2816	0
ASV41	CAGGAACAGTAATGGCAAGCCTACGAAAAACCCACCCACTGATAAAAATCGCTAACGGCGCACTAGTCGACCTCCCAACACCATCTAATATCTCAGCAATGTGAAACTTCGGATCTCTCCTAGGATTGTGTTTAATTACCCAAATCCTGACAGGATTGTTCTTAGCCATGCATTACACCTCTGATATCTCAACCGCATTCTCGTCAGTAACCCATATCTGCCGAGACGTTAACTACGGCTGACTCATCCGAAGCCTACATGCCAACGGGGCATCCTTTTTCTTCATCTGTCTTTACATGCACATCGCACGAGGCCTGTATTATGGGTCATACCTCTATAAAGAGACCTGAAACATTGGTGTAGTCCTATTCCTTTTGGTTATAATAACAGCCTTTGTAG…	Eukaryota_2759	Chordata_7711	Actinopteri_186623	Cypriniformes_7952	Leuciscidae_2743726	Protochondrostoma_437168	Protochondrostoma genei_98388	0	0	0	0	0	36	0	0	0	498	949	0	0	118	0	335	0	0	51	235	1074	1052	0	1388	0	0	0	0	0	0	442	0	0	2362	163	782	0	1333	0	655	0
ASV42	CAGGAACAGTAATGGCAAGCCTACGAAAAACCCACCCACTGATAAAAATCGCTAATGACGCACTAGTCGACCTCCCAACACCATCTAATATCTCAGTAATATGAAACTTTGGTTCTCTCCTAGGATTATGTTTAATTACCCAAATCCTGACAGGATTATTCCTAGCCATACATTACACCTCTGACATCTCAACCGCGTTCTCATCAGTAACCCACATCTGCCGAGACGTCAATTACGGCTGACTTATCCGAAGCCTACATGCCAATGGCGCATCCTTTTTCTTCATCTGCCTTTACATGCATATTGCACGAGGCCTGTACTATGGATCATACCTTTATAAAGAGACCTGAAATATTGGTGTAGTCCTATTCCTTCTGGTTATGATAACAGCCTTCGTCG…	Eukaryota_2759	Chordata_7711	Actinopteri_186623	Cypriniformes_7952	Leuciscidae_2743726	Telestes_103461	Telestes muticellus_129882	0	1256	0	0	0	40	266	0	2953	12	38	123	98	58	0	0	0	0	23218	0	19	380	197	32	0	0	0	0	0	0	0	0	0	0	0	0	0	0	408	0	0
ASV43	CAGGAACAGTAATGGCAAGCCTACGAAAAACCCACCCACTAATAAAAATCGCTAACGGCGCACTAGTCGACCTCCCAACACCATCTAATATCTCAGCAATGTGAAACTTTGGATCTCTCCTAGGATTGTGTTTAATTACCCAAATCCTGACAGGATTGTTCTTAGCCATGCATTACACCTCTGATATCTCAACCGCATTCTCGTCAGTAACCCATATCTGCCGAGACGTTAACTACGGCTGACTCATCCGAAGCCTACATGCCAACGGGGCATCCTTTTTCTTCATCTGTCTTTACATGCACATCGCACGAGGCCTGTATTATGGGTCATACCTCTATAAAGAGACCTGAAACATTGGTGTAGTCCTATTCCTTTTGGTTATAATAACAGCCTTTGTAG…	Eukaryota_2759	Chordata_7711	Actinopteri_186623	Cypriniformes_7952	Leuciscidae_2743726	Protochondrostoma_437168	Protochondrostoma genei_98388	0	0	0	0	0	0	0	0	0	2496	212	0	0	0	0	1190	0	0	91	1327	3178	707	0	169	0	0	0	0	0	0	192	0	0	231	0	1128	0	719	0	1267	0
ASV44	CAAGAACACCAATGACCCCAATACGCAAAACTAACCCCCTAATAAAATTAATTAACCACTCATTCATCGACCTCCCCACCCCATCCAACATCTCCGCATGATGAAACTTCGGCTCACTCCTTGGCGCCTGCCTGATCCTCCAAATCACCACAGGACTATTCCTAGCCATGCACTACTCACCAGACGCCTCAACCGCCTTTTCATCAATCGCCCACATCACTCGAGACGTAAATTATGGCTGAATCATCCGCTACCTTCACGCCAATGGCGCCTCAATATTCTTTATCTGCCTCTTCCTACACATCGGGCGAGGCCTATATTACGGATCATTTCTCTACTCAGAAACCTGAAACATCGGCATTATCCTCCTGCTTGCAACTATAGCAACAGCCTTCATAG…	Eukaryota_2759	Chordata_7711	Mammalia_40674	Primates_9443	Hominidae_9604	Homo_9605	Homo sapiens_9606	0	0	0	37	44	0	135	49	0	0	0	0	22	3591	0	0	0	19	0	93	12	104	20497	18	120	0	1618	75	0	0	28	0	824	0	0	0	41	0	37	0	557
ASV45	TAGAAACAATAATGGCAAACCTACGAAAAACCCACCCACTTCTAAAAATTGCTAACGATGCCCTAGTGGATCTACCAACCCCATCCAATATTTCAGCATGATGAAATTTTGGCTCTCTTCTAGGATTATGTCTTATTTCACAAATCCTTACAGGACTATTCCTAGCCATACATTATACATCAGACATCTCAACTGCCTTCTCCTCAGTAGCCCACATCTGCCGAGACGTCAACTATGGATGACTAATTCGCAACCTACATGCAAATGGGGCCTCATTCTTCTTTATCTGCCTGTACCTCCACATTGCCCGAGGGCTTTACTACGGCTCATACCTTTACATAGAAACATGAAACATTGGAGTTGTATTATTTCTATTAGTAATAATAACAGCATTCGTAG…	Eukaryota_2759	Chordata_7711	Actinopteri_186623	Anguilliformes_7933	Anguillidae_7934	Anguilla_7935	Anguilla anguilla_7936	0	1369	3402	0	0	0	0	337	0	0	0	0	0	253	0	0	0	1305	0	0	0	0	537	0	168	0	0	317	536	90	0	208	0	0	1714	0	0	0	380	0	0
ASV46	TAGAAACAATAATGGCAAACCTACGAAAAACCCACCCACTTCTAAAAATTGCTAACGATGCCCTAGTGGATCTACCAACCCCATCCAATATTTCAGCATGATGAAATTTTGGCTCTCTTCTAGGATTATGTCTTATCTCACAAATCCTTACAGGACTATTCCTAGCCATACATTATACGTCAGACATCTCAACTGCCTTCTCCTCAGTAGCTCACATCTGCCGAGACGTCAACTATGGATGACTAATTCGCAACCTACATGCAAATGGGGCCTCATTCTTCTTTATCTGCCTATACCTCCACATTGCCCGAGGGCTTTACTACGGCTCATACCTTTACATAGAAACATGAAACATTGGAGTTGTATTATTCCTATTAGTAATAATAACAGCATTCGTAG…	Eukaryota_2759	Chordata_7711	Actinopteri_186623	Anguilliformes_7933	Anguillidae_7934	Anguilla_7935	Anguilla anguilla_7936	0	925	0	0	0	0	0	230	0	0	0	0	0	0	0	0	0	0	0	0	0	0	131	0	0	0	0	0	0	0	0	0	0	0	0	0	0	0	53	0	0
ASV47	CAAGAACAGTAATGGCAAGCCTACGAAAAACCCACCCACTGATAAAAATCGCTAACGGCGCACTAGTCGACCTCCCAACACCATCTAATATCTCAGCAATGTGAAACTTCGGATCTCTCCTAGGATTGTGTTTAATTACCCAAATCCTGACAGGATTGTTCTTAGCCATGCATTACACCTCTGATATCTCAACCGCATTCTCGTCAGTAACCCATATCTGCCGAGACGTTAACTACGGCTGACTCATCCGAAGCCTACATGCCAACGGGGCATCCTTTTTCTTCATCTGTCTTTACATGCACATCGCACGAGGCCTGTATTATGGGTCATACCTCTATAAAGAGACCTGAAACATTGGTGTAGTCCTATTCCTTTTGGTTATAATAACAGCCTTTGTAG…	Eukaryota_2759	Chordata_7711	Actinopteri_186623	Cypriniformes_7952	Leuciscidae_2743726	Protochondrostoma_437168	Protochondrostoma genei_98388	0	0	0	0	0	860	0	0	0	801	186	0	0	0	0	1427	0	0	51	374	661	575	29	899	0	0	0	0	0	0	409	0	0	356	0	461	0	1042	0	2871	28
ASV48	CAGGAACAGTAATGGCAAGCCTACGAAAAACCCACCCACTGATAAAAATCGCTAATGACGCACTAGTCGACCTCCCAACACCATCTAATATCTCAGTAATATGAAACTTCGGTTCTCTCCTAGGATTATGTTTAATTACCCAAATCCTGACAGGATTATTCCTAGCCATACATTACACCTCTGACATCTCAACCGCGTTCTCATCAGTAACCCACATCTGCCGAGACGTCAATTACGGCTGACTTATCCGAAGCCTACATGCCAATGGCGCATCCTTTTTCTTCATCTGCCTTTACATGCATATTGCACGAGGCCTGTACTATGGGTCGTACCTTTATAAGGAGACCTGAAACATTGGTGTAGTCCTATTCCTTCTGGTTATGATAACAGCCTTCGTCG…	Eukaryota_2759	Chordata_7711	Actinopteri_186623	Cypriniformes_7952	Leuciscidae_2743726	Telestes_103461	Telestes muticellus_129882	0	315	0	0	0	0	171	0	2860	0	0	0	43	26	0	0	0	0	21219	0	0	0	112	0	0	0	0	0	0	0	0	0	0	0	0	0	0	0	0	0	0
ASV50	CAAGAACACCAATGACCCCAATACGCAAAATTAACCCCCTAATAAAATTAATTAACCACTCATTCATCGACCTCCCCACCCCATCCAACATCTCCGCATGATGAAACTTCGGCTCACTCCTTGGCGCCTGCCTGATCCTCCAAATCACCACAGGACTATTCCTAGCCATGCACTACTCACCAGACGCCTCAACCGCCTTTTCATCAATCGCCCACATCACTCGAGACGTAAATTATGGCTGAATCATCCGCTACCTTCACGCCAATGGCGCCTCAATATTCTTTATCTGCCTCTTCCTACACATCGGGCGAGGCCTATATTACGGATCATTTCTCTACTCAGAAACCTGAAACATCGGCATTATCCTCCTGCTTGCAACTATAGCAACAGCCTTCATAG…	Eukaryota_2759	Chordata_7711	Mammalia_40674	Primates_9443	Hominidae_9604	Homo_9605	Homo sapiens_9606	1347	153	0	0	0	99	46	0	0	0	27	0	0	2014	0	0	58	0	14	0	0	0	10595	0	96	0	911	0	30	0	0	60	469	0	0	48	0	0	84	0	126
ASV51	CAAGAACCACTAATGGCAAGCCTACGAAAAACACACCCTCTCATTAAAATCGCTAACGACGCACTAGTTGACCTACCAACACCATCCAACATCTCAGCATGATGAAACTTTGGATCCCTCCTAGGACTATGCTTAATTACCCAAATTTTAACCGGCCTATTCCTAGCCATACACTACACCTCAGACATTTCAACCGCATTCTCATCTGTTACCCACATCTGCCGAGACGTAAATTACGGCTGACTAATCCGTAATGTACACGCCAACGGAGCATCATTCTTCTTCATTTGCATTTACATACACATCGCCCGAGGCCTATACTACGGATCATACCTTTACAAAGAAACCTGAAACATTGGTGTAATCCTTCTACTACTAGTCATGATAACAGCCTTCGTT…	Eukaryota_2759	Chordata_7711	Actinopteri_186623	Cypriniformes_7952	NA	NA	NA	0	0	0	0	0	0	0	0	0	648	0	0	0	0	0	0	0	0	0	479	0	0	0	0	12845	14	0	0	0	4683	0	0	0	110	0	0	0	0	0	1862	0
ASV52	CAAGAACACTAATGATCAATATCCGAAAAACTCACCCATTGATAAAAATCGTAAACAACGCATTTATTGATCTCCCAGCCCCATCAAATATTTCATCCTGATGAAATTTTGGCTCCCTACTAGGAATTTGCTTAATCCTACAAATCCTCACAGGCCTATTCCTAGCAATACACTACACATCTGATACAATAACAGCATTTTCCTCTGTCACCCATATCTGCCGAGACGTCAATTACGGTTGAATCATTCGATACATGCACGCAAACGGAGCATCAATATTCTTTATCTGCCTATTCATCCATGTTGGACGAGGCCTATACTACGGATCATACACTTTTCTAGAGACATGGAACATCGGAGTAATTCTCCTATTTACAGTTATAGCTACAGCATTCGTAG…	Eukaryota_2759	Chordata_7711	Mammalia_40674	Artiodactyla_91561	Cervidae_9850	Dama_9867	Dama dama_30532	0	6003	0	0	0	0	0	0	0	0	144	0	0	0	0	0	0	0	0	0	0	0	0	0	0	0	0	0	0	0	0	0	0	0	0	0	0	0	0	0	21
ASV53	CAAGAACCACTAATGGCAAGCCTACGAAAAACACACCCTCTCATTAAAATCGCTAACGACGCACTAGTTGACCTACCAACACCATCCAACATCTCAGCATGATGAAACTTTGGATCCCTCCTAGGACTATGCTTAATTACCCAAATTTTAACCGGCCTATTCCTAGCCATACACTACACCTCAGACATCTCAACCGCATTCTCATCTGTTACCCACATCTGCCGAGACGTAAATTACGGCTGACTAATCCGTAATGTACACGCCAACGGAGCATCATTCTTCTTCATTTGCATTTACATACACATCGCCCGAGGCCTATACTACGGATCATACCTTTACAAAGAAACCTGAAACATTGGTGTAGTCCTTCTACTACTAGTCATGATAACAGCCTTCGTT…	Eukaryota_2759	Chordata_7711	Actinopteri_186623	Cypriniformes_7952	NA	NA	NA	0	0	0	0	0	0	0	0	0	779	0	0	0	0	0	0	0	0	0	520	0	0	0	0	13200	0	18	0	0	4965	0	14	0	128	0	0	0	0	0	1529	0
ASV54	CAAGAACCTAATGGCCAACCTCCGAAAAACTCACCCCCTCCTAAAAATTGCTAATGACGCACTAGTCGATCTCCCAGCACCATCTAACATCTCAGTTTGATGAAACTTTGGCTCACTCTTAGGCCTGTGTCTAGCCACCCAAATTCTTACCGGACTCTTCCTAGCCATACACTACACCTCCGATATCTCAACAGCCTTTTCCTCTGTTTGCCACATTTGCCGAGACGTTAGCTACGGCTGACTCATCCGAAACATTCACGCTAACGGAGCATCTTTCTTCTTTATCTGTATTTATATACATATCGCCCGAGGACTCTACTATGGTTCCTACCTATATAAAGAAACCTGAAATATCGGAGTCGTACTGCTACTTCTCACTATAATAACCGCCTTCGTGGG…	Eukaryota_2759	Chordata_7711	Actinopteri_186623	Salmoniformes_8006	Salmonidae_8015	Salmo_8028	NA	0	0	0	0	0	523	0	0	0	0	0	0	0	0	0	0	0	0	0	0	0	0	0	0	0	0	0	0	0	0	0	0	0	0	0	0	0	0	0	0	0
ASV55	CAGGAACAGTAATGGCAAGCCTACGAAAAACCCACCCACTAATAAAAATCGCTAATGACGCACTAGTCGACCTCCCAACACCATCTAATATCTCAGTAATATGAAACTTTGGTTCTCTCCTAGGATTATGTTTAATTACCCAAATCCTGACAGGATTATTCCTAGCCATACATTACACCTCTGACATCTCAACCGCGTTCTCATCAGTAACCCACATCTGCCGAGACGTCAATTACGGCTGACTTATCCGAAGCCTACATGCCAATGGCGCATCCTTTTTCTTCATCTGCCTTTACATGCATATTGCACGAGGCCTGTACTATGGATCGTACCTTTATAAGGAGACCTGAAACATTGGTGTAGTCCTATTCCTTCTGGTTATGATAACAGCCTTCGTCG…	Eukaryota_2759	Chordata_7711	Actinopteri_186623	Cypriniformes_7952	Leuciscidae_2743726	Telestes_103461	Telestes muticellus_129882	0	0	0	0	0	15096	0	0	0	0	0	0	0	0	0	829	0	0	0	0	0	0	0	0	0	0	0	0	0	0	392	0	0	0	0	0	0	369	0	0	0
ASV56	CAAGAACAATAATGGCAAGCCTACGAAAAACCCACCCACTAATAAAAATCGCCAATGACGCACTAGTCGACCTTCCGACACCATCTAATATCTCAGCACTATGAAACTTCGGGTCTCTCCTGGGATTATGTTTAATTACCCAAATCCTAACAGGACTATTCCTAGCAATGCACTACACCTCCGACATCTCAACCGCATTTTCATCGGTAACCCATATCTGCCGAGATGTTAACTACGGCTGGCTTATTCGAAGTCTACATGCCAATGGAGCCTCCTTCTTCTTCATCTGTCTTTACATACACATTGCACGAGGACTATATTATGGCTCGTACCTATATAAGGAAACCTGAAACATTGGTGTAGTCCTATTTCTCCTAGTTATAATGACAGCCTTTGTCG…	Eukaryota_2759	Chordata_7711	Actinopteri_186623	Cypriniformes_7952	Leuciscidae_2743726	Squalius_233201	NA	0	0	0	0	0	0	0	0	0	779	0	0	0	0	0	1434	0	0	0	0	0	0	0	0	475	0	0	455	0	0	493	0	517	627	343	0	0	950	0	1053	5872
ASV57	CAGGAACAGTAATGGCAAGCCTACGAAAAACCCACCCACTGATAAAAATCGCTAATGACGCACTAGTCGACCTCCCAACACCATCTAATATCTCAGCAATATGAAACTTCGGTTCTCTCCTAGGATTATGTTTAATTACCCAAATCCTGACAGGATTATTCCTAGCCATACATTACACCTCTGACATCTCAACCGCGTTCTCATCAGTAACCCACATCTGCCGAGACGTCAATTACGGCTGACTTATCCGAAGCCTACATGCCAACGGCGCATCCTTTTTCTTCATCTGCCTTTACATGCATATTGCACGAGGCCTGTACTATGGATCATACCTTTATAAGGAGACCTGAAACATTGGTGTAGTCCTATTCCTTCTGGTTATGATAACAGCCTTCGTCG…	Eukaryota_2759	Chordata_7711	Actinopteri_186623	Cypriniformes_7952	Leuciscidae_2743726	Telestes_103461	Telestes muticellus_129882	0	0	0	0	0	0	0	0	0	0	0	0	0	0	1612	0	77	0	0	0	0	0	0	0	0	380	5156	7327	0	0	0	3222	1416	0	0	0	189	0	0	0	0
ASV58	CAGGAACAGTAATGGCAAGCCTACGAAAAACCCACCCACTGATAAAAATCGCTAATGACGCACTAGTCGACCTCCCAACACCATCTAATATCTCAGCAATATGAAACTTCGGTTCTCTCCTAGGATTATGTTTAATTACCCAAATCCTGACAGGATTATTCCTAGCCATACATTACACCTCTGACATCTCAACCGCGTTCTCATCAGTAACCCACATCTGCCGAGACGTCAATTACGGCTGACTTATCCGAAGCCTACATGCCAACGGCGCATCCTTTTTCTTCATCTGCCTTTACATGCATATTGCACGAGGCCTGTACTATGGATCATACCTTTATAAAGAGACCTGAAACATTGGTGTAGTCCTATTCCTTCTGGTTATAATAACAGCCTTCGTCG…	Eukaryota_2759	Chordata_7711	Actinopteri_186623	Cypriniformes_7952	Leuciscidae_2743726	Telestes_103461	Telestes muticellus_129882	0	0	0	0	0	0	0	0	0	0	0	0	0	0	1990	0	63	0	0	0	0	0	0	0	42	304	5306	4332	33	0	0	2519	1993	0	0	0	1053	0	0	0	0
ASV59	CAAGAACCTAATGGCCAACCTCCGAAAAACTCACCCCCTCCTAAAAATTGCTAATGACGCACTAGTCGATCTCCCAGCACCATCTAACATCTCAGTTTGATGAAACTTTGGCTCACTCTTAGGCTTATGTCTAACCACCCAAATTCTTACCGGACTCTTCCTAGCCATACACTACACCTCCGATATCTCAACAGCCTTTTCCTCTGTTTGCCACATTTGCCGAGATGTTAGCTACGGCTGACTCATCCGAAACATTCACGCTAACGGAGCATCTTTCTTCTTTATCTGTATTTATATACATATCGCCCGAGGACTCTACTATGGTTCCTACCTATATAAAGAAACCTGAAATATCGGAGTCGTACTGCTACTTCTCACTATAATAACCGCCTTCGTGGG…	Eukaryota_2759	Chordata_7711	Actinopteri_186623	Salmoniformes_8006	Salmonidae_8015	Salmo_8028	NA	0	0	0	0	0	0	0	0	0	0	0	0	0	0	0	0	0	0	0	0	0	177	0	0	0	0	0	0	0	0	0	0	0	0	0	0	0	0	0	0	0
ASV60	CGAAAACCATGGTAACCCGAAAAACCCACCCTCTATTTAAAATTATTAACAACGCACTAATTGATTTACCAGCTCCCTCTAACATCTCTGCATGATGAAACTTTGGCTCCCTCCTCCTACTATGTCTCATAATACAAATTCTAACAGGACTATTCCTAGCTATACACTACACCTCAGACATCTCAACTGCTTTCTCATCCGTAGTCCACATCTGCCGGGACGTAAACTACGGCTGACTCATCCGTAACATCCACGCCAACGGAGCCTCCTTCTTTTTCATCTGCATCTACCTACATATTGGACGAGGCCTTTACTACGGGTCATACCTCTACAAAGAAACCTGAAACATCGGCGTAGTCCTGCTACTACTCGTTATAATAACAGCCTTCGTTGGGTACG…	Eukaryota_2759	Chordata_7711	Actinopteri_186623	Siluriformes_7995	Siluridae_30989	Silurus_94992	Silurus glanis_94993	0	0	0	15651	0	0	0	0	0	0	0	0	0	0	0	0	0	0	0	0	0	0	0	0	0	0	0	0	0	0	0	0	0	0	0	0	0	0	0	0	0
ASV61	CAAGAACAATAATGGCAAGCCTACGAAAAACCCACCCACTAATAAAAATCGCTAATGACGCGCTAGTCGATCTTCCAACACCATCTAACATTTCAGCAATGTGAAATTTCGGATCCCTTCTAGGGTTGTGTTTAATTACCCAAATCCTAACAGGGCTATTCCTAGCCATGCACTACACCTCTGATATCTCAACCGCATTCTCATCAGTCACCCATATTTGCCGAGACGTTAACTACGGCTGGCTCATTCGAAACCTACATGCCAACGGAGCATCCTTCTTCTTTATCTGCCTATATATGCATATTGCACGGGGTCTATATTACGGCTCATACCTTTATAAGGAGACCTGAAACATCGGGGTAGTACTATTTCTTCTGGTTATGATAACGGCCTTCGTGG…	Eukaryota_2759	Chordata_7711	Actinopteri_186623	Cypriniformes_7952	Leuciscidae_2743726	Alburnus_54555	NA	0	0	0	0	0	0	0	0	0	275	0	0	0	0	0	0	0	0	0	0	0	0	0	0	1676	0	0	0	0	2407	0	0	0	0	0	0	0	0	0	0	0
ASV62	CAAGAACCTCAATGGCCAGCCTACGAAAAACACACCCCCTGCTTAAAATTGCAAATGATGCACTAGTAGACCTACCCGCCCCATCCAACATTTCTGCCTGATGAAACTTTGGATCTCTTCTAGGGCTGTGTCTAATTACCCAAATTCTTACTGGGCTTTTCCTAGCCATACATTACACTTCGGACATCGAAACAGCATTTTCATCCGTTGCACACATTTGCCGAGACATCAATTTCGGCTGATTAATCCGAAACATGCACGCCAACGGTGCCTCATTCTTTTTCATCTGTATTTACCTGCACATTGGCCGGGGCCTCTACTATGGCTCATATCTTTACAAAGAGACTTGGAACATTGGTGTCATTCTCCTACTACTGGTCATAGCCACCGCCTTCGTGG…	Eukaryota_2759	Chordata_7711	Actinopteri_186623	Gobiiformes_1489878	Gobiidae_8220	Padogobius_85423	Padogobius bonelli_1483094	0	0	0	0	0	0	0	0	0	0	0	0	0	0	0	0	0	0	0	0	0	0	0	0	0	0	0	0	0	0	0	0	0	0	0	0	0	0	0	0	0
ASV63	CAAGAACAATAATGGCAAGCCTACGAAAAACCCACCCACTAATAAAAATCGCCAATGACGCACTAGTCGACCTTCCGACACCATCTAATATCTCAGCACTATGAAACTTCGGGTCTCTCCTGGGATTATGTTTAATTACCCAAATCCTAACAGGACTATTCCTAGCAATGCACTACACCTCCGACATCTCAACCGCATTTTCATCGGTAACCCATATCTGCCGAGATGTTAACTACGGCTGACTTATTCGAAGTCTACATGCCAATGGAGCCTCCTTCTTCTTCATCTGTCTTTACATACACATTGCACGAGGACTATATTATGGCTCGTACCTATATAAGGAAACCTGAAACATTGGTGTAGTCCTATTTCTCCTAGTTATAATGACAGCCTTTGTCG…	Eukaryota_2759	Chordata_7711	Actinopteri_186623	Cypriniformes_7952	Leuciscidae_2743726	Squalius_233201	NA	0	0	165	0	0	0	0	0	0	0	885	0	0	0	0	334	0	0	0	0	0	0	0	0	0	0	657	2118	0	0	191	0	0	410	1861	0	446	705	357	0	0
ASV64	TAAAAACCCTTTAATGGCAAGCCTACGAAAAACACACCCTCTAATCAAAATTGCTAATGACGCACTAGTTGACCTCCCAGCCCCATCTAACATTTCAGTATGATGAAATTTTGGCTCACTGTTAGGACTATGCTTAATTACCCAAATTTTAACAGGATTATTTCTAGCCATACATTACACATCTGATATCACCACTGCCTTCTCATCCGTGGCCCATATCTGCCGCGATGTGAATTATGGGTGACTTATCCGTAATATTCATGCCAATGGCGCATCACTTTTCTTTATTTGTATTTACATTCACATTGCCCGAGGACTATATTATGGATCTTACCTTTATAAAGAAACTTGAAATATTGGAGTAATTCTTCTCCTACTTGTTATAATAACAGCATTTGT…	Eukaryota_2759	Chordata_7711	Actinopteri_186623	Cypriniformes_7952	Cobitidae_7982	Cobitis_47718	Cobitis bilineata_66303	0	0	0	0	0	0	0	0	0	0	0	0	0	0	0	0	0	0	0	0	0	0	0	0	303	0	203	1507	0	0	199	0	0	0	0	0	0	0	0	0	0
ASV65	CAAGAACAGTAATGGCAAGCCTACGAAAAACCCACCCACTGATAAAAATCGCTAACGGCGCACTAGTCGACCTCCCAACACCATCTAATATCTCAGCAATGTGAAACTTCGGATCTCTCCTAGGGTTGTGTTTAATTACCCAAATCCTGACAGGATTGTTCTTAGCCATGCATTACACCTCTGATATCTCAACCGCATTCTCGTCAGTAACCCATATCTGCCGAGACGTTAACTACGGCTGACTCATCCGAAGCCTACATGCCAACGGGGCATCCTTTTTCTTCATCTGTCTTTACATGCACATCGCACGAGGCCTGTATTACGGGTCATACCTCTATAAAGAGACCTGAAACATTGGTGTAGTCCTATTCCTTTTGGTTATAATAACAGCCTTTGTAG…	Eukaryota_2759	Chordata_7711	Actinopteri_186623	Cypriniformes_7952	Leuciscidae_2743726	Protochondrostoma_437168	Protochondrostoma genei_98388	0	0	0	0	0	0	0	0	0	726	0	0	0	0	0	0	0	0	0	355	0	401	0	0	0	0	0	0	0	0	0	0	0	1091	0	0	0	141	0	3325	0
ASV66	TAGAAACAATAATGGCAAACCTACGAAAAACCCACCCACTTCTAAAAATTGCTAACGATGCCCTAGTGGATCTACCAACCCCATCCAATATTTCAGCATGATGAAATTTTGGCTCTCTTCTAGGATTATGTCTTATTTCACAAATCCTTACAGGACTATTCCTAGCCATACATTATACATCAGACATCTCAACTGCCTTCTCCTCAGTAGCTCACATCTGCCGAGACGTCAACTATGGATGACTAATTCGCAACCTACATGCAAATGGGGCCTCATTCTTCTTTATCTGCCTATACCTACACATTGCCCGAGGACTTTACTACGGCTCATACCTTTACATAGAAACATGAAACATTGGAGTTGTATTATTCCTATTAGTAATAATAACAGCATTCGTAG…	Eukaryota_2759	Chordata_7711	Actinopteri_186623	Anguilliformes_7933	Anguillidae_7934	Anguilla_7935	Anguilla anguilla_7936	0	0	1208	0	8696	0	0	66	0	0	0	0	0	0	0	0	0	0	0	0	0	0	254	0	0	0	117	265	0	0	0	0	0	0	0	0	0	0	0	0	0
ASV67	CAAGAACCATCATGGCAAGCCTACGAAAAACACACCCCCTAGTTAAAATTGCTAACAACGCACTAGTTGATCTACCAGCACCATCCAATATTTCAGCTTGATGAAACTTTGGTTCTCTCCTGGGACTATGCTTAGCTACTCAAATCCTTACCGGGCTATTCTTAGCCATACACTACACCTCAGATATTTCGACCGCATTTTCATCAGTCGTTCATATCTGCCGAGATGTGAACTACGGCTGACTAATCCGTAATATACACGCCAACGGGGCATCATTCTTTTTCCTTTGCATCTACATGCACATTGCCCGAGGACTATACTACGGCTCTTACCTTTACAAAGAAACTTGAAACATCGGGGTGATTCTCCTACTACTAGTTATAGCAACAGCCTTCGTTG…	Eukaryota_2759	Chordata_7711	Actinopteri_186623	Cypriniformes_7952	Cyprinidae_7953	Barbus_40829	Barbus caninus_117135	0	0	0	0	0	4965	0	0	0	0	0	0	0	0	0	271	0	0	0	0	0	0	0	0	0	0	0	0	0	0	104	0	0	0	0	28	0	227	0	0	0
ASV68	CAGGAACAGTAATGGCAAGCCTACGAAAAACCCACCCACTGATAAAAATCGCTAACGGCGCACTAGTCGACCTCCCAACACCATCTAATATCTCAGCAATGTGAAACTTTGGATCTCTCCTAGGATTGTGTTTAATTACCCAAATCCTGACAGGATTGTTCTTAGCCATGCATTACACCTCTGATATCTCAACCGCATTCTCGTCAGTAACCCATATCTGCCGAGACGTTAACTACGGCTGACTCATCCGAAGCCTACATGCCAACGGGGCATCCTTTTTCTTCATCTGTCTTTACATACACATCGCACGAGGCCTGTATTATGGGTCATACCTCTATAAAGAGACCTGAAACATTGGTGTAGTCCTATTCCTTTTGGTTATAATAACAGCCTTTGTAG…	Eukaryota_2759	Chordata_7711	Actinopteri_186623	Cypriniformes_7952	Leuciscidae_2743726	Protochondrostoma_437168	Protochondrostoma genei_98388	0	0	0	0	0	0	0	0	0	0	0	0	0	0	0	0	0	0	0	0	1269	0	0	0	0	0	0	0	0	0	0	0	0	0	0	178	0	111	0	0	0
ASV69	TAGAAACAATAATGGCAAACCTACGAAAAACCCACCCACTTCTAAAAATTGCTAACGATGCCCTAGTGGATCTACCAACCCCATCCAATATTTCAGCATGATGAAATTTTGGCTCTCTTCTAGGATTATGTCTTATTTCACAAATCCTTACAGGATTATTCCTAGCCATACATTATACATCAGACATCTCAACTGCCTTCTCCTCAGTAGCTCACATCTGCCGAGACGTCAACTATGGATGACTAATTCGCAACCTACATGCAAATGGGGCCTCATTCTTCTTTATCTGCCTATACCTCCACATTGCCCGAGGGCTTTACTACGGCTCATACCTTTACATAGAAACATGAAACATTGGAGTTGTATTATTCCTATTAGTAATAATAACAGCATTCGTAG…	Eukaryota_2759	Chordata_7711	Actinopteri_186623	Anguilliformes_7933	Anguillidae_7934	Anguilla_7935	Anguilla anguilla_7936	0	0	0	0	838	0	0	81	0	0	0	1058	0	86	0	0	0	0	0	0	0	0	736	0	214	0	540	230	0	186	0	0	0	0	0	0	0	0	0	0	0
ASV70	CAAGAACACTAATGACTAACATTCGAAAGTCCCACCCACTAATAAAAATTGTAAACAATGCATTCATCGACCTTCCAGCCCCATCAAACATTTCATCATGATGAAATTTCGGTTCCCTCCTGGGAATCTGCCTAATCCTACAAATCCTCACAGGCCTATTCCTAGCAATACACTACACATCCGACACAACAACAGCATTCTCCTCTGTCACCCATATCTGCCGAGACGTGAACTACGGCTGAATCATCCGATACATACACGCAAACGGAGCTTCAATGTTTTTTATCTGCTTATATATGCACGTAGGACGAGGCTTATATTACGGGTCTTACACTTTTCTAGAAACATGAAATATTGGAGTAATCCTTCTGCTCACAGTAATAGCCACAGCATTTATAG…	Eukaryota_2759	Chordata_7711	Mammalia_40674	Artiodactyla_91561	Bovidae_9895	Bos_9903	NA	0	0	0	0	0	0	0	0	0	0	0	0	0	0	0	0	0	0	0	0	0	0	0	0	0	0	0	0	0	0	8550	0	394	0	0	0	0	0	0	0	0
ASV71	CAGGAACAGTAATGGCAAGCCTACGAAAAACCCACCCACTGATAAAAATCGCTAATGACGCACTAGTCGACCTCCCAACACCATCTAATATCTCAGTAATATGAAACTTCGGTTCTCTCCTAGGATTATGTTTAATTACCCAAATCCTGACAGGATTATTCCTAGCCATACATTACACCTCTGACATCTCAACCGCGTTCTCATCAGTAACCCACATCTGTCGAGACGTCAATTACGGCTGACTTATCCGAAGCCTACATGCCAATGGCGCATCCTTTTTCTTCATCTGCCTTTACATGCATATTGCACGAGGCCTGTACTATGGATCATACCTTTATAAAGAGACCTGAAATATTGGTGTGGTCCTATTCCTTCTGGTTATGATAACAGCCTTCGTCG…	Eukaryota_2759	Chordata_7711	Actinopteri_186623	Cypriniformes_7952	Leuciscidae_2743726	Telestes_103461	Telestes muticellus_129882	0	1820	0	0	0	0	0	164	0	0	0	0	0	0	0	0	0	66	0	0	0	0	0	0	0	0	0	0	0	0	0	0	0	0	0	0	0	0	692	0	0
ASV72	CAGGAACAGTAATGGCAAGCCTACGAAAAACCCACCCACTGATAAAAATCGCTAACGGCGCACTAGTCGACCTCCCAACACCATCTAATATCTCAGCAATGTGAAACTTCGGATCTCTCCTAGGATTGTGTTTAATTACCCAAATCCTGACAGGATTATTCTTAGCCATGCATTACACCTCTGATATCTCAACCGCATTCTCGTCAGTAACCCATATCTGCCGAGACGTTAACTACGGCTGACTCATCCGAAGCCTACATGCCAACGGGGCATCCTTTTTCTTCATCTGTCTTTACATGCACATCGCACGAGGCCTGTATTATGGGTCATACCTCTATAAAGAGACCTGAAACATTGGTGTAGTCCTATTCCTTTTGGTTATAATAACAGCCTTTGTAG…	Eukaryota_2759	Chordata_7711	Actinopteri_186623	Cypriniformes_7952	Leuciscidae_2743726	Protochondrostoma_437168	Protochondrostoma genei_98388	0	0	0	0	0	0	0	0	0	0	51	0	0	0	0	0	0	0	0	0	0	0	0	498	0	0	0	0	0	0	237	0	0	0	0	0	0	0	0	0	51
ASV73	CAGGAACAGTAATGGCAAGCCTACGAAAAACCCACCCACTGATAAAAATCGCTAATGACGCACTAGTCGACCTCCCAACACCATCTAATATCTCAGTAATATGAAACTTTGGTTCTCTCCTAGGATTATGTTTAATTACCCAAATCCTGACAGGATTATTCCTAGCCATACATTACACCTCTGACATCTCAACCGCGTTCTCATCAGTAACCCACATCTGCCGAGACGTCAATTACGGCTGACTTATCCGAAGCATACATGCCAATGGCGCATCCTTTTTCTTCATCTGCCTTTACATGCATATTGCACGAGGCCTGTACTATGGATCATACCTTTATAAGGAAACCTGAAACATTGGTGTAGTCCTATTCCTTCTGGTTATGATAACAGCCTTCGTCG…	Eukaryota_2759	Chordata_7711	Actinopteri_186623	Cypriniformes_7952	Leuciscidae_2743726	Telestes_103461	Telestes muticellus_129882	0	9333	0	0	0	0	0	0	0	0	0	0	0	0	0	0	0	0	0	0	0	30	0	0	0	0	0	0	0	0	0	0	0	0	0	0	0	0	0	0	0
ASV74	CAAGAACAATAATGGCAAGCCTACGAAAAACCCACCCACTAATAAAAATCGCTAATGACGCGCTAGTCGATCTCCCAACACCATCTAACATTTCAGCAATGTGAAATTTCGGATCCCTTCTAGGGTTGTGTCTAATTACCCAAATCCTAACAGGACTATTCCTAGCCATACACTACACCTCTGATATCTCAACCGCATTCTCATCAGTCACCCATATTTGCCGAGACGTTAACTACGGCTGGCTCATTCGAAACCTACATGCCAACGGAGCATCCTTCTTCTTTATCTGCCTATATATGCATATTGCACGAGGTCTATATTACGGCTCATATCTTTATAAGGAGACCTGAAACATCGGGGTAGTACTATTTCTTCTGGTTATGATAACAGCCTTCGTGG…	Eukaryota_2759	Chordata_7711	Actinopteri_186623	Cypriniformes_7952	Leuciscidae_2743726	Alburnus_54555	NA	0	0	0	0	0	0	0	463	0	0	0	0	0	0	0	0	0	2009	0	0	0	0	0	0	193	0	0	0	0	292	0	0	0	186	0	0	0	0	0	0	0
ASV75	CAAGAACAATAATGGCAAGCCTACGAAAAACCCACCCACTAATAAAAATCGCCAATGACGCACTAGTTGACCTTCCGACACCATCTAATATCTCAGCACTATGAAACTTCGGGTCTCTCCTGGGATTATGTTTAATTACCCAAATCCTAACAGGACTATTCCTAGCAATGCACTACACCTCCGACATCTCAACCGCATTTTCATCGGTAACCCATATCTGCCGAGATGTTAACTACGGCTGACTTATTCGAAGTCTACATGCCAATGGAGCCTCCTTCTTCTTCATCTGTCTTTACATACACATTGCACGAGGACTATATTATGGCTCGTACCTATATAAGGAAACCTGAAACATTGGTGTAGTCCTATTTCTCCTAGTTATAATGACAGCCTTTGTCG…	Eukaryota_2759	Chordata_7711	Actinopteri_186623	Cypriniformes_7952	Leuciscidae_2743726	Squalius_233201	NA	0	0	0	0	0	62	0	0	0	1559	277	50	2480	0	0	0	0	0	0	0	0	0	0	0	147	0	1561	2665	0	0	0	0	348	0	0	0	206	0	0	0	0
ASV76	CAAGAACCTAATGGCCAACCTCCGAAAAACTCACCCCCTCCTAAAAATTGCTAATGACGCACTAGTCGATCTCCCAGCACCATCTAACATCTCAGTTTGATGAAACTTTGGCTCACTCTTAGGCTTATGTCTAGCCACCCAAATTCTTACCGGACTCTTCCTAGCCATACACTACACCTCCGATATCTCAACAGCCTTTTCCTCTGTTTGCCACATTTGCCGAGATGTTAGCTACAGCTGACTCATCCGAAACATTCACGCTAACGGAGCATCTTTCTTCTTTATCTGTATTTATATACATATCGCCCGAGGACTCTACTATGGTTCCTACCTATATAAAGAAACCTGAAATATCGGAGTCGTACTGCTACTTCTCACTATAATAACCGCCTTCGTGGG…	Eukaryota_2759	Chordata_7711	Actinopteri_186623	Salmoniformes_8006	Salmonidae_8015	Salmo_8028	NA	0	0	0	0	0	0	0	0	0	0	0	0	0	0	0	0	0	0	0	0	0	0	0	0	0	0	0	0	0	0	0	0	0	0	0	0	0	0	0	0	0
ASV77	CAAGAACCATCATGGCAAGCCTACGAAAAACGCACCCCTTAATTAAAATTGCTAACAACGCACTAGTTGACCTACCAGCACCATCTAATATTTCAGCTTGATGAAACTTTGGTTCTCTTCTGGGACTATGCTTGGCTACTCAAATCCTTACCGGCCTATTCTTAGCCATGCACTACACCTCAGATATTTCAACCGCATTTTCATCAGTTGTTCATATCTGTCGAGACGTAAACTACGGCTGACTGATCCGTAATATGCACGCCAACGGAGCATCATTCTTTTTCCTTTGCATCTACATACATATTGCCCGAGGACTGTACTACGGCTCTTACCTCTACAAGGAAACCTGAAACATCGGCGTAATCCTTCTACTACTAGTTATAGCAACAGCCTTTGTTG…	Eukaryota_2759	Chordata_7711	Actinopteri_186623	Cypriniformes_7952	Cyprinidae_7953	Barbus_40829	NA	0	0	0	0	0	0	0	0	0	0	0	0	0	0	212	0	0	0	0	0	0	0	0	0	0	0	5855	740	0	0	0	148	2560	0	0	0	0	0	0	0	0
ASV78	CAAGAACCTAATGGCCAACCTCCGAAAAACCCACCCACTCCTAAAAATTGCTAATGACGCACTAGTCGACCTCCCTACCCCCTCTAATATCTCAGTCTGATGAAACTTTGGTTCACTCCTAGGCCTATGTTTAGCCACCCAAATTCTTACCGGACTCTTCCTAGCCATACACTACACCTCCGATATTTCGACAGCTTTTTCCTCTGTATGCCACATTTGTCGAGATGTAAGTTACGGCTGGCTCATCCGAAATATCCACGCTAACGGAGCATCTTTCTTCTTTATCTGTATTTATATGCATATCGCCCGAGGACTATACTACGGGTCCTACCTATATAAAGAAACCTGAAATATTGGGGTAGTATTATTACTTCTCACTATAATGACAGCTTTTGTAGG…	Eukaryota_2759	Chordata_7711	Actinopteri_186623	Salmoniformes_8006	Salmonidae_8015	Salvelinus_8033	Salvelinus fontinalis_8038	0	0	0	0	0	0	0	0	0	0	0	0	0	0	0	0	0	0	0	0	0	0	0	0	0	0	6311	0	0	0	0	0	3191	0	0	0	0	0	0	0	0
ASV79	CAAGAACACCAATGACCCCAATACGCAAAATTAACCCCCTAATAAAATTAATTAACCACTCACTCATCGACCTCCCCACCCCATCCAACATCTCCGCATGATGAAACTTCGGCTCACTCCTTGGCGCCTGCCTGATCCTCCAAATCACCACAGGACTATTCCTAGCCATGCACTACTCACCAGACGCCTCAACCGCCTTTTCATCAATCGCCCACATCACTCGAGACGTAAATTATGGCTGAATCATCCGCTACCTTCACGCCAATGGCGCCTCAATATTCTTTATCTGCCTCTTCCTACACATCGGGCGAGGCCTATATTACGGATCATTTCTCTACTCAGAAACCTGAAACATCGGCATTATCCTCCTGCTTGCAACTATAGCAACAGCCTTCATAG…	Eukaryota_2759	Chordata_7711	Mammalia_40674	Primates_9443	Hominidae_9604	Homo_9605	Homo sapiens_9606	0	0	0	0	0	0	0	0	0	0	0	0	0	1561	0	0	130	0	0	0	0	0	5518	0	0	0	378	0	0	0	98	0	123	0	0	0	0	0	0	0	74
ASV80	TAAGAACTCTAATGATTAACATCCGAAAAACCCACCCTCTCCTTAAAATCGCAAACGACGCACTAGTTGACCTCCCTGCCCCAGCAAATATTTCTGCATGATGGAACTTTGGTTCCCTACTCGGACTCTGCCTAATCGCCCAAATCGTCACAGGCCTATTTCTCGCCATACACTATACCCCTGACACCGCATCCGCCTTCTCTTCCGTTGCCCACATTTGCCGAGACGTAAATTACGGCTGACTAATTCGAAACATGCATGCAAACGGCGCATCCTTCTTCTTTATCTGCATCTACCTTCATATCGGACGAGGTCTTTACTATGGCTCTTACCTCTACAAAGAAACATGAAACATTGGAGTCATCCTACTCCTTTTAGTAATAATAACCGCATTCGTAG…	Eukaryota_2759	Chordata_7711	Actinopteri_186623	Mugiliformes_41872	Mugilidae_8189	Chelon_48170	Chelon ramada_30804	0	0	0	0	0	0	0	0	0	0	0	0	0	0	0	0	0	0	0	0	0	0	0	0	2625	0	149	389	0	1186	0	0	0	0	0	0	0	0	0	0	0
ASV81	CAGGAACAGTAATGGCAAGCCTACGAAAAACCCACCCACTGATAAAAATCGCTAATGACGCACTAGTCGACCTCCCAACACCATCTAATATCTCAGCAATGTGAAACTTCGGTTCTCTCCTAGGATTATGTTTAATTACCCAAATCCTGACAGGATTATTCCTAGCCATACATTACACCTCTGACATCTCAACCGCGTTCTCATCAGTAACCCACATCTGCCGAGACGTCAATTACGGCTGACTTATCCGAAGCCTACATGCCAACGGCGCATCCTTTTTCTTCATCTGCCTTTACATGCATATTGCACGAGGCCTGTACTATGGATCATACCTTTATAAGGAGACCTGAAACATTGGTGTAGTCCTATTCCTTCTGGTTATGATAACAGCCTTCGTCG…	Eukaryota_2759	Chordata_7711	Actinopteri_186623	Cypriniformes_7952	Leuciscidae_2743726	Telestes_103461	Telestes muticellus_129882	0	0	0	0	0	0	0	0	0	0	0	0	0	0	96	0	1320	0	0	0	0	0	0	0	0	7192	384	13	0	0	0	23	324	0	0	0	0	0	0	0	0
ASV82	CAAGAACCTCAATGGCCAGCCTACGAAAAACACACCCCCTGCTTAAAATTGCAAATGATACACTAGTAGACCTACCCGCCCCATCCAACATTTCTGCCTGATGAAACTTTGGATCTCTTCTAGGGCTGTGTCTAATTACCCAAATTCTTACTGGGCTTTTCCTAGCCATACATTACACTTCGGACATCGAAACAGCATTTTCATCCGTTGCACACATTTGCCGAGACGTCAATTTCGGCTGATTAATCCGAAACATGCACGCCAACGGTGCCTCATTCTTTTTCATCTGTATTTACCTGCACATTGGCCGGGGCCTCTACTATGGCTCATATCTTTACAAAGAGACTTGGAACATTGGTGTCATTCTCCTACTACTGGTCATAGCCACCGCCTTCGTGG…	Eukaryota_2759	Chordata_7711	Actinopteri_186623	Gobiiformes_1489878	Gobiidae_8220	Padogobius_85423	Padogobius bonelli_1483094	0	0	0	0	0	0	0	1473	0	0	0	0	0	0	0	0	0	3928	0	0	0	0	0	0	0	0	0	0	0	0	0	0	0	439	0	0	0	0	0	153	0
ASV83	TAAGAACCCTAATGATTAACATCCGAAAAACCCACCCTCTCCTTAAAATCGCAAACGACGCACTAGTTGACCTCCCTGCCCCAGCAAATATTTCTGCATGATGAAACTTTGGTTCCCTACTCGGACTCTGCCTAATCGCCCAAATCGTCACAGGCCTATTTCTCGCCATACACTATACCCCTGACACCGCATCCGCCTTCTCTTCCGTTGCCCACATTTGCCGAGACGTAAATTACGGCTGACTAATTCGAAACATGCATGCAAACGGCGCATCCTTCTTCTTTATCTGCATCTACCTTCATATCGGACGAGGTCTTTACTATGGCTCTTACCTCTACAAAGAAACATGAAACATTGGAGTCATCCTACTCCTTTTAGTAATAATAACCGCATTCGTAG…	Eukaryota_2759	Chordata_7711	Actinopteri_186623	Mugiliformes_41872	Mugilidae_8189	Chelon_48170	Chelon ramada_30804	0	0	0	0	0	0	0	0	0	0	0	0	0	0	0	0	0	0	0	0	0	0	0	0	1484	0	155	0	0	1001	0	0	0	0	0	0	0	0	0	0	0
ASV84	CAAGAACAATAATGGCAAGCCTACGAAAAACCCACCCACTAATAAAAATCGCTAATGACGCGCTAGTCGATCTCCCAACACCATCTAACATTTCAGCAATGTGAAATTTCGGATCCCTTCTAGGATTGTGTTTAATTACCCAAATCCTAACAGGACTATTCCTAGCCATACATTACACCTCTGACATCTCAACCGCATTCTCATCAGTCACCCATATTTGCCGAGACGTTAACTACGGCTGGCTCATTCGAAACCTACATGCCAACGGAGCATCCTTCTTCTTTATCTGCCTATATATGCATATTGCACGAGGCCTATATTACGGCTCATATCTTTATAAGGAGACCTGAAACATCGGGGTAGTACTATTTCTTCTGGTTATGATAACAGCCTTCGTGG…	Eukaryota_2759	Chordata_7711	Actinopteri_186623	Cypriniformes_7952	Leuciscidae_2743726	Alburnus_54555	NA	0	0	0	0	0	0	0	280	0	60	0	0	0	0	0	0	0	2237	0	57	0	0	0	0	147	0	0	0	0	113	0	0	0	61	0	0	0	0	0	91	0
ASV85	TAGAAACAATAATGGCAAACCTACGAAAAACCCACCCACTTCTAAAAATTGCTAACGATGCCCTAGTGGATCTACCAACCCCATCCAATATTTCAGCATGATGAAATTTTGGCTCTCTTCTAGGATTATGCCTTATTTCACAAATCCTTACAGGACTATTCCTAGCCATACATTATACATCAGACATCTCAACTGCCTTCTCCTCAGTAGCTCACATCTGCCGAGACGTCAACTATGGATGACTAATTCGCAACCTACATGCAAATGGGGCCTCATTCTTCTTTATCTGCCTATACCTCCACATTGCCCGAGGGCTTTACTACGGCTCATACCTTTACATAGAAACATGAAACATTGGAGTTGTATTATTCCTATTAGTAATAATAACAGCATTCGTAG…	Eukaryota_2759	Chordata_7711	Actinopteri_186623	Anguilliformes_7933	Anguillidae_7934	Anguilla_7935	Anguilla anguilla_7936	0	2002	3176	0	1677	0	0	125	0	0	0	0	0	0	0	0	0	0	0	0	0	0	157	0	0	0	127	0	0	0	0	12	49	0	0	0	0	0	0	0	0
ASV86	CAAGAACTCTAATGACCAATATCCGAAAAACTCACCCACTAATAAAAATTGTAAATAACGCATTCATTGATCTCCCAGCCCCATCAAATATCTCATCATGATGAAACTTTGGTTCTCTATTAGGAATCTGTCTAATCTTACAAATCCTCACAGGCCTATTCCTAGCAATACACTACACATCCGACACAATAACAGCATTCTCCTCTGTCACTCACATCTGCCGAGACGTTAACTATGGCTGAATTATCCGATATATACATGCAAACGGAGCATCAATATTTTTCATCTGCTTATTCCTACATGTAGGACGAGGCCTATACTATGGATCTTACACTTTTCTAGAGACATGAAACATTGGAGTAATTCTCCTATTCACAGTAATAGCCACGGCATTTGTAG…	Eukaryota_2759	Chordata_7711	Mammalia_40674	Artiodactyla_91561	Cervidae_9850	Capreolus_9857	Capreolus capreolus_9858	0	0	0	0	0	1272	0	0	0	0	21	0	0	273	0	0	319	0	0	0	0	0	871	0	0	559	0	2073	0	0	0	0	0	0	0	0	0	0	0	0	0
ASV87	CAAGAACACTAATGATCAATATCCGAAAAACTCACCCATTGATAAAAATCGTAAACAACGCATTTATTGATCTCCCAGCCCCATCAAATATTTCATCCTGATGAAATTTTGGCTCCCTACTAGGAATTTGCTTAATCCTACAAATCCTCACAGGCCTATTCCTAGCAATACACTACACATCTGATACAATAACAGCATTTTCCTCTGTCACCCATATCTGCCGAGACGTCAATTACGGTTGAATCATTCGATACATGCACGCAAACGGAGCATCAATATTCTTTATCTGCCTATTCATCCATGTTGGACGAGGTCTATACTACGGATCATACACTTTTCTAGAGACATGGAACATCGGAGTAATTCTCCTATTTACAGTTATAGCTACAGCATTCGTAG…	Eukaryota_2759	Chordata_7711	Mammalia_40674	Artiodactyla_91561	Cervidae_9850	Dama_9867	Dama dama_30532	0	8248	0	0	0	0	0	0	0	0	0	0	0	0	0	0	0	0	0	0	0	280	0	0	0	0	0	0	0	0	0	0	0	0	0	0	0	0	0	0	0
ASV88	CAAGAACAGTAATGGCAAGCCTACGAAAAACCCACCCACTGATAAAAATCGCTAACGGCGCACTAGTCGACCTCCCAACACCATCTAATATCTCAGCAATGTGAAACTTCGGATCTCTCCTAGGATTATGTTTAATTACCCAAATCCTGACAGGATTGTTCTTAGCCATGCATTACACCTCTGATATCTCAACCGCATTCTCGTCAGTAACCCATATCTGCCGAGACGTTAACTACGGCTGACTCATCCGAAGCCTACATGCCAACGGGGCATCCTTTTTCTTCATCTGTCTTTACATGCACATCGCACGAGGCCTGTATTACGGGTCATACCTCTATAAAGAGACCTGAAACATTGGTGTAGTCCTATTCCTTTTGGTTATAATAACAGCCTTTGTAG…	Eukaryota_2759	Chordata_7711	Actinopteri_186623	Cypriniformes_7952	Leuciscidae_2743726	Protochondrostoma_437168	Protochondrostoma genei_98388	0	0	0	0	0	0	0	0	0	561	140	0	0	0	0	969	0	0	0	186	1252	686	0	0	0	0	0	0	0	0	0	0	0	269	2150	480	0	89	0	312	0
ASV89	TAGAAACAATAATGGCAAACCTACGAAAAACCCACCCACTTCTAAAAATTGCTAACGATGCCCTAGTGGATCTACCAACCCCATCCAATATTTCAGCATGATGAAATTTTGGCTCTCTTCTAGGATTATGTCTTATTTCACAAATCCTTACAGGACTATTCCTAGCCATACATTATACATCAGACATCTCAACTGCCTTCTCCTCAGTAGCTCACATCTGCCGAGACGTCAACTATGGATGATTAATTCGCAACCTACATGCAAATGGGGCCTCATTCTTCTTTATCTGCCTATACCTCCACATTGCCCGAGGGCTTTACTACGGCTCATACCTTTACATAGAAACATGAAACATTGGAGTTGTATTATTCCTATTAGTAATAATAACAGCATTCGTAG…	Eukaryota_2759	Chordata_7711	Actinopteri_186623	Anguilliformes_7933	Anguillidae_7934	Anguilla_7935	Anguilla anguilla_7936	0	421	3005	0	0	0	0	0	0	0	0	0	0	0	0	0	0	0	0	0	0	0	0	0	0	0	0	0	0	0	0	0	0	0	0	0	0	0	0	0	0
ASV90	CAAGAACAATAATGGCAAGCCTACGAAAAACCCACCCACTAATAAAAATCGCTAATGACGCGCTAGTCGATCTTCCAACACCATCTAACATTTCAGCAATGTGAAATTTCGGATCCCTTCTAGGGTTGTGTTTAATTACCCAAATCCTAACAGGACTATTCCTAGCCATGCACTACACCTCTGATATCTCAACCGCATTCTCATCAGTCACCCATATTTGCCGAGACGTTAACTACGGCTGGCTCATTCGAAACCTACATGCCAACGGAGCATCCTTCTTCTTTATCTGCCTATATATGCATATTGCACGGGGTCTATATTACGGCTCATACCTTTATAAGGAGACCTGAAACATCGGGGTAGTACTATTTCTTCTGGTTATGATAACAGCCTTCGTGG…	Eukaryota_2759	Chordata_7711	Actinopteri_186623	Cypriniformes_7952	Leuciscidae_2743726	Alburnus_54555	NA	0	0	0	0	0	0	0	1013	0	1764	0	0	0	0	0	0	0	0	0	0	0	0	0	0	273	0	0	0	0	373	0	0	0	0	0	0	0	0	0	0	0
ASV92	TAGAAACAATAATGGCAAACCTACGAAAAACCCACCCACTTCTAAAAATTGCTAACGATGCCCTAGTGGATCTACCAACCCCATCCAATATTTCAGCATGATGAAATTTTGGCTCTCTTCTAGGATTATGTCTTATTTCACAAATCCTTACAGGACTATTCCTAGCCATACATTATACATCAGACATCTCAACTGCCTTCTCCTCAGTAGCTCACATCTGCCGAGACGTCAACTATGGATGACTAATTCGCAACCTACATGCAAATGGGGCCTCATTCTTCTTTATCTGCCTTTACCTCCACATTGCCCGAGGGCTTTACTACGGCTCATACCTTTACATAGAAACATGAAACATTGGAGTTGTATTATTCCTATTAGTAATAATAACAGCATTCGTAG…	Eukaryota_2759	Chordata_7711	Actinopteri_186623	Anguilliformes_7933	Anguillidae_7934	Anguilla_7935	Anguilla anguilla_7936	0	0	0	0	0	0	0	0	0	0	0	0	0	0	0	0	0	0	0	0	0	0	0	0	0	0	0	0	0	113	0	0	0	0	6435	0	0	0	0	0	0
ASV93	CAGGAACAGTAATGGCAAGCCTACGAAAAACCCACCCACTGATAAAAATCGCTAACGGCGCACTAGTCGACCTCCCAACACCATCTAATATCTCAGCAATGTGAAACTTCGGATCTCTCCTAGGATTGTGTTTAATTACCCAAATCCTGACAGGATTGTTCTTAGCCATGCATTACACCTCTGATATCTCAACCGCATTCTCGTCAGTAACCCATATCTGCCGAGACGTTAACTACGGCTGACTCATCCGAAGCCTACATGCCAACGGGGCATCCTTTTTCTTCATCTGTCTTTATATGCACATCGCACGAGGGCTGTATTATGGGTCATACCTCTATAAAGAGACCTGAAACATTGGTGTAGTCCTATTCCTTTTGGTTATAATAACAGCCTTTGTAG…	Eukaryota_2759	Chordata_7711	Actinopteri_186623	Cypriniformes_7952	Leuciscidae_2743726	Protochondrostoma_437168	Protochondrostoma genei_98388	0	0	0	0	0	0	0	0	0	0	0	0	0	0	0	0	0	0	0	0	0	0	0	0	0	0	0	0	0	0	0	0	0	576	0	0	0	16	0	655	0
ASV94	CAGGAACCCTAATGGCAAGCCTTCGTAAGACACACCCCCTCTTAAAAATCGCTAATCACGCAGTAGTTGATCTGCCTGCGCCCTCCAATATTTCCGTCTGATGAAATTTTGGATCCCTCCTCGGTCTCTGTCTAATTTCTCAGCTTCTGACAGGGCTATTCCTCGCTATGCACTACACTTCCGATATCGCCACAGCCTTCTCTTCCGTAGCCCACATCTGCCGAGATGTAAATTACGGATGGCTCATCCGAAACCTTCACGCCAACGGAGCATCTTTCTTTTTTATTTGTATTTACCTCCATATCGGACGAGGGCTCTACTACGGCTCTTATCTCTATAAAGAAACATGAAACATCGGAGTTGTCCTCCTCCTATTAGTTATAGGAACTGCTTTCGTAG…	Eukaryota_2759	Chordata_7711	Actinopteri_186623	Spariformes_1489931	Sparidae_8169	Sparus_8174	Sparus aurata_8175	0	0	0	0	0	0	0	0	0	0	0	0	0	0	0	0	0	0	0	0	0	0	0	0	0	0	209	0	0	0	0	0	156	0	0	0	0	0	0	0	0
ASV95	CAAGAACTCTAATGACCAATATCCGAAAAACCCACCCACTAATAAAAATTGTAAATAACGCATTCATTGATCTCCCAACCCCATCAAATATTTCATCATGATGAAACTTTGGTTCTCTACTAGGAATCTGTCTAATCTTACAAATCCTTACAGGCCTATTCCTAGCAATACACTACACATCCGACACAATAACAGCATTCTCCTCTGTCACTCACATCTGCCGAGACGTTAACTATGGCTGAATTATCCGATATATACATGCAAACGGAGCATCAATATTTTTCATCTGCTTATTCCTACATGTAGGACGAGGCCTATATTATGGATCTTACACTTTTCTAGAGACATGAAACATTGGAGTAATTCTCCTATTCACAGTAATAGCCACGGCATTTGTAG…	Eukaryota_2759	Chordata_7711	Mammalia_40674	Artiodactyla_91561	Cervidae_9850	Capreolus_9857	Capreolus capreolus_9858	0	0	0	0	0	0	0	0	0	0	0	0	0	0	0	0	2471	0	0	0	0	5001	0	0	0	0	0	0	0	0	0	0	0	0	0	0	0	0	192	0	0
ASV96	CAAGAACCATCATGGCAAGCCTACGAAAAACACACCCCTTAATTAAAATTGCTAACAACGCACTAGTTGACCTACCAGCACCATCTAATATTTCAGCTTGATGAAACTTTGGCTCTCTTCTGGGACTATGCTTGGCTACTCAAATCCTTACCGGCCTATTCTTAGCCATGCACTACACCTCAGATATTTCAACCGCATTTTCATCAGTTGTTCATATCTGCCGAGACGTAAACTACGGCTGGCTCATCCGTAATATGCACGCCAACGGAGCATCATTCTTTTTCCTTTGCATCTACATACACATTGCCCGAGGACTGTACTACGGCTCTTACCTCTACAAGGAAACCTGAAACATCGGCGTAGTCCTTCTACTACTAGTCATAGCAACAGCCTTTGTTG…	Eukaryota_2759	Chordata_7711	Actinopteri_186623	Cypriniformes_7952	Cyprinidae_7953	Barbus_40829	Barbus plebejus_117137	0	0	0	0	0	0	1987	0	0	0	0	0	820	0	0	0	0	0	0	0	0	0	0	732	679	0	0	0	0	100	0	0	0	0	0	0	0	0	0	0	0
ASV97	CAAGAACAATAATGGCAAGCCTACGAAAAACCCACCCACTAATAAAAATCGCCAATGACGCGCTAGTCGACCTTCCGACACCATCTAATATCTCAGCAATGTGAAACTTCGGATCCCTGCTAGGATTATGCTTAATTACTCAAATCCTAACAGGACTATTCTTAGCCATGCACTATACCTCTGACATCTCGACCGCATTTTCATCAGTAACCCACATCTGCCGAGACGTCAACTATGGTTGACTTATTCGAAGCCTACACGCCAACGGAGCATCCTTCTTTTTCATCTGTCTTTACATACATATTGCACGAGGCCTATACTACGGATCATACCTTTATAAAGAAACCTGAAACATTGGTGTAGTTCTATTCCTTTTAGTTATAATGACAGCCTTTGTAG…	Eukaryota_2759	Chordata_7711	Actinopteri_186623	Cypriniformes_7952	Leuciscidae_2743726	Sarmarutilus_1789050	Sarmarutilus rubilio_1789051	0	0	0	0	0	0	0	0	0	0	0	0	0	0	0	0	0	0	0	0	0	0	0	0	0	0	3682	2423	0	0	0	0	1531	0	0	0	0	0	0	0	0
ASV99	CAAGAACACTAATGGCAAGCCTACGAAAAACCCACCCACTGATAAAAATCGCTAACGGCGCACTAGTCGACCTCCCAACACCATCTAATATCTCAGCAATGTGAAACTTCGGATCTCTCCTAGGATTGTGTTTAATTACCCAAATCCTGACAGGATTGTTCTTAGCCATGCATTACACCTCTGATATCTCAACCGCATTCTCGTCAGTAACCCATATCTGCCGAGACGTTAACTACGGCTGACTCATCCGAAGCCTACATGCCAACGGGGCATCCTTTTTCTTCATCTGTCTTTACATGCACATCGCACGAGGCCTGTATTACGGGTCATACCTCTATAAAGAGACCTGAAACATTGGTGTGGTCCTATTCCTTTTGGTTATAATAACAGCCTTTGTAG…	Eukaryota_2759	Chordata_7711	Actinopteri_186623	Cypriniformes_7952	Leuciscidae_2743726	Protochondrostoma_437168	Protochondrostoma genei_98388	0	0	0	0	0	0	0	0	0	0	0	0	0	0	0	0	0	0	0	0	0	0	0	0	0	0	0	0	0	0	0	0	0	84	0	180	0	0	0	490	0
ASV100	CAAGAACAATAATGGCAAGCCTACGAAAAACCCACCCACTAATAAAAATCGCCAATGGCGCACTAGTCGACCTTCCGACACCATCTAATATCTCAGCACTATGAAACTTCGGGTCTCTCCTGGGATTATGTTTAATTACCCAAATCCTAACAGGACTATTCCTAGCAATACACTACACCTCCGACATCTCAACCGCATTTTCATCGGTAACCCATATCTGCCGAGATGTTAACTACGGCTGACTTATTCGAAGTCTACATGCCAATGGAGCCTCCTTCTTCTTCATCTGTCTTTACATACACATTGCACGAGGACTATATTATGGCTCGTACCTATACAAGGAAACCTGAAACATTGGTGTAGTCCTATTTCTCCTAGTTATAATGACAGCCTTTGTCG…	Eukaryota_2759	Chordata_7711	Actinopteri_186623	Cypriniformes_7952	Leuciscidae_2743726	Squalius_233201	Squalius albus_280495	0	0	0	0	0	0	0	0	0	0	0	0	0	0	223	0	0	0	0	0	0	0	0	0	0	0	2687	2536	0	0	0	242	1108	0	0	0	332	0	0	0	0
ASV101	CAAGAACAGTAATGGCAAGCCTACGAAAAACCCACCCACTGATAAAAATCGCTAACGGCGCACTAGTCGACCTCCCAACACCATCTAATATCTCAGCAATGTGAAACTTCGGATCTCTCCTAGGATTGTGTTTAATTACCCAAATCCTGACGGGATTGTTCTTAGCCATGCATTACACCTCTGATATCTCAACCGCATTCTCGTCAGTAACCCATATCTGCCGAGACGTTAACTACGGCTGACTCATCCGAAGCCTACATGCCAACGGGGCATCCTTTTTCTTCATCTGTCTTTACATGCACATCGCACGAGGCCTGTATTACGGGTCATACCTCTATAAAGAGACCTGAAACATTGGTGTAGTCCTATTCCTTTTGGTTATAATAACAGCCTTTGTAG…	Eukaryota_2759	Chordata_7711	Actinopteri_186623	Cypriniformes_7952	Leuciscidae_2743726	Protochondrostoma_437168	Protochondrostoma genei_98388	0	0	0	0	0	0	0	0	0	19	0	0	0	0	0	58	0	0	0	27	0	0	0	0	0	0	0	0	0	0	140	0	0	103	0	0	0	0	0	70	0
ASV103	CAAGAACACCAATGACCCCAATACGCAAAATTAACCCCCTAATAAAATTAATTAACCACTCATTCATCGACCTCCCCACCCCATCCAACATCTCCGCATGATGAAACTTCGGCTCACTCCTTGGCGCCTGCCTGATCCTCCAAATCACCACAGGACTATTCCTAGCCATACACTACTCACCAGACGCCTCAACCGCCTTTTCATCAATCGCCCACATCACTCGAGACGTAAATTATGGCTGAATCATCCGCTACCTTCACGCCAATGGCGCCTCAATATTCTTTATCTGCCTCTTCCTACACATCGGGCGAGGCCTATATTACGGATCATTTCTCTACTCAGAAACCTGAAACATCGGCATTATCCTCCTGCTTGCAACTATAGCAACAGCCTTCATAG…	Eukaryota_2759	Chordata_7711	Mammalia_40674	Primates_9443	Hominidae_9604	Homo_9605	Homo sapiens_9606	0	0	0	0	0	0	0	0	0	0	0	0	0	1200	0	0	0	0	0	0	0	0	4726	0	0	0	372	0	0	21	0	0	69	0	0	0	0	0	0	0	0
ASV104	TAGAAACCCTAATGGCAAGCCTACGAAAAACCCACCCACTCATAAAAATCGCCAACGACGCACTAGTCGACCTCCCAGCCCCTTCTAACATTTCAGTCTGATGAAGCTTCGGCTCACTTTTAGGGATGTGTTTAGCGGCACAAATTTTAACAGGACTATTCCTGGCTATACACTACACTTCTGATATCGCAACGGCATTCTCTTCTGTCGTCCACATTTGCCGTGACGTAAACTATGGATGACTAATCCGGAGCATGCACGCAAACGGAGCATCATTCTTCTTCATCTGCATTTACGCCCACATTGGCCGAGGCCTTTACTACGGCTCATACGTTTACAAGGAGACATGAACCATTGGAGTAATCCTTCTCCTTCTTGTTATAATGACTGCCTTTGTAG…	Eukaryota_2759	Chordata_7711	Actinopteri_186623	Clupeiformes_32446	Clupeidae_55118	Alosa_34772	NA	0	0	0	0	0	0	0	0	0	0	0	0	0	0	0	0	0	0	0	0	0	0	0	0	0	0	0	6488	0	0	0	0	0	0	0	0	432	0	0	0	0
ASV105	CAAGAACAGTAATGGCAAGCCTACGAAAAACCCACCCACTAATAAAAATCGCTAACGGCGCACTAGTCGACCTCCCAACACCATCTAATATCTCAGCAATGTGAAACTTCGGATCTCTCCTAGGATTGTGTTTAATTACCCAAATCCTGACGGGATTGTTCTTGGCCATGCATTACACCTCTGATATCTCAACCGCATTCTCGTCAGTAACCCATATCTGCCGAGACGTTAACTACGGCTGACTCATCCGAAGCCTACATGCCAACGGGGCATCCTTTTTCTTCATCTGTCTTTACATGCACATCGCACGAGGCCTGTATTACGGGTCATACCTCTATAAAGAGACCTGAAACATTGGTGTAGTCCTATTCCTTTTGGTTATAATAACAGCCTTTGTAG…	Eukaryota_2759	Chordata_7711	Actinopteri_186623	Cypriniformes_7952	Leuciscidae_2743726	Protochondrostoma_437168	Protochondrostoma genei_98388	0	0	0	0	0	0	0	0	0	264	0	0	0	0	0	177	0	0	0	111	1720	1133	0	0	0	0	0	0	0	0	101	0	0	0	0	398	0	207	0	0	0
ASV106	CAAGAACCATCATGGCAAGCCTACGAAAAACACACCCCTTAATTAAAATTGCTAACAACGCACTAGTTGACCTACCAGCACCATCTAATATTTCAGCTTGATGAAACTTTGGTTCTCTTCTGGGACTATGCTTGGCTACTCAAATCCTTACCGGCCTATTCTTAGCCATGCACTACACCTCAGATATTTCAACCGCATTTTCATCAGTTGTTCATATCTGCCGAGACGTAAACTACGGCTGACTCATCCGTAATATGCACGCCAACGGAGCATCATTCTTTTTCCTTTGCATCTACATACACATTGCCCGAGGACTGTACTACGGCTCTTACCTCTACAAGGAAACCTGAAACATCGGCGTAGTCCTTCTACTACTAGTCATAGCAACAGCCTTTGTTG…	Eukaryota_2759	Chordata_7711	Actinopteri_186623	Cypriniformes_7952	Cyprinidae_7953	Barbus_40829	Barbus plebejus_117137	0	0	0	0	0	0	0	0	0	0	0	2222	3401	0	0	0	0	0	0	0	0	0	0	0	0	0	0	0	0	0	0	0	0	0	0	0	0	0	0	0	0
ASV107	TAGAAACAATAATGGCAAACCTACGAAAAACCCACCCACTTCTAAAAATTGCTAACGATGCCCTAGTGGATCTACCCACCCCATCCAATATTTCAGCATGATGAAATTTTGGCTCTCTTCTAGGATTATGTCTTATTTCACAAATCCTTACAGGACTATTCCTAGCCATACATTATACGTCAGACATCTCAACTGCCTTCTCCTCAGTAGCTCACATCTGCCGAGACGTCAACTATGGATGACTAATTCGCAACCTACATGCAAATGGGGCCTCATTCTTCTTTATCTGCCTATACCTCCACATTGCCCGAGGGCTTTACTACGGCTCATACCTTTACATAGAAACATGAAACATTGGAGTTGTATTATTCCTATTAGTAATAATAACAGCATTCGTAG…	Eukaryota_2759	Chordata_7711	Actinopteri_186623	Anguilliformes_7933	Anguillidae_7934	Anguilla_7935	Anguilla anguilla_7936	0	0	0	0	0	0	0	80	0	0	0	0	0	69	0	0	0	0	0	0	0	0	0	0	0	1384	0	0	0	0	0	0	0	0	0	0	0	0	0	0	0
ASV108	CAGGAACCCTAATGGCAAGCCTTCGTAAGACACACCCCCTCTTAAAAATCGCTAATCACGCAGTAGTTGATCTGCCTGCGCCCTCCAATATTTCCGTCTGATGAAATTTTGGATCCCTCCTCGGTCTCTGTCTAATTTCTCAGCTTCTGACAGGGCTATTCCTCGCTATGCACTACACTTCCGATATCGCCACAGCCTTCTCTTCCGTAGCCCACATCTGCCGAGATGTAAATTACGGATGGCTCATCCGAAACCTTCACGCCAACGGAGCATCTTTCTTTTTTATTTGTATTTACCTCCATATCGGACGAGGGCTCTACTACGGCTCTTACCTCTATAAAGAAACATGAAACATCGGAGTTGTCCTCCTCCTATTAGTTATAGGAACTGCTTTCGTAG…	Eukaryota_2759	Chordata_7711	Actinopteri_186623	Spariformes_1489931	Sparidae_8169	Sparus_8174	Sparus aurata_8175	0	0	0	0	0	0	0	0	0	0	0	0	0	89	173	0	0	0	0	0	0	0	0	0	0	0	200	0	0	0	0	264	0	0	0	0	0	0	0	0	0
ASV109	TAGAAACAATAATGGCAAACCTACGAAAAACCCACCCACTTCTAAAAATTGCTAACGATGCCCTAGTGGATCTACCAACCCCATCCAATATTTCAGCATGATGAAATTTTGGCTCTCTTCTAGGATTATGTCTTATTACACAAATCCTTACAGGACTATTCCTAGCCATACATTATACATCAGACATCTCAACTGCCTTCTCCTCAGTAGCTCACATCTGCCGAGACGTCAACTATGGATGACTAATTCGCAACCTACATGCAAATGGGGCCTCATTCTTCTTTATCTGCCTATACCTCCACATTGCCCGAGGACTTTACTACGGCTCATACCTTTACATAGAAACATGAAACATTGGAGTTGTATTATTCCTATTAGTAATAATAACAGCATTCGTAG…	Eukaryota_2759	Chordata_7711	Actinopteri_186623	Anguilliformes_7933	Anguillidae_7934	Anguilla_7935	Anguilla anguilla_7936	0	1749	0	0	1312	0	0	0	0	0	0	177	0	0	0	0	0	0	0	0	0	0	0	0	0	0	626	210	0	0	0	0	0	0	0	0	0	0	148	0	0
ASV110	TAGAAACAATAATGGCAAACCTACGAAAAACCCACCCACTTCTAAAAATTGCTAACGATGCCCTAGTGGATCTACCAACCCCATCCAATATTTCAGCATGATGAAATTTTGGCTCTCTTCTAGGATTATGTCTTATTTCACAAATCCTTACAGGACTATTCCTAGCCATACATTATACATCAGACATCTCAACTGCCTTCTCCTCAGTAGCCCACATCTGCCGAGACGTCAACTATGGATGACTAATTCGCAACCTACATGCAAATGGGGCCTCATTCTTCTTTATCTGCCTATACCTCCACATTGCCCGAGGGCTTTACTACGGCTCATACCTTTACATAGAAACATGAAACATTGGAGTTGTATTATTCCTATTAGTAATAATAACAGCATTCGTAG…	Eukaryota_2759	Chordata_7711	Actinopteri_186623	Anguilliformes_7933	Anguillidae_7934	Anguilla_7935	Anguilla anguilla_7936	0	908	3103	0	0	0	0	0	0	0	0	0	0	0	0	0	0	0	0	0	0	0	0	0	335	0	0	691	0	141	0	0	0	0	0	0	0	0	0	0	0
ASV111	AGGGAGCATTAATGGCCGCCCTCCGTAAAACACACCCCCTATTAAAAATCGCAAATCATGCACTTATTGACCTGCCGGCCCCTTCAAATATTTCAGTTTGATGAAATTTCGGTTCGCTCTTAGGCCTATGCTTGATTTCCCAAATTCTTACAGGTCTATTTTTAGCTATACATTATACTTCAGATATCGCAACAGCCTTCTCCTCCATCGCACACATTTGTCGAGATGTTAACTATGGCTGACTTATTCGTAATCTTCACGCCAATGGTGCATCTTTCTTCTTTATTTGTATTTATCTTCACATTGGCCGAGGCCTGTACTACGGCTCATACCTGTATAAAGAAACATGAAACATCGGGGTAATCCTTCTCCTCTTAGTAATAATGACAGCCTTCGTAG…	Eukaryota_2759	Chordata_7711	Actinopteri_186623	order_Moronidae_42148	Moronidae_42148	Dicentrarchus_13488	Dicentrarchus labrax_13489	0	0	0	0	0	0	0	0	0	0	0	0	0	26	0	0	0	0	0	0	0	0	172	0	0	0	0	0	0	0	0	0	0	0	0	0	0	0	0	0	0
ASV112	TAGAAACAATAATGGCAAACCTACGAAAAACCCACCCACTTCTAAAAATTGCTAACGATGCCCTAGTGGATCTACCAACCCCATCCAATATTTCAGCATGATGAAATTTTGGCTCTCTTCTAGGATTATGTCTTATTTCACAAATCCTTACAGGACTATTCCTAGCCATACATTATACATCAGACATCTCAACTGCCTTCTCCTCAGTAGCTCACATCTGCCGAGACGTCAACTATGGATGACTAATTCGCAACCTACATGCAAATGGGGCCTCATTCTTCTTTATCTGCCTATACCTCCACATTGCCCGAGGGCTTTACTACGGCTCATACCTTTACATAGAAACATGAAACATTGGAGTTGTATTATTCCTATTAGTAATAATAACAGCATTCGTAG…	Eukaryota_2759	Chordata_7711	Actinopteri_186623	Anguilliformes_7933	Anguillidae_7934	Anguilla_7935	Anguilla anguilla_7936	0	0	0	0	399	0	0	107	0	0	0	0	0	0	0	0	0	0	0	0	0	0	0	0	0	0	0	0	183	0	0	0	0	0	0	0	0	0	0	0	0
ASV113	CAAGAACAATAATGGCAAGCCTACGAAAAACCCACCCACTAATAAAAATCGCTAATGACGCGCTAGTCGATCTTCCAACACCATCTAACATTTCAGCAATGTGAAATTTCGGATCCCTTCTAGGGTTGTGTTTAATTACCCAAATCCTAACAGGACTATTCCTAGCCATGCACTACACCTCTGATATCTCAACCGCATTCTCATCAGTCACCCATATCTGCCGAGACGTTAACTACGGCTGGCTCATTCGAAACCTACATGCCAACGGAGCATCCTTCTTCTTTATCTGCCTATATATGCATATTGCACGGGGTCTATATTACGGCTCATACCTTTATAAGGAGACCTGAAACATCGGGGTAGTACTATTTCTTCTGGTTATGATAACAGCCTTCGTGG…	Eukaryota_2759	Chordata_7711	Actinopteri_186623	Cypriniformes_7952	Leuciscidae_2743726	Alburnus_54555	NA	0	0	0	0	0	0	0	3569	0	555	0	0	0	0	0	0	0	0	0	0	0	0	0	0	0	0	0	0	0	0	0	0	0	0	0	0	0	0	0	0	0
ASV114	TAGAAACAATAATGGCAAACCTACGAAAAACCCACCCACTTCTAAAAATTGCTAACGATGCCCTAGTGGATCTACCAACCCCATCCAATATTTCAGCATGATGAAATTTTGGCTCTCTTCTAGGATTATGTCTTATCTCACAAATCCTTACAGGACTATTCCTAGCCATACATTATACATCAGACATCTCAACTGCCTTCTCCTCAGTAGCTCACATCTGCCGAGACGTCAACTATGGATGACTAATTCGCAACCTACATGCAAATGGGGCCTCATTCTTCTTTATCTGCCTATACCTCCACATTGCCCGAGGACTTTACTACGGCTCATACCTTTACATAGAAACATGAAACATTGGAGTTGTATTATTCCTATTAGTAATAATAACAGCATTCGTAG…	Eukaryota_2759	Chordata_7711	Actinopteri_186623	Anguilliformes_7933	Anguillidae_7934	Anguilla_7935	Anguilla anguilla_7936	0	0	570	0	5441	0	0	0	0	0	0	20	0	0	0	0	0	0	0	0	0	0	0	0	0	0	0	0	0	0	0	0	0	0	0	0	0	0	0	0	0
ASV115	CAAGAACAATAATGGCAAGCCTACGAAAAACCCACCCACTAATAAAAATCGCTAATGACGCGCTAGTCGATCTCCCAACACCATCTAACATTTCAGCAATGTGAAATTTCGGATCCCTTCTAGGGTTGTGTTTAATTACCCAAATCCTAACAGGACTATTCCTAGCCATACATTACACCTCTGATATCTCAACCGCATTCTCATCAGTCACCCATATTTGCCGAGACGTTAACTACGGCTGGCTCATTCGAAACCTACATGCCAACGGAGCATCCTTCTTCTTTATCTGCCTATATATGCATATTGCACGAGGTCTATATTACGGCTCATATCTTTATAAGGAGACCTGAAACATCGGGGTAGTACTATTTCTTCTGGTTATGATAACAGCCTTCGTGG…	Eukaryota_2759	Chordata_7711	Actinopteri_186623	Cypriniformes_7952	Leuciscidae_2743726	Alburnus_54555	NA	0	0	0	0	0	0	0	0	0	117	0	0	0	0	0	0	0	0	0	83	0	0	0	0	0	0	0	0	0	0	0	0	0	165	0	0	0	0	0	0	0
ASV116	TAGAAACAATAATGGCAAACCTACGAAAAACCCACCCACTTCTAAAAATTGCTAACGATGCCCTAGTGGATCTACCAACCCCATCCAATATTTCAGCATGATGAAATTTTGGCTCTCTTCTAGGATTGTGTCTTATTTCACAAATCCTTACAGGACTATTCCTAGCCATACATTATACATCAGACATCTCAACTGCCTTCTCCTCAGTAGCTCACATCTGCCGAGACGTCAACTATGGATGACTAATTCGCAACCTACATGCAAATGGGGCCTCATTCTTCTTTATCTGCCTATACCTCCACATTGCCCGAGGGCTTTACTACGGCTCATACCTTTACATAGAAACATGAAACATTGGAGTTGTATTATTCCTATTAGTAATAATAACAGCATTCGTAG…	Eukaryota_2759	Chordata_7711	Actinopteri_186623	Anguilliformes_7933	Anguillidae_7934	Anguilla_7935	Anguilla anguilla_7936	0	808	0	0	0	0	0	0	0	0	0	0	0	0	0	0	0	39	0	0	0	0	0	0	0	0	302	0	0	252	0	0	0	0	0	0	0	0	0	0	0
ASV117	CAAGAACCTAATGGCCAACCTCCGAAAAACCCACCCTCTCCTAAAAATCGCTAATGACGCACTAGTCGACCTCCCAGCACCTTCTAATATCTCAGTCTGATGAAACTTTGGCTCACTACTAGGCCTATGTTTAGCTACCCAAATTCTTACCGGGCTCTTCCTAGCCATGCACTATACCTCCGACATTTCAACAGCTTTCTCCTCTGTTTGCCACATCTGCCGAGATGTTAGTTACGGCTGACTCATTCGGAACATCCATGCCAACGGAGCATCTTTCTTTTTTATCTGTATTTATATACATATCGCCCGAGGACTTTACTACGGCTCGTACCTATACAAAGAAACCTGGAATATCGGAGTTGTACTTTTACTTCTCACTATAATAACTGCCTTTGTAGG…	Eukaryota_2759	Chordata_7711	Actinopteri_186623	Salmoniformes_8006	Salmonidae_8015	Oncorhynchus_8016	NA	0	0	0	0	0	0	0	0	0	0	0	0	0	0	0	0	0	0	0	0	3951	0	0	0	0	0	169	0	0	0	0	0	107	0	0	1551	0	0	0	0	0
ASV118	TAGAAACAATAATGGCAAACCTACGAAAAACCCACCCACTTCTAAAAATTGCTAACGATGCCCTAGTGGATCTACCAACCCCATCCAATATTTCAGCATGATGAAATTTTGGCTCTCTTCTAGGATTATGTCTTATTTCACAAATCCTTACAGGACTATTCCTAGCCATACATTATACATCAGACATCTCAACTGCCTTCTCCTCAGTAGCCCACATCTGCCGAGACGTCAACTATGGATGACTAATTCGCAACCTACATGCAAATGGGGCCTCATTCTTCTTTATCTGCCTGTACCTCCACATTGCCCGAGGGCTTTACTACGGCTCATACCTTTACATAGAAACATGAAACATTGGAGTTGTATTATTTCTATTAGTAATAATAACAGCATTCGTAG…	Eukaryota_2759	Chordata_7711	Actinopteri_186623	Anguilliformes_7933	Anguillidae_7934	Anguilla_7935	Anguilla anguilla_7936	0	543	236	0	0	0	0	86	0	0	0	0	0	0	0	0	0	363	0	0	0	0	349	0	113	0	0	203	121	0	0	0	0	0	0	0	0	0	136	0	0
ASV119	CAAGAACAATAATGGCAAGCCTACGAAAAACCCACCCACTAATAAAAATCGCTAATGACGCGCTAGTCGATCTCCCAACACCATCTAACATTTCAGCAATGTGAAATTTCGGATCCCTTCTAGGGTTGTGTTTAATTACCCAAATCCTAACAGGACTATTCCTAGCCATACACTACACCTCTGATATCTCAACCGCATTCTCATCAGTCACCCATATTTGCCGAGACGTTAACTACGGCTGGCTCATTCGAAACCTACATGCCAACGGAGCATCCTTCTTCTTTATCTGCCTATATATGCATATTGCACGAGGTCTATATTACGGCTCATATCTTTATAAGGAGACCTGAAACATCGGGGTAGTACTATTTCTTCTGGTTATGATAACAGCCTTCGTGG…	Eukaryota_2759	Chordata_7711	Actinopteri_186623	Cypriniformes_7952	Leuciscidae_2743726	Alburnus_54555	NA	0	0	0	0	0	0	0	0	0	114	0	0	0	0	0	0	0	0	0	261	0	0	0	0	113	0	0	0	0	75	0	0	0	70	0	0	0	0	47	124	0
ASV120	CAAGAACAGTAATGGCAAGCCTACGAAAAACCCACCCACTGATAAAAATCGCTAACGGCGCACTAGTCGACCTCCCAACACCATCTAATATCTCAGCAATGTGAAACTTCGGATCTCTCCTAGGATTGTGTTTAATTACCCAAATCCTGACAGGATTGTTCTTAGCCATGCATTACACCTCTGATATCTCAACCGCATTCTCGTCAGTAACCCATATCTGCCGAGACGTTAACTACGGCTGACTCATCCGAAGCCTACATGCCAACGGGGCATCCTTTTTCTTCATCTGTCTTTATATGCACATCGCACGAGGCCTGTATTACGGGTCATACCTCTATAAAGAGACCTGAAACATTGGTGTAGTCCTATTCCTTTTGGTTATAATAACAGCCTTTGTAG…	Eukaryota_2759	Chordata_7711	Actinopteri_186623	Cypriniformes_7952	Leuciscidae_2743726	Protochondrostoma_437168	Protochondrostoma genei_98388	0	0	0	0	0	0	0	0	0	0	0	0	0	0	0	0	0	0	0	0	1123	0	0	0	0	0	0	0	0	0	0	0	0	805	0	94	0	0	0	1087	0
ASV121	CAAGAACCACCATGGCAAGCCTACGAAAAACACACCCCTTAATTAAAATTGCTAACAACGCACTAGTTGACCTACCAGCACCATCTAATATTTCAGCTTGATGAAACTTTGGTTCTCTTCTGGGACTATGCTTGGCTACTCAAATCCTTACCGGCCTATTCTTAGCCATGCACTACACCTCAGATATTTCAACCGCATTTTCATCAGTTGTTCATATCTGCCGAGACGTAAACTACGGCTGGCTCATCCGTAATATGCACGCCAACGGAGCATCATTCTTTTTCCTTTGCATCTACATACACATTGCCCGAGGACTGTACTACGGCTCTTACCTCTACAAGGAAACCTGAAACATCGGCGTAGTCCTTCTACTACTAGTCATAGCAACAGCCTTTGTTG…	Eukaryota_2759	Chordata_7711	Actinopteri_186623	Cypriniformes_7952	Cyprinidae_7953	Barbus_40829	Barbus plebejus_117137	0	0	442	0	1372	0	0	0	0	0	0	0	0	0	0	0	0	391	0	0	0	0	0	572	0	0	0	0	0	0	0	0	0	0	1402	0	0	0	0	0	440
ASV122	CAGGAACAGTAATGGCAAGCCTACGAAAAACCCACCCACTAATAAAAATCGCTAACGGCGCACTAGTCGACCTCCCAACACCATCTAATATCTCAGCAATGTGAAACTTCGGATCTCTCCTAGGATTGTGTTTAATTACCCAAATCCTGACAGGATTGTTCTTAGCCATGCATTACACCTCTGATATCTCAACCGCATTCTCGTCAGTAACCCATATCTGCCGAGACGTTAACTACGGCTGACTCATCCGAAGCCTACATGCCAACGGGGCATCCTTTTTCTTCATCTGTCTTTACATGCACATCGCACGAGGCCTGTATTATGGGTCATACCTCTATAAAGAGACCTGAAACATTGGTGTAGTGCTATTCCTTTTGGTTATAATAACAGCCTTTGTAG…	Eukaryota_2759	Chordata_7711	Actinopteri_186623	Cypriniformes_7952	Leuciscidae_2743726	Protochondrostoma_437168	Protochondrostoma genei_98388	0	0	0	0	0	0	0	0	0	0	0	0	0	0	0	216	0	0	0	0	0	0	0	0	0	0	0	0	0	0	0	0	0	0	0	0	0	0	0	238	32
ASV123	CAAGAACCATCATGGCAAGCCTACGAAAAACACGCCCCTTAATTAAAATTGCTAACAACGCACTAGTTGACCTACCAGCACCATCTAATATTTCAGCTTGATGAAACTTTGGTTCTCTTCTGGGACTATGCTTGGCTACTCAAATCCTTACCGGCCTATTCTTAGCCATGCACTACACCTCAGATATTTCAACCGCATTTTCATCAGTTGTTCATATCTGCCGAGACGTAAACTACGGCTGGCTCATCCGTAATATGCACGCCAACGGAGCATCATTCTTTTTCCTTTGCATCTACATACACATTGCCCGAGGACTGTACTACGGCTCTTACCTCTACAAGGAAACCTGAAACATCGGCGTAGTCCTTCTACTACTAGTCATAGCAACAGCCTTTGTTG…	Eukaryota_2759	Chordata_7711	Actinopteri_186623	Cypriniformes_7952	Cyprinidae_7953	Barbus_40829	Barbus plebejus_117137	0	0	0	0	0	0	0	0	0	0	0	0	0	0	0	0	0	0	195	0	0	0	0	0	0	0	0	0	0	0	0	0	0	0	0	0	0	0	0	0	0
ASV124	TAGAAACAATAATGGCAAACCTACGAAAAACCCACCCACTTCTAAAAATTGCTAACGATGCCCTAGTGGATCTACCAACCCCATCCAATATTTCAGCATGATGAAATTTTGGCTCTCTTCTAGGATTATGTCTTATTTCACAAATCCTTACAGGACTATTCCTAGCCATACATTATACGTCAGACATCTCAACTGCCTTCTCCTCAGTAGCTCACATCTGCCGAGACGTCAACTATGGATGACTAATTCGCAACCTACATGCAAATGGGGCCTCATTCTTCTTTATCTGCCTATACCTCCACATTGCCCGAGGGCTTTACTACGGCTCATACCTTTACATAGAAACATGAAACATTGGAGTTGTATTATTCCTGTTAGTAATAATAACAGCATTCGTAG…	Eukaryota_2759	Chordata_7711	Actinopteri_186623	Anguilliformes_7933	Anguillidae_7934	Anguilla_7935	Anguilla anguilla_7936	0	1980	1368	0	0	0	0	0	0	0	0	0	0	0	0	0	0	0	0	0	0	0	778	0	0	0	0	0	0	0	0	0	0	0	0	0	0	0	0	0	0
ASV126	CAAGAACAATAATGGCAAGCCTACGAAAAACCCACCCACTAATAAAAATCGCCAATGACGCGCTAGTCGACCTTCCGACACCATCTAATATCTCAGCAATGTGAAACTTCGGATCCCTGCTAGGATTATGCTTAATTACTCAAATCCTAACAGGACTATTCTTAGCCATGCACTATACCTCTGACATCTCGACCGCATTTTCATCAGTAACCCACATCTGCCGAGACGTCAACTATGGTTGGCTTATTCGAAGCCTACACGCCAACGGAGCATCCTTCTTTTTCATCTGTCTTTATATACATATTGCACGAGGCCTATACTACGGATCATACCTTTATAAAGAAACCTGAAACATTGGTGTAGTTCTATTCCTTTTAGTTATAATGACAGCCTTTGTAG…	Eukaryota_2759	Chordata_7711	Actinopteri_186623	Cypriniformes_7952	Leuciscidae_2743726	Sarmarutilus_1789050	Sarmarutilus rubilio_1789051	0	0	0	0	0	0	0	0	0	0	0	0	0	0	0	0	0	0	0	0	0	0	0	0	0	0	1351	2003	0	0	0	0	1615	0	0	0	45	0	0	0	0
ASV127	CAAGAACACCAATGACCCCAATACGCAAAATTAACCCCCTAATAAAATTAATTAACCGCTCATTCATCGACCTCCCCACCCCATCCAACATCTCCGCATGATGAAACTTCGGCTCACTCCTTGGCGCCTGCCTGATCCTCCAAATCACCACAGGACTATTCCTAGCCATGCACTACTCACCAGACGCCTCAACCGCCTTTTCATCAATCGCCCACATCACTCGAGACGTAAATTATGGCTGAATCATCCGCTACCTTCACGCCAATGGCGCCTCAATATTCTTTATCTGCCTCTTCCTACACATCGGGCGAGGCCTATATTACGGATCATTTCTCTACTCAGAAACCTGAAACATCGGCATTATCCTCCTGCTTGCAACTATAGCAACAGCCTTCATAG…	Eukaryota_2759	Chordata_7711	Mammalia_40674	Primates_9443	Hominidae_9604	Homo_9605	Homo sapiens_9606	0	0	0	0	0	0	0	0	0	0	0	0	0	645	0	0	0	0	0	0	0	0	2517	0	0	0	58	0	0	0	0	0	0	0	0	0	0	0	0	0	0
ASV128	CAGGAACAGTAATGGCAAGCCTACGAAAAACCCACCCACTGATAAAAATCGCTAATGACGCACTAGTCGACCTCCCAACACCATCTAATATCTCAGTAATATGAAACTTTGGTTCTCTCCTAGGATTATGTTTAATTACCCAAATCCTGACAGGATTATTCCTAGCCATACATTACACCTCTGACATCTCAACCGCGTTCTCATCAGTAACCCACATCTGCCGAGACGTCAATTACGGCTGACTTATCCGAAGCCTACATGCCAATGGCGCATCCTTTTTCTTCATCTGCCTTTACATGCATATTGCGCGAGGCCTGTACTATGGATCGTACCTTTATAAGGAGACCTGAAACATTGGTGTAGTCCTATTCCTTCTGGTTATGATAACAGCCTTCGTCG…	Eukaryota_2759	Chordata_7711	Actinopteri_186623	Cypriniformes_7952	Leuciscidae_2743726	Telestes_103461	Telestes muticellus_129882	0	0	0	0	0	0	0	0	0	0	745	0	0	0	0	0	0	0	0	0	0	0	0	200	0	0	0	0	0	0	0	0	0	0	0	0	0	0	0	0	0
ASV130	CAAGAACAATAATGGCAAGCCTACGAAAAACCCACCCACTAATAAAAATCGCTAATGACGCGCTAGTCGATCTCCCAACACCATCTAACATTTCAGCAATGTGAAATTTCGGATCCCTTCTAGGGTTGTGTTTAATTACCCAAATCCTAACAGGACTATTCCTAGCCATACATTACACCTCTGATATCTCAACCGCATTCTCATCAGTTACCCATATTTGCCGAGACGTTAACTACGGCTGGCTCATTCGAAACCTACATGCCAACGGAGCATCCTTCTTCTTTATTTGCCTATATATGCATATTGCACGAGGTCTATATTACGGCTCATATCTTTACAAGGAGACCTGAAACATCGGGGTAGTACTATTTCTTCTGGTTATGATAACAGCCTTCGTGG…	Eukaryota_2759	Chordata_7711	Actinopteri_186623	Cypriniformes_7952	Leuciscidae_2743726	Alburnus_54555	Alburnus arborella_563156	0	0	0	0	0	0	0	0	0	697	0	0	0	0	0	0	0	0	0	354	0	0	0	0	495	0	0	0	0	224	0	0	0	0	0	0	0	0	0	0	0
ASV131	CAAGAACAATAATGGCAAGCCTACGAAAAACCCACCCACTAATAAAAATCGCCAATGACGCGCTGGTCGACCTTCCGACACCATCTAATATCTCAGCAATGTGAAACTTCGGATCCCTGCTAGGATTATGCTTAATTACTCAAATCCTAACAGGACTATTCTTAGCCATGCACTATACCTCTGACATCTCGACCGCATTTTCATCAGTAACCCACATCTGCCGAGACGTCAACTATGGTTGGCTTATTCGAAGCCTACACGCCAACGGAGCATCCTTCTTTTTCATCTGTCTTTACATACATATTGCACGAGGCCTATACTACGGATCATACCTTTATAAAGAAACCTGAAACATTGGTGTAGTTCTATTCCTTTTAGTTATAATGACAGCCTTTGTAG…	Eukaryota_2759	Chordata_7711	Actinopteri_186623	Cypriniformes_7952	Leuciscidae_2743726	Sarmarutilus_1789050	Sarmarutilus rubilio_1789051	0	0	0	0	0	0	0	0	0	0	0	0	0	0	0	0	0	0	0	0	0	0	0	0	0	0	918	3170	0	0	0	143	465	0	0	0	0	0	0	0	0
ASV132	TAGAAACAATAATGGCAAACCTACGAAAAACCCACCCACTTCTAAAAATTGCTAACGATGCCCTAGTGGATCTACCAACCCCATCCAATATTTCAGCATGATGAAATTTTGGCTCTCTTCTAGGATTATGTCTTATTTCACAAATCCTTACAGGACTATTCCTAGCCATACATTATACGTCAGACATCTCAACTGCCTTCTCCTCAGTAGCTCACATCTGCCGAGACGTCAACTATGGATGACTAATTCGCAACCTACATGCAAATGGGGCCTCATTCTTCTTTATCTGCCTATACCTCCACATCGCCCGAGGGCTTTACTACGGCTCATACCTTTACATAGAAACATGAAACATTGGAGTTGTATTATTCCTATTAGTAATAATAACAGCATTCGTAG…	Eukaryota_2759	Chordata_7711	Actinopteri_186623	Anguilliformes_7933	Anguillidae_7934	Anguilla_7935	Anguilla anguilla_7936	0	0	0	0	0	0	0	0	0	0	0	0	0	0	0	0	0	2835	0	0	0	0	341	0	0	0	0	0	0	0	0	0	0	0	0	0	0	0	0	0	0
ASV134	TTAAAAACTTTTAATGACACTTAATACACGAAAACACCACCCCATCATTAAAATTATTAACTCCTCCTTTATTGACCTCCCAACCCCATCTAACATCTCTGCTTGATGAAACTTTGGATCACTATTAGGCCTCTGCTTAGTTATCCAAATTATTACAGGCCTATTCCTAGCCATACACTATACCCCAGATATCTCTTCAGCATTTTCATCTATTGCTCACATTCACCGAGACGTCCAATACGGATGACTTATCCGCAATCTTCATGCCAATGGTGCTTCCATATTTTTCATCTGCATTTATCTACACATTGGACGAGGCCTATACTATGGTTCTTACACCTATATCGAAACCTGAAACATCGGAGTCCTCCTCCTACTTCTAGTTATAGCCACAGCTTT…	Eukaryota_2759	Chordata_7711	Lepidosauria_8504	Squamata_8509	Lacertidae_8522	Podarcis_42163	Podarcis muralis_64176	0	0	0	0	0	0	0	180	0	0	0	0	0	0	0	0	0	1703	0	0	0	382	0	0	0	0	0	0	0	0	0	0	0	0	0	0	0	0	0	0	0
ASV135	CAAGAACCATCATGGCAAGCCTACGAAAAACACACCCCTTAATTAAAATTGCTAACAACGCACTAGTTGACCTACCAGCACCATCTAATATTTCAGCTTGATGAAACTTTGGTTCTCTTCTGGGACTATGCTTGGCTACTCAAATCCTTACCGGCCTATTCTTAGCCATGCACTACACCTCAGATATTTCAACCGCATTTTCATCAGTTGTTCATATCTGCCGAGACGTAAACTACGGCTGGCTCATCCGTAATATGCACGCCAACGGAGCATCATTCTTTTTCCTTTGCATCTACATACACATTGCCCGAGGACTGTACTACGGCTCTTACCTCTACAAGGAAACCTGAAACATCGGCGTAGTCCTTCTACTACTAGTCATAGCAACAGCCTTTGTTG…	Eukaryota_2759	Chordata_7711	Actinopteri_186623	Cypriniformes_7952	Cyprinidae_7953	Barbus_40829	Barbus plebejus_117137	0	0	0	0	2261	0	0	0	0	0	0	0	0	0	0	0	0	0	0	0	0	0	0	828	0	0	0	0	0	0	0	0	0	0	0	0	0	0	0	0	0
ASV136	CAAGGACCATCATGGCAAGCCTACGAAAAACACACCCCTTAATTAAAATTGCTAACAACGCACTAGTTGACCTACCAGCACCATCTAATATTTCAGCTTGATGAAACTTTGGTTCTCTTCTGGGACTATGCTTGGCTACTCAAATCCTTACCGGCCTATTCTTAGCCATGCACTACACCTCAGATATTTCAACCGCATTTTCATCAGTTGTTCATATCTGCCGAGACGTAAACTACGGCTGGCTCATCCGTAATATGCACGCCAACGGAGCATCATTCTTTTTCCTTTGCATCTACATACACATTGCCCGAGGACTGTACTACGGCTCTTACCTCTACAAGGAAACCTGAAACATCGGCGTAGTCCTTCTACTACTAGTCATAGCAACAGCCTTTGTTG…	Eukaryota_2759	Chordata_7711	Actinopteri_186623	Cypriniformes_7952	Cyprinidae_7953	Barbus_40829	Barbus plebejus_117137	0	0	0	0	1497	0	0	0	0	0	278	0	0	0	0	0	0	0	0	0	0	0	0	733	0	0	0	0	0	0	0	0	0	0	434	0	0	0	0	0	279
ASV137	CAGGAACAGTAATGGCAAGCCTACGAAAAACCCACCCACTGATAAAAATCGCTAATGACGCACTAGTCGACCTCCCAACACCATCTAATATCTCACTAATATGAAACTTCGGTTCTCTCCTAGGATTATGTTTAATTACCCAAATCCTGACAGGATTATTCCTAGCCATACATTACACCTCTGACATCTCAACCGCGTTCTCATCAGTAACCCACATCTGCCGAGACGTCAATTACGGCTGACTTATCCGAAGCCTACATGCCAATGGCGCATCCTTTTTCTTCATCTGCCTTTACATGCATATTGCACGAGGCCTGTACTATGGATCATACCTTTATAAAGAGACCTGAAATATTGGTGTAGTCCTATTCCTTCTGGTTATGATAACAGCCTTCGTCG…	Eukaryota_2759	Chordata_7711	Actinopteri_186623	Cypriniformes_7952	Leuciscidae_2743726	Telestes_103461	Telestes muticellus_129882	0	0	0	0	0	0	0	0	464	0	0	0	0	0	0	0	0	0	3695	0	0	0	0	0	0	0	0	0	0	0	0	0	0	0	0	0	0	0	0	0	0
ASV138	CAAGAACCATCATGGCAAGCCTACGAAAAACACACCCCTTAATTAAAATTGCTAACAACGCACTAGTTGACCTACCAGCACCATCTAATATTTCAGCTTGATGAAACTTTGGTTCTCTTCTGGGACTATGCTTGGCTACTCAAATCCTTACCGGCCTATTCTTAGCCATGCACTACACCTCAGATATTTCAACCGCATTTTCATCAGTTGTTCATATCTGCCGAGACGTAAACTACGGCTGGCTCATCCGTAATATGCACGCCAACGGAGCATCATTCCTTTTCCTTTGCATCTACATACACATTGCCCGAGGACTGTACTACGGCTCTTACCTCTACAAGGAAACCTGAAACATCGGCGTAGTCCTTCTACTACTAGTCATAGCAACAGCCTTTGTTG…	Eukaryota_2759	Chordata_7711	Actinopteri_186623	Cypriniformes_7952	Cyprinidae_7953	Barbus_40829	Barbus plebejus_117137	0	0	0	0	1472	0	0	0	0	0	0	0	0	0	0	0	0	0	0	0	0	0	0	1328	0	0	0	0	0	0	0	0	0	0	0	0	0	0	0	0	0
ASV140	TAGAAACAATAATGGCAAACCTACGAAAAACCCACCCACTTCTAAAAATTGCTAACGATGCCCTAGTGGATCTACCAACCCCATCCAATATTTCAGCATGATGAAATTTTGGCTCTCTTCTAGGATTATGTCTTATTTCACAAATCCTTACAGGACTATTCCTAGCCATACATTATACATCAGACATCTCAACTGCCTTCTCCTCAGTAGCTCACATCTGCCGAGACGTCAACTATGGATGACTAATTCGCAACCTACATGCAAATGGGGCCTCATTCTTCTTTATCTGCCTATACCTCCACATTGCCCGAGGGCTTTACTACGGCTCATACCTTTACATAGAGACATGAAACATTGGAGTTGTATTATTCCTATTAGTAATAATAACAGCATTCGTAG…	Eukaryota_2759	Chordata_7711	Actinopteri_186623	Anguilliformes_7933	Anguillidae_7934	Anguilla_7935	Anguilla anguilla_7936	0	1799	0	0	0	0	0	0	0	0	0	0	0	0	0	0	0	0	0	0	0	0	0	0	0	0	0	0	126	79	0	0	0	0	0	0	0	0	0	0	0
ASV141	CAAGAACCATCATGGCAAGCCTACGAAAAACACACCCCTTAATTAAAATTGCTAACAACGCACTAGTTGACCTACCAGCACCATCTAATATTTCAGCTTGATGAAACTTTGGTTCTCTTCTGGGACTATGCTTGGCTACTCAAATCCTTACCGGCCTATTCTTAGCCATGCACTACACCTCAGATATTTCAACCGCATTTTCATCAGTTGTTCATATCTGCCGAGACGTAAACTACGGCTGGCTCATCCGTAATATGCACGCCAACGGAGCATCATTCTTTTTCCTTTGCATCTACATACACATTGCCCGAGGACTGTACTACGGCTCTTACCTCTACAAGGAAACCTGAAACATCGGCGTAATTCTCCTACTACTAGTCATAGCGACAGCCTTCGTTG…	Eukaryota_2759	Chordata_7711	Actinopteri_186623	Cypriniformes_7952	Cyprinidae_7953	Barbus_40829	NA	0	0	0	0	0	0	0	0	0	227	0	0	0	0	0	0	0	0	0	237	0	14	0	0	0	0	0	0	0	0	48	0	0	0	30	0	0	0	0	59	62
ASV142	TAGAAACAATAATGGCAAACCTACGAAAAACCCACCCACTTCTAAAAATTGCTAACGATGCCCTAGTGGATCTACCAACCCCATCCAATATTTCAGCATGATGAAATTTTGGCTCTCTTCTAGGATTGTGTCTTATTTCACAAATCCTTACAGGACTATTCCTAGCTATACATTATACATCAGACATCTCAACTGCCTTCTCCTCAGTAGCTCACATCTGCCGAGACGTCAACTATGGATGACTAATTCGCAACCTACATGCAAATGGGGCCTCATTCTTCTTTATCTGCCTATACCTCCACATTGCCCGAGGGCTTTACTACGGCTCATACCTTTACATAGAAACATGAAACATTGGAGTTGTATTATTCCTATTAGTAATAATAACAGCATTCGTAG…	Eukaryota_2759	Chordata_7711	Actinopteri_186623	Anguilliformes_7933	Anguillidae_7934	Anguilla_7935	Anguilla anguilla_7936	0	0	0	0	0	0	0	0	0	0	0	0	0	0	0	0	0	0	0	0	0	0	0	0	0	0	0	0	0	0	0	0	0	0	0	0	0	0	0	0	0
ASV143	CAGGAACAGTAATGGCAAGCCTACGAAAAACCCACCCACTGATAAAAATCGCTAATGACGCACTAGTCGACCTCCCAACACCATCTAATATCTCAGTAATATGAAACTTTGGTTCTCTCCTAGGATTATGTTTAATTACCCAAATCCTGACAGGATTATTCCTAGCCATACATTACACCTCTGACATCTCAACCGCGTTCTCATCAGTAACCCACATCTGCCGAGACGTCAATTACGGCTGACTTATCCGAAGCCTACATGCCAATGGCGCATCCTTTTTCTTCATCTGCCTTTACATGCATATTGCACGAGGCCTATACTATGGGTCGTACCTTTATAAGGAGACCTGAAACATTGGTGTAGTCCTATTCCTTCTGGTTATGATAACAGCCTTCGTCG…	Eukaryota_2759	Chordata_7711	Actinopteri_186623	Cypriniformes_7952	Leuciscidae_2743726	Telestes_103461	Telestes muticellus_129882	0	0	0	0	0	0	0	0	0	0	0	0	0	0	0	0	0	0	0	0	0	0	0	0	0	0	0	0	0	0	0	0	0	0	0	0	0	0	0	0	0
ASV144	CAAGAACCATCATGGCAAGCCTACGAAAAACACACCCCTTAATTAAAATTGCTAACAACGCACTAGTTGACCTACCAGCACCATCTAATATTTCAGCTTGATGAAACTTTGGTCCTCTTCTGGGACTATGCTTGGCTACTCAAATCCTTACCGGCCTATTCTTAGCCATGCACTACACCTCAGATATTTCAACCGCATTTTCATCAGTTGTTCATATCTGCCGAGACGTAAACTACGGCTGGCTCATCCGTAATATGCACGCCAACGGAGCATCATTCTTTTTCCTTTGCATCTACATACACATTGCCCGAGGACTGTACTACGGCTCTTACCTCTACAAGGAAACCTGAAACATCGGCGTAGTCCTTCTACTACTAGTCATAGCAACAGCCTTTGTTG…	Eukaryota_2759	Chordata_7711	Actinopteri_186623	Cypriniformes_7952	Cyprinidae_7953	Barbus_40829	Barbus plebejus_117137	0	0	0	0	3012	0	0	0	0	0	0	0	0	0	0	0	0	255	0	0	0	0	0	0	0	0	0	0	0	0	0	0	0	0	716	0	0	0	0	0	0
ASV145	CAAGAACCATCATGGCAAGCCTACGAAAAACACACCCCTTAATTAAAATTGCTAACAACGCACTAGTTGACCTACCAGCACCATCTAATATTTCAGCTTGATGAAACTTTGGTTCTCTTCTGGGACTATGCTTGGCTACTCAAATCCTTACCGGCCTATTCTTAGCCATGCACTACACCTCAGATATTTCAACCGCATTTTCATCAGTTGTTCATATCTGCCGAGACGTAAACTACGGCTGGCTCATCCGTAATATGCACGCCAACGGAGCATCACTCTTTTTCCTTTGCATCTACATACACATTGCCCGAGGACTGTACTACGGCTCTTACCTCTACAAGGAAACCTGAAACATCGGCGTAGTCCTTCTACTACTAGTCATAGCAACAGCCTTTGTTG…	Eukaryota_2759	Chordata_7711	Actinopteri_186623	Cypriniformes_7952	Cyprinidae_7953	Barbus_40829	Barbus plebejus_117137	0	0	0	0	0	0	0	0	0	0	0	0	0	0	0	0	0	0	0	0	0	0	0	0	0	0	0	0	0	0	0	0	0	0	0	0	0	0	0	0	0
ASV146	CAAGAACCATCATGGCAAGCCTACGAAAAACACACCCCTTAATTAAAATTGCTAACAACGTACTAGTTGACCTACCAGCACCATCTAATATTTCAGCTTGATGAAACTTTGGTTCTCTTCTGGGACTATGCTTGGCTACTCAAATCCTTACCGGCCTATTCTTAGCCATGCACTACACCTCAGATATTTCAACCGCATTTTCATCAGTTGTTCATATCTGCCGAGACGTAAACTACGGCTGGCTCATCCGTAATATGCACGCCAACGGAGCATCATTCTTTTTCCTTTGCATCTACATACACATTGCCCGAGGACTGTACTACGGCTCTTACCTCTACAAGGAAACCTGAAACATCGGCGTAGTCCTTCTACTACTAGTCATAGCAACAGCCTTTGTTG…	Eukaryota_2759	Chordata_7711	Actinopteri_186623	Cypriniformes_7952	Cyprinidae_7953	Barbus_40829	Barbus plebejus_117137	0	0	0	0	0	0	0	0	0	0	0	0	0	0	0	0	0	0	0	0	0	0	0	0	0	0	0	0	0	0	0	0	0	0	2254	0	0	0	0	0	1687
ASV147	CAGGAACAGTAATGGCAAGCCTACGAAAAACCCACCCACTGATAAAAATCGCTAACGGCGCACTAGTCGACCTCCCAACACCGTCTAATATCTCAGCAATGTGAAACTTCGGATCTCTCCTAGGATTGTGTTTAATTACCCAAATCCTGACAGGATTGTTCTTAGCCATGCATTACACCTCTGATATCTCAACCGCATTCTCGTCAGTAACCCATATCTGCCGAGACGTTAACTACGGCTGACTCATCCGAAGCCTACATGCCAACGGGGCATCCTTTTTCTTCATCTGTCTTTACATGCACATCGCACGAGGCCTGTATTATGGGTCATACCTCTATAAAGAGACCTGAAACATTGGTGTAGTCCTATTCCTTTTGGTTATAATAACAGCCTTTGTAG…	Eukaryota_2759	Chordata_7711	Actinopteri_186623	Cypriniformes_7952	Leuciscidae_2743726	Protochondrostoma_437168	Protochondrostoma genei_98388	0	0	0	0	0	0	0	0	0	82	0	0	0	0	0	334	0	0	0	0	0	0	0	0	0	0	0	0	0	0	0	0	0	0	0	0	0	0	0	188	0
ASV148	CAAGAACAATAATGGCAAGCCTACGAAAAACCCACCCACTAATAAAAATCGCTAATGACGCGCTAGTCGATCTCCCAACACCATCTAACATTTCAGCAATGTGAAATTTCGGATCCCTTCTAGGGTTGTGTTTAATTACCCAAATCCTAACAGGACTATTCCTAGCCATACACTACACCTCTGATATCTCAACCGCATTCTCATCAGTCACCCATATTTGCCGAGACGTTAACTACGGCTGACTCATTCGAAACTTACATGCCAACGGAGCATCCTTCTTCTTTATCTGCCTATATATGCATATTGCACGAGGTCTATATTACGGCTCATATCTTTATAAGGAGACCTGAAACATCGGGGTAGTACTATTTCTTCTGGTTATGATAACAGCCTTCGTGG…	Eukaryota_2759	Chordata_7711	Actinopteri_186623	Cypriniformes_7952	Leuciscidae_2743726	Alburnus_54555	NA	0	0	0	0	0	0	0	0	0	175	0	0	0	0	0	0	0	0	0	144	0	39	0	0	112	0	0	0	0	30	0	0	0	38	0	0	0	0	0	67	0
ASV149	CAGGAACAGTAATGGCAAGCCTACGAAAAACCCACCCACTGATAAAAATCGCTAACGGCGCACTAGTCGACCTCCCAACACCATCTAATATCTCAGCAATGTGAAACTTCGGATCTCTCCTAGGATTGTGTTTAATTACCCAAATCCTGACGGGATTGTTCTTAGCCATGCATTACACCTCTGATATCTCAACCGCATTCTCGTCAGTAACCCATATCTGCCGAGACGTTAACTACGGCTGACTCATCCGAAGCCTACATGCCAACGGGGCATCCTTTTTCTTCATCTGTCTTTATATGCACATCGCACGAGGGCTGTATTATGGGTCATACCTCTATAAAGAGACCTGAAACATTGGTGTAGTCCTATTCCTTTTGGTTATAATAACAGCCTTTGTAG…	Eukaryota_2759	Chordata_7711	Actinopteri_186623	Cypriniformes_7952	Leuciscidae_2743726	Protochondrostoma_437168	Protochondrostoma genei_98388	0	0	0	0	0	0	0	0	0	283	0	0	0	0	0	0	0	0	35	141	0	0	0	0	0	0	0	0	0	0	0	0	0	0	0	0	0	0	0	394	0
ASV150	TAGAAACATCTAATGACAATCATCCGAAAAAAACACCCTCTAATCAAAATCATCAACCACTCATTTATTGACCTCCCCGCCCCATCAAACATCTCATCATGATGAAACTTTGGCTCCTTACTTGGCCTTTGCCTAATCATTCAAATCCTCACAGGACTTTTCCTAGCAATACACTACACATCAGACACATCAACAGCATTCTCATCAGTTACCCACATCTGTCGAGACGTAAACTACGGCTGACTTATCCGCTACATGCATGCAAACGGAGCCTCTATATTCTTCATTTGCCTTTTTCTTCACGTAGGACGAGGCATATACTATGGCTCCTACAACATAATTGAAACCTGAAACATAGGCATTATCTTACTATTCGCTGTAATAGCAACAGCATTCATA…	Eukaryota_2759	Chordata_7711	Mammalia_40674	Rodentia_9989	Cricetidae_337677	Myodes_447134	Myodes glareolus_447135	0	0	0	0	0	1253	0	0	0	0	0	0	0	0	13	0	0	0	0	0	0	0	0	713	0	0	803	0	0	0	0	0	682	0	0	0	0	0	0	0	0
ASV151	CAAGAACCATCATGGCAAGCCTACGAAAAACACACCCCTTAATTAAAATTGCTAACAACGCACTAGTTGACCTACCAGCACCATCTAATATTTCAGCTTGATGAAACTTTGGTTCCCTTCTGGGACTATGCTTGGCTACTCAAATCCTTACCGGCCTATTCTTAGCCATGCACTACACCTCAGATATTTCAACCGCATTTTCATCAGTTGTTCATATCTGCCGAGACGTAAACTACGGCTGGCTCATCCGTAATATGCACGCCAACGGAGCATCATTCTTTTTCCTTTGCATCTACATACACATTGCCCGAGGACTGTACTACGGCTCTTACCTCTACAAGGAAACCTGAAACATCGGCGTAGTCCTTCTACTACTAGTCATAGCAACAGCCTTTGTTG…	Eukaryota_2759	Chordata_7711	Actinopteri_186623	Cypriniformes_7952	Cyprinidae_7953	Barbus_40829	Barbus plebejus_117137	0	0	0	0	3238	0	0	0	0	0	0	0	0	0	0	0	0	0	0	0	0	0	0	0	0	0	0	0	0	0	0	0	0	0	0	0	0	0	0	0	0
ASV152	CAAGAACCATCATGGCAAGCCTACGAAAAACACACCCCTTAATTAAAATTGCTAACAACGCACTAGTTGACCTACCAGCACCATCTAATATTTCAGCTTGATGAAACTTTGGTTCTCTTCTGGGACTATGCTTGGCTACTCAAATCCTTACCGGCCTATTCTTAGCCATGCACTACACCTCAGATATTTCAACCGCATTTTCATCAGTTGTTCATATCTGCCGAGACGTAAACTACGGCTGGCTCATCCGTAATATGCACGCCAACGGAGCATCATTCTTTTTCCTTTGCATCTACATACACATTGCCCGAGGACTGTACTACGGCTCTTACCTCTACAAGGAGACCTGAAACATCGGCGTAGTCCTTCTACTACTAGTCATAGCAACAGCCTTTGTTG…	Eukaryota_2759	Chordata_7711	Actinopteri_186623	Cypriniformes_7952	Cyprinidae_7953	Barbus_40829	Barbus plebejus_117137	0	0	1174	0	1849	0	0	0	0	0	0	0	0	0	0	0	0	0	0	0	0	0	0	0	0	0	0	0	0	0	0	0	0	0	0	0	0	0	0	0	681
ASV153	CAGGAACAGTAATGGCAAGCCTACGAAAAACCCACCCGCTAATAAAAATCGCTAACGGCGCACTAGTCGACCTCCCAACACCATCTAATATCTCAGCAATGTGAAACTTCGGATCTCTCCTAGGATTGTGTTTAATTACCCAAATCCTGACAGGATTGTTCTTAGCCATGCATTACACCTCTGATATCTCAACCGCATTCTCGTCAGTAACCCATATCTGCCGAGACGTTAACTACGGCTGACTCATCCGAAGCCTACATGCCAACGGGGCATCCTTTTTCTTCATCTGTCTTTACATGCACATCGCACGAGGCCTGTATTATGGGTCATACCTCTATAAAGAGACCTGAAACATTGGTGTAGTCCTATTCCTTTTGGTTATAATAACAGCCTTTGTAG…	Eukaryota_2759	Chordata_7711	Actinopteri_186623	Cypriniformes_7952	Leuciscidae_2743726	Protochondrostoma_437168	Protochondrostoma genei_98388	0	0	0	0	0	0	0	0	0	0	0	0	0	0	0	985	0	0	0	0	0	0	0	0	0	0	0	0	0	0	0	0	0	737	294	0	0	475	0	0	0
ASV155	CAAGAACACTAATGACTAACATTCGAAAGTCCCACCCACTAATAAAAATTGTAAACAATGCATTCATCGACCTTCCAACCCCATCAAACATTTCATCATGATGAAATTTCGGTTCCCTCCTGGGAATCTGCCTAATCCTACAAATCCTCACAGGCCTATTCCTAGCAATACACTACACATCCGACACAACAACAGCATTCTCCTCTGTTACCCATATCTGCCGAGACGTGAACTACGGCTGAATCATCCGATACATACACGCAAACGGAGCTTCAATGTTTTTTATCTGCTTATATATGCACGTAGGACGAGGCTTATATTACGGGTCTTACACTTTTCTAGAAACATGAAATATTGGAGTAATCCTTCTGCTCACAGTAATAGCCACAGCATTTATAG…	Eukaryota_2759	Chordata_7711	Mammalia_40674	Artiodactyla_91561	Bovidae_9895	Bos_9903	NA	0	0	0	0	0	0	799	0	0	0	0	0	0	0	0	0	0	0	0	0	0	0	1429	0	0	0	0	0	0	0	0	0	0	0	0	0	0	0	0	0	0
ASV156	TAGAAACAATAATGGCAAACCTACGAAAAACCCACCCACTTCTAAAAATTGCTAACGATGCCCTAGTGGATCTACCAACCCCATCCAATATTTCAGCATGATGAAATTTTGGCTCTCTTCTAGGATTATGTCTTATTTCACAAATCCTTACAGGACTATTCCTAGCCATACATTATACATCAGACATCTCAACTGCCTTCTCCTCAGTAGCTCACATCTGCCGAGACGTCAACTATGGATGACTAATCCGCAACCTACATGCAAATGGGGCCTCATTCTTCTTTATCTGCCTATACCTCCACATTGCCCGAGGGCTTTACTACGGCTCATACCTTTACATAGAAACATGAAACATTGGAGTTGTATTATTCCTATTAGTAATAATAACAGCATTCGTAG…	Eukaryota_2759	Chordata_7711	Actinopteri_186623	Anguilliformes_7933	Anguillidae_7934	Anguilla_7935	Anguilla anguilla_7936	0	0	0	0	0	0	0	191	0	0	0	0	0	0	0	0	0	0	0	0	0	0	0	0	0	0	227	0	0	156	0	0	586	0	0	0	0	0	0	0	0
ASV158	TAGAAACAATAATGGCAAACCTACGAAAAACCCACCCACTTCTAAAAATTGCTAACGATGCCCTAGTGGATCTACCAACCCCATCCAATATTTCAGCATGATGAAATTTTGGCTCTCTTCTAGGATTATGTCTTATTTCACAAATCCTTACAGGACTATTCCTAGCCATACATTATACATCAGACATCTCAACTGCCTTCTCCTCAGTAGCTCACATCTGCCGAGACGTCAACTATGGATGACTAATTCGTAACCTACATGCAAATGGGGCCTCATTCTTCTTTATCTGCCTATACCTCCACATTGCCCGAGGGCTTTACTACGGCTCATACCTTTACATAGAAACATGAAACATTGGAGTTGTATTATTCCTATTAGTAATAATAACAGCATTCGTAG…	Eukaryota_2759	Chordata_7711	Actinopteri_186623	Anguilliformes_7933	Anguillidae_7934	Anguilla_7935	Anguilla anguilla_7936	0	0	0	0	0	0	0	153	0	0	0	0	0	0	0	0	0	3309	0	0	0	0	0	0	0	0	0	0	0	0	0	0	0	0	0	0	0	0	0	0	0
ASV159	CAAGAACAGTAATGGCAAGCCTACGAAAAACCCACCCACTGATAAAAATCGCTAACGGCGCACTAGTCGACCTCCCAACACCATCTAATATCTCAGCAATGTGAAACTTCGGATCTCTCCTAGGATTGTGTTTAATTACCCAAATCCTGACAGGATTGTTCTTAGCCATGCATTACACCTCTGATATCTCAACCGCATTCTCGTCAGTAACCCATATCTGCCGAGACGTTAACTACGGCTGGCTCATCCGAAGCCTACATGCCAACGGGGCATCCTTTTTCTTCATCTGTCTTTACATGCACATCGCACGAGGCCTGTATTACGGGTCATACCTCTATAAAGAGACCTGAAACATTGGTGTAGTCCTATTCCTTTTGGTTATAATAACAGCCTTTGTAG…	Eukaryota_2759	Chordata_7711	Actinopteri_186623	Cypriniformes_7952	Leuciscidae_2743726	Protochondrostoma_437168	Protochondrostoma genei_98388	0	0	0	0	0	0	0	0	0	0	0	0	0	0	0	0	0	0	0	0	0	0	0	0	0	0	0	0	0	0	0	0	0	0	0	0	0	0	0	0	0
ASV160	CAAGAACCTAATGGCCAACCTCCGAAAAACTCACCCCCTCCTAAAAATTGCTAATGACGCACTAGTCGATCTCCCAGCACCATCTAACATCTCAGTTTGATGAAACTTTGGCTCACTCTTAGGCCTGTGTCTAGCCACCCAAATTCTTACCGGACTCTTCCTAGCTATACACTACACCTCCGATATCTCAACAGCCTTTTCCTCTGTTTGCCACATTTGCCGAGACGTTAGCTACGGCTGACTCATCCGAAACATTCACGCTAACGGAGCATCTTTCTTCTTTATCTGTATTTATATACATATCGCCCGAGGACTCTACTATGGTTCCTACCTATATAAAGAAACCTGAAATATCGGAGTCGTACTGCTACTTCTCACTATAATAACCGCCTTCGTGGG…	Eukaryota_2759	Chordata_7711	Actinopteri_186623	Salmoniformes_8006	Salmonidae_8015	Salmo_8028	NA	0	0	0	0	0	0	0	0	0	0	178	0	0	0	0	0	0	0	0	0	0	0	0	2866	0	0	0	0	0	0	0	0	0	0	0	0	0	0	0	0	0
ASV161	CAAGAACCATCATGGCAAGCCTACGAAAAACACACCCCTTAATTAAAATTGCTAACAACGCACTAGTTGACCTACCAGCACCATCTAATATTTCAGCTTGATGAAACTTTGGTTCTCTTCTGGGACTATGCTTGGCTACTCAAATCCTTACCGGCCTATTCTTAGCCATGCACTACACCTCAGATATTTCAACCGCATTTTCATCAGTTGTTCATATCTGCCGAGACGTAAACTACGGCTGGCTCATCCGTAATATGCACGCCAACGGAGCATCATTCTTTTTCCTTTGCATCTACATACACATTGCCCGAGGACTGTACTACGGCTCTTACCTCTACAAGGAAACCTGAAACATCGGCGTAGTCCTCCTACTACTAGTCATAGCAACAGCCTTTGTTG…	Eukaryota_2759	Chordata_7711	Actinopteri_186623	Cypriniformes_7952	Cyprinidae_7953	Barbus_40829	Barbus plebejus_117137	0	0	0	0	1388	0	0	0	0	0	0	0	0	0	0	0	0	0	0	0	0	0	0	0	0	0	0	0	0	0	0	0	0	0	0	0	0	0	0	0	0
ASV162	CAAGAACAGTAATGGCAAGCCTACGAAAAACCCACCCACTGATAAAAATCGCTAACGGCGCACTAGTCGACCTCCCAACACCATCTAATATCTCAGCAATGTGAAACTTCGGATCTCTCCTAGGATTGTGTTTAATTACCCAAATCCTGACAGGATTGTTCTTAGCCATGCATTACACCTCTGATATCTCAACCGCATTCTCGTCAGTAACCCATATCTGCCGAGACGTTAACTACGGCTGACTCATCCGAAGCCTACATGCCAACGGGGCATCCTTTTTCTTCATCTGTCTTTACATGCACATCGCACGAGGCCTGTATTACGGGTCATACCTCTATAAAGAGACTTGAAACATTGGTGTAGTCCTATTCCTTTTGGTTATAATAACAGCCTTTGTAG…	Eukaryota_2759	Chordata_7711	Actinopteri_186623	Cypriniformes_7952	Leuciscidae_2743726	Protochondrostoma_437168	Protochondrostoma genei_98388	0	0	0	0	0	0	0	0	0	0	0	0	0	0	0	0	0	0	0	0	0	0	0	2740	0	0	0	0	0	0	0	0	0	189	0	0	0	292	0	144	0
ASV164	CAAGAACAATAATGGCAAGCCTACGAAAAACCCACCCACTAATAAAAATCGCTAATGACGCGCTAGTCGATCTCCCAACACCATCTAACATTTCAGCAATGTGAAATTTCGGATCCCTTCTAGGATTGTGTTTAATTACCCAAATCCTAACAGGACTATTCCTAGCCATACATTACACCTCTGATATCTCAACCGCATTCTCATCAGTCACCCATATTTGCCGAGACGTTAACTACGGCTGGCTCATTCGAAACCTACATGCCAACGGAGCATCCTTCTTCTTTATCTGCCTATATATGCATATTGCACGAGGCCTATATTACGGCTCATATCTTTATAAGGAGACCTGAAACATCGGGGTAGTACTATTTCTTCTGGTTATGATAACAGCCTTCGTGG…	Eukaryota_2759	Chordata_7711	Actinopteri_186623	Cypriniformes_7952	Leuciscidae_2743726	Alburnus_54555	NA	0	0	0	0	0	0	0	0	0	115	0	0	0	0	0	0	0	0	0	78	0	0	0	0	0	0	0	0	0	0	0	0	0	0	0	0	0	0	0	0	0
ASV165	CAAGAACAGTAATGGCAAGCCTACGAAAAACCCACCCACTGATAAAAATCGCTAACGGCGCACTAGTCGACCTCCCAACACCATCTAATATCTCAGCAATGTGAAACTTCGGATCTCTCCTAGGATTGTGTTTAATTACCCAAATCCTGACAGGATTGTTCTTAGCCATGCATTACACCTCTGATATCTCAACCGCATTCTCGTCAGTAACCCATATCTGCCGAGACGTTAACTACGGCTGACTCATCCGAAGCCTACATGCCAACGGGGCATCCTTTTTCTTCATCTGTCTTTACATGCACATCGCGCGAGGCCTGTATTACGGGTCATACCTCTATAAAGAGACCTGAAACATTGGTGTAGTCCTATTCCTTTTGGTTATAATAACAGCCTTTGTAG…	Eukaryota_2759	Chordata_7711	Actinopteri_186623	Cypriniformes_7952	Leuciscidae_2743726	Protochondrostoma_437168	Protochondrostoma genei_98388	0	0	0	0	0	0	0	0	0	0	0	0	0	0	0	0	0	0	0	0	0	0	0	0	0	0	0	0	0	0	0	0	0	0	0	0	0	486	0	0	0
ASV166	CAAGAACCATCATGGCAAGCCTACGAAAAACACACCCCTTAATTAAAATTGCTAACAACGCACTAGTTGACCTACCAGCACCATCTAATATTTCAGCTTGATGAAACTTTGGTTCTCTTCTGGGACTATTCTTGGCTACTCAAATCCTTACCGGCCTATTCTTAGCCATGCACTACACCTCAGATATTTCAACCGCATTTTCATCAGTTGTTCATATCTGCCGAGACGTAAACTACGGCTGGCTCATCCGTAATATGCACGCCAACGGAGCATCATTCTTTTTCCTTTGCATCTACATACACATTGCCCGAGGACTGTACTACGGCTCTTACCTCTACAAGGAAACCTGAAACATCGGCGTAGTCCTTCTACTACTAGTCATAGCAACAGCCTTTGTTG…	Eukaryota_2759	Chordata_7711	Actinopteri_186623	Cypriniformes_7952	Cyprinidae_7953	Barbus_40829	Barbus plebejus_117137	0	0	0	0	0	0	0	0	0	0	0	0	0	0	0	0	0	0	492	0	0	0	0	0	0	0	0	0	0	0	0	0	0	0	0	0	0	0	0	0	0
ASV167	TAGAAACAATAATGGCAAACCTACGAAAAACCCACCCACTTCTAAAAATTGCTAACGATGCCCTAGTGGATCTACCAACCCCATCCAATATTTCAGCATGATGAAATTTTGGCTCTCTTCTAGGATTATGTCTTATTTCACAAATCCTTACAGGACTATTCCTAGCCATACATTACACATCAGACATCTCAACTGCCTTCTCCTCAGTAGCTCACATCTGCCGAGACGTCAACTATGGATGACTAATTCGCAACCTACATGCAAATGGGGCCTCATTCTTCTTTATCTGCCTATACCTCCACATTGCCCGAGGGCTTTACTACGGCTCATACCTTTACATAGAAACATGAAACATTGGAGTTGTATTATTCCTATTAGTAATAATAACAGCATTCGTAG…	Eukaryota_2759	Chordata_7711	Actinopteri_186623	Anguilliformes_7933	Anguillidae_7934	Anguilla_7935	Anguilla anguilla_7936	0	0	0	0	2810	0	0	0	0	0	0	0	0	0	0	0	0	0	0	0	0	0	0	0	0	417	0	0	0	0	0	0	0	0	0	0	0	0	0	0	0
ASV168	CAAGAACAATAATGGCAAGCCTACGAAAAACCCACCCACTAATAAAAATCGCCAATGGCGCACTAGTCGACCTTCCGACACCATCTAATATCTCAGCACTATGAAACTTCGGGTCTCTCCTGGGATTATGTTTAATTACCCAAATCCTAACAGGACTATTCCTAGCAATACACTACACCTCCGACATCTCAACCGCATTTTCATCGGTAACCCATATCTGCCGAGATGTTAACTACGGCTGACTTATTCGAAGTCTACATGCCAATGGAGCCTCCTTCTTCTTCATCTGTCTTTACATACACATTGCACGAGGGCTATATTATGGCTCGTACCTATACAAGGAAACCTGAAACATTGGTGTAGTCCTATTTCTCCTAGTTATAATGACAGCCTTTGTCG…	Eukaryota_2759	Chordata_7711	Actinopteri_186623	Cypriniformes_7952	Leuciscidae_2743726	Squalius_233201	NA	0	0	0	0	0	0	0	0	0	0	0	0	0	0	140	0	0	0	0	0	0	0	0	0	0	0	1927	539	0	0	0	158	468	0	0	0	25	0	0	0	0
ASV170	CAGGAACAGTAATGGCAAGCCTACGAAAAACCCACCCACTGATAAAAATCGCTAATGACGCACTGGTCGACCTCCCAACACCATCTAATATCTCAGTAATATGAAACTTTGGTTCTCTCCTAGGATTATGTTTAATTACCCAAATCCTGACAGGATTATTCCTAGCCATACATTACACCTCTGACATCTCAACCGCGTTCTCATCAGTAACCCACATCTGCCGAGACGTCAATTACGGCTGACTTATCCGAAGCCTACATGCCAATGGCGCATCCTTTTTCTTCATCTGCCTTTACATGCATATTGCACGAGGCCTGTACTATGGATCGTACCTTTATAAGGAGACCTGAAACATTGGTGTAGTCCTATTCCTTCTGGTTATGATAACAGCCTTCGTCG…	Eukaryota_2759	Chordata_7711	Actinopteri_186623	Cypriniformes_7952	Leuciscidae_2743726	Telestes_103461	Telestes muticellus_129882	0	0	0	0	0	1344	0	0	0	0	0	0	0	0	0	0	0	0	0	0	0	1616	0	0	0	0	0	0	0	0	0	0	0	0	0	0	0	0	0	0	0
ASV171	CAGGAACAGTAATGGCAAGCCTACGAAAAACCCACCCACTGATAAAAATCGCTAATGACGCACTAGTCGACCTCCCAACACCATCTAATATCTCAGTAATATGAAACTTTGGTTCTCTCCTAGGATTATGTTTAATTACCCAAATCCTGACAGGATTATTCCTAGCCATACATTACACCTCTGACATCTCAACCGCGTTCTCATCAGTAACCCACATCTGCCGAGACGTCAATTACGGCTGACTTATCCGAAGCCTACATGCCAATGGCGCATCCTTTTTCTTCATCTGCCTTTACATGCATATTGCACGAGGCCTATACTATGGATCGTACCTTTATAAGGAGACCTGAAACATTGGTGTAGTCCTATTCCTTCTGGTTATGATAACAGCCTTCGTCG…	Eukaryota_2759	Chordata_7711	Actinopteri_186623	Cypriniformes_7952	Leuciscidae_2743726	Telestes_103461	Telestes muticellus_129882	0	0	0	0	0	0	0	0	0	0	366	0	0	0	0	0	0	0	0	0	471	0	0	283	0	0	0	0	0	0	0	0	0	0	0	215	0	0	0	0	0
ASV172	CAAGAACAGTAATGGCAAGCCTACGAAAAACCCACCCACTGATAAAAATCGCTAACGGCGCACTAGTCGACCTCCCAACACCATCTAATATCTCAGCAATGTGAAACTTCGGATCTCTCCTAGGATTGTGTTTAATTACCCAAATCCTGACGGGATTGTTCTTAGCCATGCATTACACCTCTGATATCTCAACCGCATTCTCGTCAGTAACCCATATCTGCCGGGACGTTAACTACGGCTGACTCATCCGAAGCCTACATGCCAACGGGGCATCCTTTTTCTTCATCTGTCTTTACATGCACATCGCACGAGGCCTGTATTACGGGTCATACCTCTATAAAGAGACCTGAAACATTGGTGTAGTCCTATTCCTTTTGGTTATAATAACAGCCTTTGTAG…	Eukaryota_2759	Chordata_7711	Actinopteri_186623	Cypriniformes_7952	Leuciscidae_2743726	Protochondrostoma_437168	Protochondrostoma genei_98388	0	0	0	0	0	0	0	0	0	297	0	0	0	0	0	226	0	0	0	213	0	0	0	0	0	0	0	0	0	0	103	0	0	0	0	0	0	0	0	325	0
ASV173	TAAGAACACTAATGATCAACATCCGAAAAACCCACCCACTAATAAAAATTGTAAACAACGCATTCATTGATCTCCCAGCTCCATCAAATATTTCATCATGATGAAACTTTGGCTCTCTCCTAGGCATTTGCTTAATTTTACAGATTCTAACAGGCCTATTCCTAGCAATACACTATACACCTGACACAACAACAGCATTCTCCTCTGTAACCCACATTTGCCGAGACGTAAACTATGGCTGAATTATCCGATATATACACGCAAACGGGGCATCAATATTTTTTATCTGCCTATTTATGCATGTAGGACGAGGCCTATACTATGGATCATATACCTTCCTAGAAACATGAAACATCGGAGTAATCCTCCTATTTGCGACAATAGCCACAGCATTCATAG…	Eukaryota_2759	Chordata_7711	Mammalia_40674	Artiodactyla_91561	Bovidae_9895	Ovis_9935	NA	0	0	0	0	0	0	1950	0	0	0	0	0	0	13	0	0	0	0	0	0	0	0	22	0	0	0	0	0	0	0	0	0	0	330	0	0	0	0	0	0	0
ASV174	CAAGAACCATCATGGCAAGCCTACGAAAAACACACCCCTTAATTAAAATTGCTAACAACGCACTAGTTGACCTACCAGCACCATCTAATATTTCAGCTTGATGAAACTTTGGTTCTCTTCTGGGACTATGCTTGGCTACTCAAATCCTTACCGGCCTATTCTTAGCCATGCACTACACCTCAGATATTTCAACCGCATTTTCATCAGTTGTTCATATCTGCCGAGACGTAAACTACGGCTGGCTCATCCGTAATATGCACGCCAACGGAGCATCATTCTTTTTCCTTTGCATCTACATACACATTGCCCGAGGACTGTACTACGGCCCTTACCTCTACAAGGAAACCTGAAACATCGGCGTAGTCCTTCTACTACTAGTCATAGCAACAGCCTTTGTTG…	Eukaryota_2759	Chordata_7711	Actinopteri_186623	Cypriniformes_7952	Cyprinidae_7953	Barbus_40829	Barbus plebejus_117137	0	0	0	0	0	0	0	0	0	0	0	0	676	0	0	0	0	0	0	0	0	0	0	0	0	0	0	0	0	0	0	0	0	0	1310	0	0	0	0	0	0
ASV176	CAGGAACAGTAATGGCAAGCCTACGAAAAACCCACCCACTGATAAAAATCGCTAACGGCGCACTAGTCGACCTCCCAACACCATCTAATATCTCAGCAATGTGAAACTTCGGATCTCTCCTAGGATTGTGTTTAATTACCCAAATCCTGACAGGATTGTTCTTAGCCATGCATTACACCTCTGATATCTCAACCGCATTCTCGTCAGTAACCCACATCTGCCGGGACGTTAACTACGGCTGACTCATCCGAAGCCTACATGCCAACGGGGCATCCTTTTTCTTCATCTGTCTTTACATGCACATCGCACGAGGCCTGTATTATGGGTCATACCTCTATAAAGAGACCTGAAACATTGGGGTAGTCCTATTCCTTTTGGTTATAATAACAGCCTTTGTAG…	Eukaryota_2759	Chordata_7711	Actinopteri_186623	Cypriniformes_7952	Leuciscidae_2743726	Protochondrostoma_437168	Protochondrostoma genei_98388	0	0	0	0	0	0	0	0	0	0	0	0	0	0	0	294	0	0	0	0	0	422	0	0	0	0	0	0	0	0	459	0	0	0	0	0	0	332	0	0	0
ASV178	CAAGAACAGTAATGGCAAGCCTACGAAAAACCCACCCACTGATAAAAATCGCTAACGGCGCACTAGTCGACCTCCCAACACCATCTAATATCTCAGCAATGTGAAACTTCGGATCTCTCCTAGGATTGTGTTTAATTACCCAAATCCTGACAGGATTATTCTTAGCCATGCATTACACCTCTGATATCTCAACCGCATTCTCGTCAGTAACCCATATCTGCCGAGACGTTAACTACGGCTGACTCATCCGAAGCCTACATGCCAACGGGGCATCCTTTTTCTTCATCTGTCTTTACATGCACATCGCACGAGGCCTGTATTACGGGTCATACCTCTATAAAGAGACCTGAAACATTGGTGTAGTCCTATTCCTTTTGGTTATAATAACAGCCTTTGTAG…	Eukaryota_2759	Chordata_7711	Actinopteri_186623	Cypriniformes_7952	Leuciscidae_2743726	Protochondrostoma_437168	Protochondrostoma genei_98388	0	0	0	0	0	0	0	0	0	0	0	0	0	0	0	0	0	0	0	0	0	0	0	1062	0	0	0	0	0	0	0	0	0	0	0	0	0	0	0	1134	0
ASV179	CAAGAACCATCATGGCAAGCCTACGAAAAACGCACCCCCTAATTAAAATTGCTAACAACGCACTAGTTGACCTACCAGCACCATCTAATATTTCAGCTTGATGAAACTTTGGTTCTCTTCTGGGACTATGCTTGGCTACTCAAATCCTTACCGGCCTATTCTTAGCCATGCACTACACCTCAGATATTTCAACCGCATTTTCATCAGTTGTTCATATCTGTCGAGACGTAAACTACGGCTGGCTGATCCGTAATATGCACGCCAACGGAGCATCATTCTTTTTCCTTTGCATCTACATACATATTGCCCGAGGACTGTACTACGGCTCTTACCTCTACAAGGAAACCTGAAACATCGGCGTAATCCTTCTACTACTAGTTATAGCAACAGCCTTTGTTG…	Eukaryota_2759	Chordata_7711	Actinopteri_186623	Cypriniformes_7952	Cyprinidae_7953	Barbus_40829	NA	0	0	0	0	0	0	0	0	0	0	0	0	0	0	230	0	0	0	0	0	0	0	0	0	0	0	808	1148	0	0	0	576	186	0	0	0	0	0	0	0	0
ASV181	CAAGAACCATCATGGCAAGCCTACGAAAAACACACCCCCTAGTTAAAATTGCTAACAACGCACTAGTTGATCTACCAGCACCATCCAATATTTCAGCTTGATGAAACTTTGGTTCTCTCCTAGGACTATGCTTAGCTACTCAAATCCTTACCGGGCTATTCTTAGCCATACACTACACCTCGGATATTTCGACCGCATTTTCATCAGTCGTTCATATCTGCCGAGATGTGAACTACGGCTGACTAATCCGTAATATACACGCCAACGGGGCATCATTCTTTTTCCTTTGCATCTACATGCACATTGCCCGAGGACTATACTACGGCTCTTACCTTTACAAAGAAACTTGAAACATCGGGGTGATTCTCCTGCTACTAGTTATAGCAACAGCCTTCGTTG…	Eukaryota_2759	Chordata_7711	Actinopteri_186623	Cypriniformes_7952	Cyprinidae_7953	Barbus_40829	Barbus caninus_117135	0	0	0	0	0	0	0	0	0	0	0	0	0	0	0	0	0	0	0	0	33	0	0	0	0	0	0	0	0	0	0	0	0	0	0	104	0	0	0	0	12
ASV182	CAGGAACAGTAATGGCAAGCCTACGAAAAACCCACCCACTAATAAAAATCGCTAACGGCGCACTAGTCGACCTCCCAACACCATCTAATATCTCAGCAATGTGGAACTTCGGATCTCTCCTAGGATTGTGTTTAATTACCCAAATCCTGACAGGATTGTTCTTAGCCATGCATTACACCTCTGATATCTCAACCGCATTCTCGTCAGTAACCCATATCTGCCGAGACGTTAACTACGGCTGACTCATCCGAAGCCTACATGCCAACGGGGCATCCTTTTTCTTCATCTGTCTTTACATGCACATCGCACGAGGCCTGTATTATGGGTCATACCTCTATAAAGAGACCTGAAACATTGGTGTAGTCCTATTCCTTTTGGTTATAATAACAGCCTTTGTAG…	Eukaryota_2759	Chordata_7711	Actinopteri_186623	Cypriniformes_7952	Leuciscidae_2743726	Protochondrostoma_437168	Protochondrostoma genei_98388	0	0	0	0	0	0	0	0	0	0	0	0	0	0	0	0	0	0	0	188	0	0	0	0	0	0	0	0	0	0	0	0	0	0	0	0	0	0	0	0	0
ASV185	CAGGAACAGTAATGGCAAGCCTACGAAAAACCCACCCACTAATAAAAATCGCTAATGACGCACTAGTCGACCTCCCAACACCATCTAATATCTCAGTAATATGAAACTTTGGTTCTCTCCTAGGATTATGTTTAATTACCCAAATCCTGACAGGATTATTCCTAGCCATACATTACACCTCTGACATCTCAACCGCGTTCTCGTCAGTAACCCACATCTGCCGAGACGTCAATTACGGCTGACTTATCCGAAGCCTACATGCCAATGGCGCATCCTTTTTCTTCATCTGCCTTTACATGCATATTGCACGAGGCCTGTACTATGGATCGTACCTTTATAAGGAGACCTGAAACATTGGTGTAGTCCTATTCCTTCTGGTTATGATAACAGCCTTCGTCG…	Eukaryota_2759	Chordata_7711	Actinopteri_186623	Cypriniformes_7952	Leuciscidae_2743726	Telestes_103461	Telestes muticellus_129882	0	0	0	0	0	2394	0	0	0	0	0	0	0	0	0	117	0	0	0	0	0	0	0	0	0	0	0	0	0	0	0	0	0	0	0	0	0	0	0	0	0
ASV186	CAAGAACAATAATGGCAAGCCTACGAAAAACCCACCCACTAATAAAAATCGCCAATGACGCACTAGTCGACCTTCCGACACCATCTAATATCTCAGCACTATGAAACTTCGGATCTCTCCTGGGATTATGTTTAATTACCCAAATCCTAACAGGACTATTCCTAGCAATGCACTACACCTCCGACATCTCAACCGCATTTTCATCGGTAACCCATATCTGCCGAGATGTTAACTACGGCTGACTTATTCGAAGTCTACATGCCAATGGAGCCTCCTTCTTCTTCATCTGTCTTTACATACACATTGCACGAGGACTATATTATGGCTCGTACCTATATAAGGAAACCTGAAACATTGGTGTAGTCCTATTTCTCCTAGTTATAATGACAGCCTTTGTCG…	Eukaryota_2759	Chordata_7711	Actinopteri_186623	Cypriniformes_7952	Leuciscidae_2743726	Squalius_233201	NA	0	0	0	0	0	0	0	0	0	285	0	0	0	0	0	0	0	0	0	0	0	0	0	0	0	0	0	0	0	0	0	0	0	0	2570	0	0	0	0	0	0
ASV187	TAGAAACAATAATGGCAAACCTACGAAAAACCCACCCACTTCTAAAAATTGCTAACGATGCCCTAGTGGATCTACCAACTCCATCCAATATTTCAGCATGATGAAATTTTGGCTCTCTTCTAGGATTATGTCTTATTTCACAAATCCTTACAGGACTATTCCTAGCCATACATTATACATCAGACATCTCAACTGCCTTCTCCTCAGTAGCTCACATCTGCCGAGACGTCAACTATGGATGACTAATTCGCAACCTACATGCAAATGGGGCCTCATTCTTCTTTATCTGCCTATACCTCCACATTGCCCGAGGGCTTTACTACGGCTCATACCTTTACATAGAAACATGAAACATTGGAGTTGTATTATTCCTATTAGTAATAATAACAGCATTCGTAG…	Eukaryota_2759	Chordata_7711	Actinopteri_186623	Anguilliformes_7933	Anguillidae_7934	Anguilla_7935	Anguilla anguilla_7936	0	0	0	0	2562	0	0	0	0	0	0	0	0	0	0	0	0	0	0	0	0	0	0	0	0	0	0	272	0	0	0	0	0	0	0	0	0	0	0	0	0
ASV188	CAAGAACAATAATGGCAAGCCTACGAAAAACCCACCCACTAATAAAAATCGCCAATGACGCACTAGTTGACCTTCCGACACCATCTAATATCTCAGCACTATGAAACTTCGGGTCTCTCCTGGGATTATGTTTAATTACCCAAATCCTAACAGGACTATTCCTAGCAATACACTACACCTCCGACATCTCAACCGCATTTTCATCGGTAACCCATATCTGCCGAGATGTTAACTACGGCTGACTTATTCGAAGTCTACATGCCAATGGAGCCTCCTTCTTCTTCATCTGTCTTTACATACACATTGCACGAGGGCTATATTATGGCTCGTACCTATACAAGGAAACCTGAAACATTGGTGTAGTCCTATTTCTCCTAGTTATAATGACAGCCTTTGTCG…	Eukaryota_2759	Chordata_7711	Actinopteri_186623	Cypriniformes_7952	Leuciscidae_2743726	Squalius_233201	NA	0	0	0	0	0	0	0	0	0	0	0	0	0	0	93	0	0	0	0	0	0	0	0	0	0	0	1286	512	0	0	0	90	800	0	0	0	52	0	0	0	0
ASV189	CAAGAACCATCATGGCAAGCCTACGAAAAACACACCCCTTAATTAAAATTGCTAACAACGCACTAGTTGACCTACCAGCACCATCTAATATTTCAGCTTGATGAAACTTTGGTTCTCTTCTGGGACTATGCTTGGCTACTCAAATCCTTACCGGCCTATTCTTAGCCATGCACTACACCTCAGATATTTCAACCGCATTTTCATCAGTTGTTCATATCTGCCGAGACGTAAACTACGGCTGGCTCATCCGTAATATGCACGCCAACGGAGCATCATTCTTTTTCCTTTGCATCTACATACACATTGCCCGAGGACTGTACTACGGCTCTTACCTCTACAAGGAAGCCTGAAACATCGGCGTAGTCCTTCTACTACTAGTCATAGCAACAGCCTTTGTTG…	Eukaryota_2759	Chordata_7711	Actinopteri_186623	Cypriniformes_7952	Cyprinidae_7953	Barbus_40829	Barbus plebejus_117137	0	0	0	0	1723	0	0	0	0	0	0	0	0	0	0	0	0	0	0	0	0	0	0	0	0	0	0	0	0	0	0	0	0	0	0	0	0	0	0	0	0
ASV190	TAGAAACCTCTAATGGCAAGCCTACGAAAAACCCACCCCCTACTCAAGATCGCTAACGACGCAGTAGTAGACCTCCCAGCACCGTCCAACATTTCAGTCTGATGAAATTTTGGATCCCTTTTAGGACTATGCTTGGCCACACAAATCCTTACAGGACTTTTCCTAGCCATACACTACACCTCAGACATCGCTACCGCTTTCTCGTCAGTGGCCCACATTTGTCGAGACGTAAATTACGGGTGACTTATCCGAAATATGCATGCAAACGGAGCCTCATTCTTTTTCATCTGCATTTATGCACACATTGCTCGGGGACTGTACTACGGTTCTTATCTTTACATAGAAACTTGAAACATCGGAGTAGTACTACTTCTTTTAGTTATGATGACTGCCTTCGTT…	Eukaryota_2759	Chordata_7711	Actinopteri_186623	Clupeiformes_32446	Engraulidae_43062	Engraulis_42891	NA	0	0	0	0	0	0	0	0	0	0	0	0	0	0	0	0	0	0	0	0	0	0	0	0	0	0	1336	0	0	0	0	12	1168	0	0	0	0	0	0	0	0
ASV191	TAGAAACAATAATGGCAAACCTACGAAAAACCCACCCACTTCTAAAAATTGCTAACGATGCCCTAGTGGATCTACCAACCCCATCCAATATTTCAGCATGATGAAATTTTGGCTCTCTTCTAGGATTATGTCTTATTTCACAAATCCTTACAGGACTATTCCTAGCCATACATTATACATCAGACATCTCAACTGCCTTCTCCTCAGTAGCTCACATCTGCCGAGACGTCAACTATGGATGACTAATTCGCAACCTACATGCAAATGGGGCCTCATTCTTCTTTATCTGCCTATACCTCCACATTGCCCGAGGGCTTTACTACGGCTCGTACCTTTACATAGAAACATGAAACATTGGAGTTGTATTATTCCTATTAGTAATAATAACAGCATTCGTAG…	Eukaryota_2759	Chordata_7711	Actinopteri_186623	Anguilliformes_7933	Anguillidae_7934	Anguilla_7935	Anguilla anguilla_7936	0	0	0	0	0	0	0	0	0	0	0	0	0	0	0	0	0	0	0	0	0	0	0	0	0	0	253	0	281	0	0	0	0	0	0	0	0	0	0	0	0
ASV192	CAAGAACCATCATGGCAAGCCTACGAAAAACACACCCCTTAATTAAAATTGCTAACAACGCACTAGTTGACCTACCAGCACCATCTAATATTTCAGCTTGATGAAACTTTGGTTCTCTTCTGGGACTATGCTTGGCTACTCAAATCCTTACCGGCCTATTCTTAGCCATGCACTACACCTCAGATATTTCAACCGCATTTTCATCAGTTGTTCATATCTGCCGAGACGTAAACTACGGCTGGCTCATCCGTAATATGCACGCCAACGGAGCATCGTTCTTTTTCCTTTGCATCTACATACACATTGCCCGAGGACTGTACTACGGCTCTTACCTCTACAAGGAAACCTGAAACATCGGCGTAGTCCTTCTACTACTAGTCATAGCAACAGCCTTTGTTG…	Eukaryota_2759	Chordata_7711	Actinopteri_186623	Cypriniformes_7952	Cyprinidae_7953	Barbus_40829	Barbus plebejus_117137	0	0	1021	0	1797	0	0	0	0	0	0	0	0	0	0	0	0	0	0	0	0	0	0	0	0	0	0	0	0	0	0	0	0	0	0	0	0	0	0	0	0
ASV193	CAAGAACCATCATGGCAAGCCTACGAAAAACACACCCCTTAATTAAAATTGCTAACAACGCACTAGTTGACCTACCAGCACCATCTAATATTTCAGCTTGATGAAACTTTGGTTCTCCTCTGGGACTATGCTTGGCTACTCAAATCCTTACCGGCCTATTCTTAGCCATGCACTACACCTCAGATATTTCAACCGCATTTTCATCAGTTGTTCATATCTGCCGAGACGTAAACTACGGCTGGCTCATCCGTAATATGCACGCCAACGGAGCATCATTCTTTTTCCTTTGCATCTACATACACATTGCCCGAGGACTGTACTACGGCTCTTACCTCTACAAGGAAACCTGAAACATCGGCGTAGTCCTTCTACTACTAGTCATAGCAACAGCCTTTGTTG…	Eukaryota_2759	Chordata_7711	Actinopteri_186623	Cypriniformes_7952	Cyprinidae_7953	Barbus_40829	Barbus plebejus_117137	0	0	0	0	0	0	0	0	0	0	0	0	0	0	0	0	0	0	0	0	0	0	0	663	0	0	0	0	0	0	0	0	0	0	755	0	0	0	0	0	375
ASV194	TAGAAACAATAATGGCAAACCTACGAAAAACCCACCCACTTCTAAAAATTGCTAACGATGCCCTAGTGGATCTACCAACCCCATCCAATATTTCAGCATGATGAAATTTTGGCTCTCTTCTAGGATTATGTCTTATTTCACAAATCCTTACAGGACTATTCCTAGCCATACATTATACATCAGACATCTCAACTGCCTTCTCCTCAGTAGCTCACATCTGCCGAGACGTCAACTATGGATGACTAATTCGCAACCTACATGCAAATGGGGCCTCATTCTTCTTTATCTGCCTATACCTCCACATTGCCCGAGGGCTTTACTACGGCTCATACCTTTACATAGAAACATGAAACATTGGAGTTGTATTATTCCTGTTAGTAATAATAACAGCATTCGTAG…	Eukaryota_2759	Chordata_7711	Actinopteri_186623	Anguilliformes_7933	Anguillidae_7934	Anguilla_7935	Anguilla anguilla_7936	0	1570	44	0	0	0	0	0	0	0	0	0	0	0	0	0	0	0	0	0	0	0	105	0	0	0	0	0	0	0	0	0	0	0	0	0	0	0	262	0	0
ASV195	TAGAAACAATAATGGCAAACCTACGAAAAACCCACCCACTTCTAAAAATTGCTAACGATGCCCTAGTGGATCTACCAACCCCATCCAATATTTCAGCATGATGAAATTTTGGCTCTCTTCTAGGATTATGTCTTATTTCACAAATCCTTACAGGACTATTCCTAGCCATACATTATACATCAGACATCTCAACTGCCTTCTCCTCAGTAGCTCACATCTGCCGAGACGTCAACTATGGATGACTAATTCGCAACCTACATGCAAATGGGGCCTCATTCTTCTTTATCTGCCTATACCTCCATATTGCCCGAGGACTTTACTACGGCTCATACCTTTACATAGAAACATGAAACATTGGAGTTGTATTATTCCTATTAGTAATAATAACAGCATTCGTAG…	Eukaryota_2759	Chordata_7711	Actinopteri_186623	Anguilliformes_7933	Anguillidae_7934	Anguilla_7935	Anguilla anguilla_7936	0	1515	0	0	0	0	0	0	0	0	0	0	0	0	0	0	0	0	0	0	0	0	340	0	141	0	0	0	179	76	0	0	0	0	0	0	0	0	0	0	0
ASV196	CAAGAACCATCATGGCAAGCCTACGAAAAACACACCCCTTAATTAAAATTGCTAACAACGCACTAGTTGACCTACCAGCACCATCTAATATTTCAGCTTGATGAAACTTTGGTTCTCTTCTGGGACTATGCTTGGCTACTCAAATCCTTACCGGCCTATTCTTAGCCATGCACTACACCTCAGATATTTCAACCGCATTTTCATCAGTTGTTCATATCTGCCGAGACGTAAACTACGGCTGGCTCATCCGTAATATGCACGCCAACGGAGCATCATTCTTTTTCCTTTGCATCTACATACACATTGCCCGAGGGCTGTACTACGGCTCTTACCTCTACAAGGAAACCTGAAACATCGGCGTAGTCCTTCTACTACTAGTCATAGCAACAGCCTTTGTTG…	Eukaryota_2759	Chordata_7711	Actinopteri_186623	Cypriniformes_7952	Cyprinidae_7953	Barbus_40829	Barbus plebejus_117137	0	0	0	679	0	0	0	0	0	0	0	0	0	0	0	0	0	0	0	0	0	0	0	0	0	223	0	0	0	0	0	0	0	0	0	0	0	0	168	0	0
ASV197	CAAGAACAATAATGGCAAGCCTACGAAAAACCCACCCACTAATAAAAATCGCCAATGACGCACTAGTCGACCTTCCGACACCATCTAATATCTCAGCACTATGAAACTTCGGGTCTCTCCTGGGATTATGTTTAATTACCCAAATCCTAACAGGACTATTCCTAGCAATGCACTACACCTCCGACATCTCAACCGCATTTTCATCGGTAACCCATATCTGCCGAGATGTTAACTACGGCTGACTTATTCGAAGTCTACATGCCAATGGAGCCTCCTTCTTCTTCATCTGTCTTTACATACACATTGCACGAGGACTATATTATGGCTCATACCTATATAAGGAAACCTGAAACATTGGTGTAGTCCTATTTCTCCTAGTTATAATGACAGCCTTTGTCG…	Eukaryota_2759	Chordata_7711	Actinopteri_186623	Cypriniformes_7952	Leuciscidae_2743726	Squalius_233201	NA	0	0	0	0	0	0	0	0	0	0	0	0	0	0	0	684	0	0	0	0	0	0	0	0	0	0	133	1115	0	0	51	0	0	0	0	0	37	741	0	0	0
ASV198	CAGGAACAGTAATGGCAAGCCTACGAAAAACCCACCCACTAATAAAAATCGCTAACGGCGCACTAGTCGACCTCCCAACACCATCTAATATCTCAGCAATGTGAAACTTTGGATCTCTCCTAGGATTGTGTTTAATTACCCAAATCCTAACAGGATTGTTCTTAGCCATGCATTACACCTCTGATATCTCAACCGCATTCTCGTCAGTAACCCATATCTGCCGAGACGTTAACTACGGCTGACTCATCCGAAGCCTACATGCCAACGGGGCATCCTTTTTCTTCATCTGTCTTTACATGCACATCGCACGAGGCCTGTATTATGGGTCATACCTCTATAAAGAGACCTGAAACATTGGTGTAGTCCTATTCCTTTTGGTTATAATAACAGCCTTTGTAG…	Eukaryota_2759	Chordata_7711	Actinopteri_186623	Cypriniformes_7952	Leuciscidae_2743726	Protochondrostoma_437168	Protochondrostoma genei_98388	0	0	0	0	0	0	0	0	0	0	0	0	0	0	0	0	0	0	0	0	1168	0	0	0	0	0	0	0	0	0	0	0	0	0	0	34	0	185	0	1177	0
ASV200	TAGAAACAATAATGGCAAACCTACGAAAAACCCACCCACTTCTAAAAATTGCTAACGATGCCCTAGTGGATCTACCAACCCCATCCAATATTTCAGCATGATGAAATTTTGGCTCTCTTCTAGGATTATGTCTTATTTCACAAATCCTTACAGGACTATTCCTAGCCATACATTATACATCAGACATCTCAACTGCCTTCTCCTCAGTAGCTCACATCTGCCGAGACGTCAACTATGGATGACTAATTCGCAACCTACATGCAAATGGAGCCTCATTCTTCTTTATCTGCCTATACCTCCACATTGCCCGAGGGCTTTACTACGGCTCATACCTTTACATAGAAACATGAAACATTGGAGTTGTATTATTTCTATTAGTAATAATAACAGCATTCGTAG…	Eukaryota_2759	Chordata_7711	Actinopteri_186623	Anguilliformes_7933	Anguillidae_7934	Anguilla_7935	Anguilla anguilla_7936	0	0	0	0	0	0	0	0	0	0	0	0	0	0	0	0	0	0	0	0	0	0	0	0	0	0	0	0	0	0	0	0	0	0	0	0	0	0	364	0	0
ASV201	TAAAAACCCTTTAATGGCAAGCCTACGAAAAACACACCCTCTAATCAAAATTGCTAATGACGCACTAGTTGACCTCCCAGCCCCATCTAACATTTCAGTATGATGAAATTTTGGCTCACTGTTAGGACTATGCTTAATTACCCAAATTTTAACAGGATTATTTCTAGCCATACATTACACATCTGATATCACCACTGCCTTCTCATCCGTGGCCCATATCTGCCGCGATGTGAATTATGGGTGACTTATCCGTAATATTCATGCCAATGGCGCATCACTTTTCTTTATTTGTATTTACATTCACATTGCCCGAGGACTATATTATGGATCTTATCTTTATAAAGAAACTTGAAATATCGGAGTAATTCTTCTCCTACTTGTTATAATAACAGCATTTGT…	Eukaryota_2759	Chordata_7711	Actinopteri_186623	Cypriniformes_7952	Cobitidae_7982	Cobitis_47718	Cobitis bilineata_66303	0	0	0	0	0	0	0	0	0	0	0	0	0	0	0	0	0	0	0	0	0	0	0	0	182	0	106	0	0	0	0	0	0	0	0	0	0	0	0	0	0
ASV203	CAAGAACCATCACGGCAAGCCTACGAAAAACACACCCCTTAATTAAAATTGCTAACAACGCACTAGTTGACCTACCAGCACCATCTAATATTTCAGCTTGATGAAACTTTGGTTCTCTTCTGGGACTATGCTTGGCTACTCAAATCCTTACCGGCCTATTCTTAGCCATGCACTACACCTCAGATATTTCAACCGCATTTTCATCAGTTGTTCATATCTGCCGAGACGTAAACTACGGCTGGCTCATCCGTAATATGCACGCCAACGGAGCATCATTCTTTTTCCTTTGCATCTACATACACATTGCCCGAGGACTGTACTACGGCTCTTACCTCTACAAGGAAACCTGAAACATCGGCGTAGTCCTTCTACTACTAGTCATAGCAACAGCCTTTGTTG…	Eukaryota_2759	Chordata_7711	Actinopteri_186623	Cypriniformes_7952	Cyprinidae_7953	Barbus_40829	Barbus plebejus_117137	0	0	459	0	1764	0	0	0	0	0	0	0	430	0	0	0	0	0	0	0	0	0	0	0	0	0	0	0	0	0	0	0	0	0	0	0	0	0	0	0	0
ASV205	CAAGAACCATCATGGCAAGCCTACGAAAAACACACCCCTTAATTAAAATTGCTAACAACGCACTAGTTGACCTACCAGCACCATCTAATATTTCAGCTTGATGAAACTTTGGTTCTCTTCTGGGACTATGCTTGGCTACTCAAATCCTTACCGGCCTATTCTTAGCCATGCACTACACCTCAGATATTTCAACCGCATTTTCATCAGTTGTTCATATCTGTCGAGACGTAAACTACGGCTGGCTGATCCGTAATATGCACGCCAACGGAGCATCATTCTTTTTCCTTTGCATCTACATACATATTGCCCGAGGACTGTACTACGGCTCTTACCTCTACAAGGAAACCTGAAACATCGGCGTAATCCTTCTACTACTAGTTATAGCAACAGCCTTTGTTG…	Eukaryota_2759	Chordata_7711	Actinopteri_186623	Cypriniformes_7952	Cyprinidae_7953	Barbus_40829	NA	0	0	0	0	0	0	0	0	0	0	0	0	0	0	78	0	87	0	0	0	0	0	0	0	26	314	719	350	0	0	19	193	269	0	139	14	11	0	0	0	75
ASV206	CAAGAACACTAATGACTAACATTCGAAAGTCCCACCCACTAATAAAAATTGTAAACAATGCATTCATCGACCTTCCAGCCCCATCAAACATTTCATCATGATGAAATTTCGGTTCCCTCCTGGGAATCTGCCTAATCCTACAAATCCTCACAGGCCTATTCCTAGCAATACACTACACATCCGACACAACAACAGCATTCTCCTCTGTTACCCATATCTGCCGAGACGTGAACTACGGCTGAATCATCCGATACATACACGCAAACGGAGCTTCAATGTTTTTTATCTGCTTATATATGCACCTAGGACGAGGCTTATATTACGGGTCTTACACTTTTCTAGAAACATGAAATATTGGAGTAATCCTTCTGCTCACAGTAATAGCCACAGCATTTATAG…	Eukaryota_2759	Chordata_7711	Mammalia_40674	Artiodactyla_91561	Bovidae_9895	Bos_9903	NA	0	0	0	0	0	0	0	0	0	0	0	0	0	1180	0	0	0	0	0	0	0	0	1326	0	0	0	0	0	0	0	58	0	0	0	0	0	0	0	0	0	0
ASV207	TAGAAACAATAATGGCAAACCTACGAAAAACCCACCCACTTCTAAAAATTGCTAACGATGCCCTAGTGGATCTACCAACCCCATCCAATATTTCAGCATGATGAAATTTTGGCTCTCTTCTAGGATTATGTCTTATTTCACAAATCCTTACAGGACTATTCCTAGCTATACATTATACATCAGACATCTCAACTGCCTTCTCCTCAGTAGCTCACATCTGCCGAGACGTCAACTATGGATGACTAATTCGCAACCTACATGCAAATGGGGCCTCATTCTTCTTTATCTGCCTATACCTCCACATTGCCCGAGGGCTTTACTACGGCTCATACCTTTACATAGAAACATGAAACATTGGAGTTGTATTATTCCTATTAGTAATAATAACAGCATTCGTAG…	Eukaryota_2759	Chordata_7711	Actinopteri_186623	Anguilliformes_7933	Anguillidae_7934	Anguilla_7935	Anguilla anguilla_7936	0	0	0	0	0	0	0	74	0	0	0	24	0	121	0	0	0	698	0	0	0	0	0	0	0	0	0	0	0	0	0	0	0	0	0	0	0	0	226	0	0
ASV208	CAAGAACAATAATGGCAAGCCTACGAAAAACCCACCCACTAATAAAAATCGCTAATGACGCGCTAGTCGATCTTCCAACACCATCTAACATTTCAGCAATGTGAAATTTCGGATCCCTTCTAGGGTTGTGTTTAATTACCCAAATCCTAACAGGACTATTCCTAGCCATGCACTACACCTCTGATATCTCAACCGCATTCTCATCAGTCACCCATATTTGCCGAGACGTTAACTACGGCTGGCTCATTCGAAATCTACATGCCAACGGAGCATCCTTCTTCTTTATCTGCCTATATATGCATATTGCACGGGGTCTATATTACGGCTCATACCTTTATAAGGAGACCTGAAACATCGGGGTAGTACTATTTCTTCTGGTTATGATAACAGCCTTCGTGG…	Eukaryota_2759	Chordata_7711	Actinopteri_186623	Cypriniformes_7952	Leuciscidae_2743726	Alburnus_54555	NA	0	0	0	0	0	0	0	0	0	88	0	0	0	0	0	0	0	0	0	0	0	0	0	0	0	0	0	0	0	0	0	0	0	0	0	0	0	0	0	0	0
ASV209	CAAGAACAGTAATGGCAAGCCTACGAAAAACCCACCCACTAATAAAAATCGCTAACGGCGCACTAGTCGACCTCCCAACACCATCTAATATCTCAGCAATGTGAAACTTTGGATCTCTCCTAGGATTGTGTTTAATTACCCAAATCCTGACAGGATTGTTCTTAGCCATGCATTACACCTCTGATATCTCAACCGCATTCTCGTCAGTAACCCATATCTGCCGAGACGTTAACTACGGCTGACTCATCCGAAGCCTACATGCCAACGGGGCATCCTTTTTCTTCATCTGTCTTTACATGCACATCGCACGAGGCCTGTATTATGGGTCATACCTCTATAAAGAGACCTGAAACATTGGTGTAGTCCTTTTCCTTTTGGTTATAATAACAGCCTTTGTAG…	Eukaryota_2759	Chordata_7711	Actinopteri_186623	Cypriniformes_7952	Leuciscidae_2743726	Protochondrostoma_437168	Protochondrostoma genei_98388	0	0	0	0	0	0	0	0	0	0	0	0	0	0	0	0	0	0	0	0	0	0	0	0	0	0	0	0	0	0	0	0	0	0	0	0	0	0	0	0	0
ASV211	TAGAAACAATAATGGCAAACCTACGAAAAACCCACCCACTTCTAAAAATTGCTAACGATGCCCTAGTGGATCTACCAACCCCATCCAATATTTCAGCATGATGAAATTTTGGCTCTCTTCTAGGATTATGTCTTATTTCACAAATCCTTACAGGACTATTCCTAGCCATACATTATACATCAGACATCTCAACTGCCTTCTCCTCAGTAGCTCACATCTGCCGAGACGTCAACTATGGATGACTAATTCGCAACCTACATGCAAATGGGGCCTCATTCTTCTTTATCTGCCTATATCTCCACATTGCCCGAGGGCTTTACTACGGCTCATACCTTTACATAGAAACATGAAACATTGGAGTTGTATTATTCCTATTAGTAATAATAACAGCATTCGTAG…	Eukaryota_2759	Chordata_7711	Actinopteri_186623	Anguilliformes_7933	Anguillidae_7934	Anguilla_7935	Anguilla anguilla_7936	0	0	0	0	0	0	0	0	0	0	0	39	0	0	0	0	0	0	0	0	0	0	0	0	0	0	409	0	0	0	0	0	179	0	0	0	0	0	0	0	0
ASV212	CAAGAACCATCATGGCAAGCCTACGAAAAACACACCCCTTAATTAAAATTGCTAACAACGCACTAGTTGACCTACCAGCACCATCTAATATTTCAGCTTGATGAAATTTTGGTTCTCTTCTGGGACTATGCTTAGCTACTCAAATCCTTACCGGCCTATTCTTAGCCATGCATTACACCTCAGATATTTCAACCGCATTTTCATCAGTTGTCCATATCTGCCGAGATGTAAACTACGGCTGGCTGATCCGTAACATGCACGCCAACGGAGCATCATTCTTTTTCCTTTGCATCTACATACACATTGCCCGAGGACTGTACTACGGCTCTTACCTCTACAAGGAAACCTGAAACATCGGCGTAATTCTCCTACTACTAGTCATAGCGACAGCCTTCGTTG…	Eukaryota_2759	Chordata_7711	Actinopteri_186623	Cypriniformes_7952	Cyprinidae_7953	Barbus_40829	NA	0	0	0	0	0	0	0	0	0	153	0	0	0	0	0	0	0	0	0	82	0	0	0	0	0	0	0	0	0	0	38	0	0	0	0	0	0	0	0	0	0
ASV213	TAGAAACAATAATGGCAAACCTACGAAAAACCCACCCACTTCTAAAAATTGCTAACGATGCCCTAGTGGATCTACCAACCCCATCCAATATTTCAGCATGATGAAATTTTGGCTCTCTTCTAGGATTATGTCTTATTTCACAAATCCTTACAGGGCTATTCCTAGCCATACATTATACATCAGACATCTCAACTGCCTTCTCCTCAGTAGCTCACATCTGCCGAGACGTCAACTATGGATGACTAATTCGCAACCTACATGCAAATGGGGCCTCATTCTTCTTTATCTGCCTATACCTCCACATTGCCCGAGGGCTTTACTACGGCTCATACCTTTACATAGAAACATGAAACATTGGAGTTGTATTATTCCTATTAGTAATAATAACAGCATTCGTAG…	Eukaryota_2759	Chordata_7711	Actinopteri_186623	Anguilliformes_7933	Anguillidae_7934	Anguilla_7935	Anguilla anguilla_7936	0	0	0	0	0	0	0	0	0	0	0	0	508	0	0	0	0	1140	0	0	0	0	0	0	0	0	0	0	0	121	0	0	0	0	0	0	0	0	0	0	0
ASV214	CAAGAACAATAATGGCAAGCCTACGAAAAACCCACCCACTAATAAAAATCGCTAATGACGCGCTAGTCGATCTCCCAACACCATCTAACATTTCAGCAATGTGAAATTTCGGATCCCTTCTAGGGTTGTGTTTAATTACCCAAATCCTAACAGGACTATTCCTAGCCATACACTACACCTCTGATATCTCAACCGCATTTTCATCAGTCACCCATATTTGCCGAGACGTTAACTACGGCTGACTCATTCGAAGCCTACATGCCAACGGAGCATCCTTCTTCTTTATCTGCCTATATATGCATATTGCACGAGGTCTATATTACGGCTCATATCTTTATAAGGAGACCTGAAACATCGGGGTAGTACTATTTCTTCTGGTTATGATAACAGCCTTCGTGG…	Eukaryota_2759	Chordata_7711	Actinopteri_186623	Cypriniformes_7952	Leuciscidae_2743726	Alburnus_54555	NA	0	0	0	0	0	0	0	272	0	0	0	0	0	0	0	0	0	2039	0	0	0	0	0	0	0	0	0	0	0	0	0	0	0	90	0	0	0	0	0	0	0
ASV215	CAAGAACAATAATGGCAAGCCTACGAAAAACCCACCCACTAATAAAAATCGCCAATGACGCGCTAGTCGACCTTCCGACACCATCTAATATCTCAGCAATGTGAAACTTCGGATCCCTGCTAGGATTATGCTTAATTACTCAAATCCTAACAGGACTATTCTTAGCCATGCATTATACCTCTGACATCTCGACCGCATTTTCATCAGTAACCCACATCTGCCGAGACGTCAACTATGGTTGGCTTATTCGAAGCCTACACGCCAACGGAGCATCCTTCTTTTTCATCTGTCTTTACATACATATTGCACGAGGCCTATACTACGGATCATACCTTTATAAAGAAACCTGAAACATTGGTGTAGTTCTATTCCTTTTAGTTATAATGACAGCCTTTGTAG…	Eukaryota_2759	Chordata_7711	Actinopteri_186623	Cypriniformes_7952	Leuciscidae_2743726	Sarmarutilus_1789050	Sarmarutilus rubilio_1789051	0	0	0	0	0	0	0	0	0	0	0	0	0	0	0	0	0	0	0	0	0	0	0	0	0	0	1052	744	0	0	0	0	585	0	0	0	0	0	0	0	0
ASV216	CAAGAACAATAATGGCAAGCCTACGAAAAACCCACCCACTAATAAAAATCGCCAATGACGCACTAGTCGACCTTCCGACACCATCTAATATCTCAGCACTATGAAACTTCGGGTCTCTCCTGGGATTATGTTTAATTACCCAAATCCTAACAGGACTATTCCTAGCAATGCACTACACCTCCGACATCTCAACCGCATTTTCATCGGTAACCCATATCTGCCGAGATGTTAACTACGGCTGACTTATTCGAAGTCTACATGCCAATGGAGCCTCCTTCTTCTTCATCTGTCTTTACATACACATTGCACGAGGACTATATTATGGCTCGTACCTATATAAGGAAACCTGAAACATTGGTGTAGTCCTATTTCTCCTAGTTATAATAACAGCCTTTGTCG…	Eukaryota_2759	Chordata_7711	Actinopteri_186623	Cypriniformes_7952	Leuciscidae_2743726	Squalius_233201	NA	0	0	0	0	0	0	0	0	0	0	0	0	0	0	0	0	0	0	0	0	0	0	0	0	0	0	1985	0	0	0	0	0	382	0	0	0	0	0	0	0	0
ASV219	CAAGAACACCAATGACCCCAATACGCAAAATTAACCCCCTAATAAAACTAATTAACCACTCATTCATCGACCTCCCCACCCCATCCAACATCTCCGCATGATGAAACTTCGGCTCACTCCTTGGCGCCTGCCTGATCCTCCAAATCACCACAGGACTATTCCTAGCCATGCACTACTCACCAGACGCCTCAACCGCCTTTTCATCAATCGCCCACATCACTCGAGACGTAAATTATGGCTGAATCATCCGCTACCTTCACGCCAATGGCGCCTCAATATTCTTTATCTGCCTCTTCCTACACATCGGACGAGGCCTATATTACGGATCATTTCTCTACTCAGAAACCTGAAACATCGGCATTATCCTCCTGCTTGCAACTATAGCAACAGCCTTCATAG…	Eukaryota_2759	Chordata_7711	Mammalia_40674	Primates_9443	Hominidae_9604	Homo_9605	Homo sapiens_9606	0	0	0	0	0	0	0	0	411	0	0	0	0	96	0	114	0	0	0	0	0	0	1054	0	0	0	127	0	0	0	0	0	0	0	0	0	0	0	0	0	266
ASV220	TAGAAACAATAATGGCAAACCTACGAAAAACCCACCCACTTCTAAAAATTGCTAACGATGCCCTAGTGGATCTACCAACCCCATCCAATATTTCAGCATGATGAAATTTTGGCTCTCTTCTAGGATTATGTCTTATTTCACAAATCCTTACAGGACTATTCCTAGCCATACATTATACATCAGACATCTCAACTGCCTTCTCCTCAGTAGCTCACATCTGCCGAGACGTCAACTATGGATGACTAATTCGCAACCTACATGCAAATGGGGCCTCATTCTTCTTTATCTGCCTATACCTCCACATTGCCCGAGGGCTTTACTACGGCTCATACCTTTACATAGAAACATGAAACATTGGAGTTGTATTATTCCTATTAGTAATAATAACAGCATTCGTAG…	Eukaryota_2759	Chordata_7711	Actinopteri_186623	Anguilliformes_7933	Anguillidae_7934	Anguilla_7935	Anguilla anguilla_7936	0	0	0	0	2223	0	0	0	0	0	0	0	0	0	0	0	0	0	0	0	0	0	0	0	0	0	0	0	0	0	0	0	0	0	0	0	0	0	0	0	0
ASV222	CAGGAACAGTAATGGCAAGCCTACGAAAAACCCACCCACTAATAAAAATCGCTAATGACGCACTAGTCGACCTCCCAACACCATCTAATATCTCAGTAATATGAAACTTTGGTTCTCTCCTAGGATTATGTTTAATTACCCAAATCCTGACAGGATTATTCCTAGCCATACATTACACCTCTGACATCTCAACCGCGTTCTCATCAGTAACCCACATCTGCCGAGACGTCAATTACGGCTGACTTATCCGAAGCCTACATGCCAATGGCGCATCCTTTTTCTTCATCTGCCTTTACATGCATATTGCACGAGGCCTGTACTATGGATCGTACCTTTATAAAGAGACCTGAAACATTGGTGTAGTCCTATTCCTTCTGGTTATGATAACAGCCTTCGTCG…	Eukaryota_2759	Chordata_7711	Actinopteri_186623	Cypriniformes_7952	Leuciscidae_2743726	Telestes_103461	Telestes muticellus_129882	0	0	0	0	0	1767	0	0	0	0	0	0	0	0	0	0	0	0	0	0	0	0	0	0	0	0	0	0	0	0	0	0	0	0	0	0	0	0	0	0	0
ASV223	CAGGAACAGTAATGGCAAGCCTACGAAAAACCCACCCACTGATAAAAATCGCTAATGACGCACTAGTCGACCTCCCAACACCATCTAATATCTCAGTAATATGAAACTTCGGTTCTCTCCTAGGATTATGTTTAATTACCCAAATCCTGACAGGATTATTCCTAGCCATACATTACACCTCTGACATCTCAACCGCGTTCTCATCAGTAACCCACATCTGCCGAGACGTCAATTACGGCTGACTTATCCGAAGCCTACATGCCAATGGCGCATCCTTTTTCTTCATCTGCCTTTACATGCATATTGCACGAGGCCTGTACTATGGATCATACCTTTATAAAGAGACCTGAAATATTGGTGTAGTCCTATTCCTTCTGGTTATGATAACAGCCTTCGTCG…	Eukaryota_2759	Chordata_7711	Actinopteri_186623	Cypriniformes_7952	Leuciscidae_2743726	Telestes_103461	Telestes muticellus_129882	0	0	0	0	0	0	0	0	0	0	0	0	0	0	0	0	0	0	0	0	0	0	0	0	0	0	0	0	0	0	0	0	0	0	0	0	0	0	0	0	30
ASV224	CAAGAACCATCATGGCAAGCCTACGAAAAACGCACCCCCTAATTAAAATTGCTAACAACGCACTAGTTGACCTACCAGCACCATCTAATATTTCAGCTTGATGAAATTTTGGTTCTCTTCTGGGACTATGCTTAGCTACTCAAATCCTTACCGGCCTATTCTTAGCCATACATTACACCTCAGATATTTCAACCGCATTTTCATCAGTTGTCCATATCTGCCGAGATGTAAACTACGGCTGGCTGATCCGTAACATGCACGCCAACGGAGCATCATTCTTTTTCCTTTGCATCTACATACACATTGCCCGAGGACTGTACTACGGCTCTTACCTCTACAAGGAAACCTGAAACATCGGCGTAGTTCTCCTACTACTAGTCATAGCGACAGCCTTCGTTG…	Eukaryota_2759	Chordata_7711	Actinopteri_186623	Cypriniformes_7952	Cyprinidae_7953	Barbus_40829	NA	0	0	0	0	0	0	0	0	0	0	0	0	0	0	0	0	0	0	0	0	0	0	0	0	0	0	0	0	0	0	0	0	0	0	0	0	0	0	0	0	0
ASV226	CAAGAACAATAATGGCAAGCCTACGAAAAACCCACCCACTAATAAAAATCGCTAATGACGCGCTAGTCGATCTCCCAACACCATCTAACATTTCAGCAATGTGAAATTTCGGATCCCTTCTAGGGTTGTGTTTAATTACCCAAATCCTAACAGGACTATTCCTAGCCATACACTACACCTCTGATATCTCAACCGCATTTTCATCAGTCACCCATATTTGCCGAGACGTTAACTACGGCTGACTCATTCGAAACCTACATGCCAACGGAGCATCCTTCTTCTTTATCTGCCTATATATGCATATTGCACGAGGTCTATATTACGGCTCATATCTTTATAAGGAGACCTGAAACATCGGGGTAGTACTATTTCTTCTGGTTATGATAACAGCCTTCGTGG…	Eukaryota_2759	Chordata_7711	Actinopteri_186623	Cypriniformes_7952	Leuciscidae_2743726	Alburnus_54555	NA	0	0	0	0	0	0	0	0	0	0	0	0	0	0	0	0	0	0	0	0	0	0	0	0	0	0	0	0	0	0	0	0	0	153	0	0	0	0	0	565	0
ASV227	TAGAAACAATAATGGCAAACCTACGAAAAACCCACCCACTTCTAAAAATTGCTAACGATGCCCTAGTGGATCTACCAACCCCATCCAATATTTCAGCATGATGAAATTTTGGCTCTCTTCTAGGATTATGTCTTATTTCACAAATCCTTACAGGACTATTTCTAGCCATACATTATACATCAGACATCTCAACTGCCTTCTCCTCAGTAGCTCACATCTGCCGAGACGTCAACTATGGATGACTAATTCGCAACCTACATGCAAATGGGGCCTCATTCTTCTTTATCTGCCTATACCTCCACATTGCCCGAGGGCTTTACTACGGCTCATACCTTTACATAGAAACATGAAACATTGGAGTTGTATTATTCCTATTAGTAATAATAACAGCATTCGTAG…	Eukaryota_2759	Chordata_7711	Actinopteri_186623	Anguilliformes_7933	Anguillidae_7934	Anguilla_7935	Anguilla anguilla_7936	0	0	1490	0	0	0	701	0	0	0	0	0	0	0	0	0	0	0	0	0	0	0	0	0	0	0	0	0	0	0	0	0	0	0	0	0	0	0	0	0	0
ASV228	TAGAAACAATAATGGCAAACCTACGAAAAACCCACCCACTTCTAAAAATTGCTAACGATGCCCTAGTGGATCTACCAACCCCATCCAATATTTCAGCATGATGAAATTTTGGCTCTCTTCTAGGATTATGTCTTATTTCACAAATCCTTACAGGACTATTCCTAGCCATACATTATACATCAGACATCTCAACTGCCTTCTCCTCAGTAGCTCACATCTGCCGAGACGTCAACTATGGATGACTAATTCGCAACCTACATGCAAATGGGGCCTCATTCTTCTTTATCTGCCTATACCTCCACATTGCCCGAGGGCTTTACTACGGCTCATACCTTTATATAGAAACATGAAACATTGGAGTTGTATTATTCCTATTAGTAATAATAACAGCATTCGTAG…	Eukaryota_2759	Chordata_7711	Actinopteri_186623	Anguilliformes_7933	Anguillidae_7934	Anguilla_7935	Anguilla anguilla_7936	0	0	0	0	519	0	0	0	0	0	0	0	0	0	0	0	0	0	0	0	0	0	345	0	0	0	531	0	0	13	0	41	0	0	0	0	0	0	0	0	0
ASV229	CAAGAACCTCAATGGCCAGCCTACGAAAAACACACCCCCTGCTTAAAATTGCAAATGATGCACTAGTAGACCTACCCGCCCCATCCAACATTTCTGCCTGATGAAACTTTGGATCTCTTCTAGGGCTGTGTCTAATTACCCAAATTCTTACTGGGCTTTTCCTAGCCATACATTACACTTCGGACATCGAAACAGCATTTTCATCCGTTGCACACATTTGCCGAGACGTCAATTTCGGCTGATTAATCCGAAACATGCACGCCAACGGTGCCTCATTCTTTTTCATCTGTATCTACCTGCACATTGGCCGGGGCCTCTACTATGGCTCATATCTTTACAAAGAGACTTGGAACATTGGTGTCATTCTCCTACTACTGGTCATAGCCACCGCCTTCGTGG…	Eukaryota_2759	Chordata_7711	Actinopteri_186623	Gobiiformes_1489878	Gobiidae_8220	Padogobius_85423	Padogobius bonelli_1483094	0	0	0	0	0	0	0	0	0	0	0	0	0	0	0	0	0	0	0	0	0	0	0	0	0	0	0	0	0	0	0	0	0	0	0	0	0	0	0	0	0
ASV231	TAGAAACAATAATGGCAAACCTACGAAAAACCCACCCACTTCTAAAAATTGCTAACGATGCCCTAGTGGATCTACCAACCCCATCCAATATTTCAGCATGATGAAATTTTGGCTCTCTTCTAGGATTATGTCTTATTTCACAAATCCTTACAGGACTATTCCTAGCCATACATTATACATCAGACATCTCAACTGCCTTCTCCTCAGTAGCTCACATCTGCCGAGACGTCAACTATGGATGGCTAATTCGCAACCTACATGCAAATGGGGCCTCATTCTTCTTTATCTGCCTATACCTCCACATTGCCCGAGGGCTTTACTACGGCTCATACCTTTACATAGAAACATGAAACATTGGAGTTGTATTATTCCTATTAGTAATAATAACAGCATTCGTAG…	Eukaryota_2759	Chordata_7711	Actinopteri_186623	Anguilliformes_7933	Anguillidae_7934	Anguilla_7935	Anguilla anguilla_7936	0	666	0	0	0	0	0	0	0	0	0	0	0	0	0	0	0	0	0	0	0	0	0	0	117	0	0	0	0	0	0	0	0	0	0	0	0	0	0	0	0
ASV234	CAAGAACCATCATGGCAAGCCTACGAAAAACACACCCCTTAATTAAAATTGCTAACAACGCACTAGTTGACCTACCAGCACCACCTAATATTTCAGCTTGATGAAACTTTGGTTCTCTTCTGGGACTATGCTTGGCTACTCAAATCCTTACCGGCCTATTCTTAGCCATGCACTACACCTCAGATATTTCAACCGCATTTTCATCAGTTGTTCATATCTGCCGAGACGTAAACTACGGCTGGCTCATCCGTAATATGCACGCCAACGGAGCATCATTCTTTTTCCTTTGCATCTACATACACATTGCCCGAGGACTGTACTACGGCTCTTACCTCTACAAGGAAACCTGAAACATCGGCGTAGTCCTTCTACTACTAGTCATAGCAACAGCCTTTGTTG…	Eukaryota_2759	Chordata_7711	Actinopteri_186623	Cypriniformes_7952	Cyprinidae_7953	Barbus_40829	Barbus plebejus_117137	0	0	0	0	1101	0	0	0	0	0	0	0	316	0	0	0	0	0	0	0	0	0	0	714	0	0	0	0	0	0	0	0	0	0	0	0	0	0	0	0	0
ASV238	TAGAAACAATAATGGCAAACCTACGAAAAACCCACCCACTCCTAAAAATTGCTAACGATGCCCTAGTGGATCTACCAACCCCATCCAATATTTCAGCATGATGAAATTTTGGCTCTCTTCTAGGATTATGTCTTATTTCACAAATCCTTACAGGACTATTCCTAGCCATACATTATACATCAGACATCTCAACTGCCTTCTCCTCAGTAGCTCACATCTGCCGAGACGTCAACTATGGATGACTAATTCGCAACCTACATGCAAATGGGGCCTCATTCTTCTTTATCTGCCTATACCTCCACATTGCCCGAGGACTTTACTACGGCTCATACCTTTACATAGAAACATGAAACATTGGAGTTGTATTATTCCTATTAGTAATAATAACAGCATTCGTAG…	Eukaryota_2759	Chordata_7711	Actinopteri_186623	Anguilliformes_7933	Anguillidae_7934	Anguilla_7935	Anguilla anguilla_7936	0	0	0	0	0	0	0	0	0	0	0	0	0	0	0	0	0	0	0	0	0	0	0	0	0	0	201	0	0	213	0	0	0	0	0	0	0	0	0	0	0
ASV239	CAGGAACAGTAATGGCAAGCCTACGAAAAACCCACCCACTAATAAAAATCGCTAACGGCGCACTAGTCGACCTCCCAACACCATCTAATATCTCAGCAATGTGAAACTTTGGATCTCTCCTAGGATTGTGTTTAATTACCCAAATCCTGACAGGATTGTTCTTAGCCATGCATTACACCTCTGATATCTCAACCGCATTCTCGTCAGTAACCCATATCTGCCGAGACGTTAACTACGGCTGACTCATCCGAAGCCTACATGCCAACGGGGCATCCTTTTTCTTCATCTGTCTTTACATGCACATCGCACGAGGCCTGTATTATGGGTCATACCTCTATAAAGAGACCTGAAACATTGGTGTAGTCCTTTTCCTTTTGGTTATAATAACAGCCTTTGTAG…	Eukaryota_2759	Chordata_7711	Actinopteri_186623	Cypriniformes_7952	Leuciscidae_2743726	Protochondrostoma_437168	Protochondrostoma genei_98388	0	0	0	0	0	0	0	0	0	0	0	0	0	0	0	453	0	0	0	0	95	0	0	0	0	0	0	0	0	0	0	0	0	0	0	232	0	688	0	0	0
ASV241	CAAGAACAATAATGGCAAGCCTACGAAAAACCCACCCGCTAATAAAAATCGCTAATGACGCGCTAGTCGATCTCCCAACACCATCTAACATTTCAGCAATGTGAAATTTCGGATCCCTTCTAGGGTTGTGTTTAATTACCCAAATCCTAACAGGACTATTCCTAGCCATACATTACACCTCTGATATCTCAACCGCATTCTCATCAGTTACCCATATTTGCCGAGACGTTAACTACGGCTGGCTCATTCGAAACCTACATGCCAACGGAGCATCCTTCTTCTTTATTTGCCTATATATGCATATTGCACGAGGTCTATATTACGGCTCATATCTTTATAAGGAGACCTGAAACATCGGGGTAGTACTATTTCTTCTGGTTATGATAACAGCCTTCGTGG…	Eukaryota_2759	Chordata_7711	Actinopteri_186623	Cypriniformes_7952	Leuciscidae_2743726	Alburnus_54555	Alburnus arborella_563156	0	0	0	0	0	0	0	0	0	0	0	0	0	0	0	0	0	0	0	0	0	0	0	0	0	0	0	0	0	0	0	0	0	0	0	0	0	0	0	0	0
ASV244	TAGAAACAATAATGGCAAACCTACGAAAAACCCACCCACTTCTAAAAATTGCTAACGATGCCCTAGTGGATCTACCAACCCCATCCAATATTTCAGCATGATGAAATTTTGGCTCTCTTCTAGGATTATGTCTTATTTCACAAATCCTTACAGGACTGTTCCTAGCCATACATTATACATCAGACATCTCAACTGCCTTCTCCTCAGTAGCTCACATCTGCCGAGACGTCAACTATGGATGACTAATTCGCAACCTACATGCAAATGGGGCCTCATTCTTCTTTATCTGCCTATACCTCCACATTGCCCGAGGGCTTTACTACGGCTCATACCTTTACATAGAAACATGAAACATTGGAGTTGTATTATTCCTATTAGTAATAATAACAGCATTCGTAG…	Eukaryota_2759	Chordata_7711	Actinopteri_186623	Anguilliformes_7933	Anguillidae_7934	Anguilla_7935	Anguilla anguilla_7936	0	0	0	0	0	0	0	0	0	0	0	0	0	0	0	0	0	0	0	0	0	0	0	0	0	0	0	0	0	0	0	0	0	0	0	0	0	0	512	0	0
ASV245	CAGGAACAGTAATGGCAAGCCTACGAAAAACCCACCCACTAATAAAAATCGCTAACGACGCACTAGTCGACCTCCCAACACCATCTAATATCTCAGCAATGTGAAACTTTGGATCTCTCCTAGGATTGTGTTTAATTACCCAAATCCTGACAGGATTGTTCTTAGCCATGCATTACACCTCTGATATCTCAACCGCATTCTCGTCAGTAACCCATATCTGCCGAGACGTTAACTACGGCTGACTCATCCGAAGCCTACATGCCAACGGGGCATCCTTTTTCTTCATCTGTCTTTACATGCACATCGCACGAGGCCTGTATTATGGGTCATACCTCTATAAAGAGACCTGAAACATTGGTGTAGTCCTATTCCTTTTGGTTATAATAACAGCCTTTGTAG…	Eukaryota_2759	Chordata_7711	Actinopteri_186623	Cypriniformes_7952	Leuciscidae_2743726	Protochondrostoma_437168	Protochondrostoma genei_98388	0	0	0	0	0	0	0	0	0	0	0	0	0	0	0	0	0	0	0	0	0	0	0	0	0	0	0	0	0	0	0	0	0	0	0	0	0	0	0	0	0
ASV246	CAGGAACAGTAATGGCAAGCCTACGAAAAACCCACCCACTGATAAAAATCGCTAATGACGCACTAGTCGACCTCCCAACACCATCTAATATCTCAGTAATATGAAACTTTGGTTCTCTCCTAGGATTATGTTTAATTACCCAAATCCTGACAGGATTATTCCTAGCCATACATTACACCTCTGACATCTCAACCGCGTTCTCATCAGTAACCCACATCTGCCGAGACGTCAATTACGGCTGACTTATCCGAAGCCTACATGCCAATGGCGCATCCTTTTTCTTCATCTGCCTTTACATGCATATTGCACGAGGCCTGTACTATGGGTCGTACCTTTATAAGGCGACCTGAAACATTGGTGTAGTCCTATTCCTTCTGGTTATGATAACAGCCTTCGTCG…	Eukaryota_2759	Chordata_7711	Actinopteri_186623	Cypriniformes_7952	Leuciscidae_2743726	Telestes_103461	Telestes muticellus_129882	0	0	0	0	0	0	1711	0	0	0	0	0	0	0	0	0	0	0	0	0	0	0	0	0	0	0	0	0	0	0	0	0	0	0	0	0	0	0	0	0	0
ASV247	CAAGAACCATCATGGCAAGCCTACGAAAAACACACCCCTTAATTAAAATTGCTAACAACGCACTAGTTGACCTACCAGCACCATCTAATATTTCAGCTTGATGAAACTTTGGTTCTCTTCTGGGACTATGCTTGGCTACTCAAATCTTTACCGGCCTATTCTTAGCCATGCACTACACCTCAGATATTTCAACCGCATTTTCATCAGTTGTTCATATCTGCCGAGACGTAAACTACGGCTGGCTCATCCGTAATATGCACGCCAACGGAGCATCATTCTTTTTCCTTTGCATCTACATACACATTGCCCGAGGACTGTACTACGGCTCTTACCTCTACAAGGAAACCTGAAACATCGGCGTAGTCCTTCTACTACTAGTCATAGCAACAGCCTTTGTTG…	Eukaryota_2759	Chordata_7711	Actinopteri_186623	Cypriniformes_7952	Cyprinidae_7953	Barbus_40829	Barbus plebejus_117137	0	0	0	0	1717	0	0	0	0	0	0	0	309	0	0	0	0	0	0	0	0	0	0	0	0	0	0	0	0	0	0	0	0	0	0	0	0	0	0	0	0
ASV248	CAAGAACACTAATGACTAACATTCGAAAGTCCCACCCACTAATAAAAATTGTAAACAATGCATTCATCGACCTTCCAGCCCCATCAAACATTTCATCATGATGAAATTTCGGTTCCCTCCTGGGAATCTGCCTAATCCTACAAATCCTCACAGGCCTATTCCTAGCAATACACTACACATCCGACACAACAACAGCATTCTCCTCTGTTACCCATATCTGCCGAGACGTGAACTACGGCTGAATCATCCGATACATACACGCAAACGGAGCTTCAATGTTTTTTATCTGCTTATATATGCACGTAGGACGAGGCTTATATTACGGGTCTTACACTTTTCTAGAAACATGAAATATTGGAGTAATCCTTCTACTCACAGTAATAGCCACAGCATTTATAG…	Eukaryota_2759	Chordata_7711	Mammalia_40674	Artiodactyla_91561	Bovidae_9895	Bos_9903	NA	0	0	0	0	0	0	0	0	0	0	0	0	0	0	0	0	0	0	0	0	147	0	0	0	0	0	1301	0	0	0	0	0	461	0	0	113	0	0	0	0	0
ASV249	CAAGAACCATCATGGCAAGCCTACGAAAAACACACCCCTTAATTAAAATTGCTAACAACGCACTAGTTGACCTACCAGCACCATCTAATATTTCAGCTTGATGAAACTTTGGTTCTCTTCTGGGACTATGCTTGGCTACTCAAATCCTTACCGGCCTATTCTTAGCCATGCACTACACCTCAGATATTTCAACCGCATTTTCATCAGTTGTTCATATCTGCCGAGACGTAAACTACGGCTGGCTCATCCGTAATATGCACGCCAACGGAGCATCATTCTTTTTCCTTTGCATCTACATACACATTGCCCGAGGACTGTACTACGGCTCTTACCTCTACAAGGAAACCTGAAACATCGGCGTAGTCCTTCTACTACTAGTCGTAGCAACAGCCTTTGTTG…	Eukaryota_2759	Chordata_7711	Actinopteri_186623	Cypriniformes_7952	Cyprinidae_7953	Barbus_40829	Barbus plebejus_117137	0	0	0	0	1867	0	0	0	0	0	0	0	0	0	0	0	150	0	0	0	0	0	0	0	0	0	0	0	0	0	0	0	0	0	0	0	0	0	0	0	0
ASV250	CAAGAACAGTAATGGCAAGCCTACGAAAAACCCACCCACTGATAAAAATCGCTAACGGCGCACTAGTCGACCTCCCAACACCATCTAATATCTCAGCAATGTGAAACTTCGGATCTCTCCTAGGATTGTGTTTAATTACCCAGATCCTGACAGGATTGTTCTTAGCCATGCATTACACCTCTGATATCTCAACCGCATTCTCGTCAGTAACCCATATCTGCCGAGACGTTAACTACGGCTGACTCATCCGAAGCCTACATGCCAACGGGGCATCCTTTTTCTTCATCTGTCTTTACATGCACATCGCACGAGGCCTGTATTACGGGTCATACCTCTATAAAGAGACCTGAAACATTGGTGTAGTCCTATTCCTTTTGGTTATAATAACAGCCTTTGTAG…	Eukaryota_2759	Chordata_7711	Actinopteri_186623	Cypriniformes_7952	Leuciscidae_2743726	Protochondrostoma_437168	Protochondrostoma genei_98388	0	0	0	0	0	0	0	0	0	0	0	0	0	0	0	302	0	0	0	0	0	0	0	0	0	0	0	0	0	0	87	0	0	0	0	0	0	1609	0	0	0
ASV251	CAAGAACAATAATGGCAAGCCTACGAAAAACCCACCCACTAATAAAAATCGCTAATGACGCGCTAGTCGATCTCCCAACACCATCTAACATTTCAGCAATGTGAAATTTCGGATCCCTTCTAGGGTTGTGTTTAATTACCCAAATCCTAACAGGACTATTCCTAGCCATACACTACACCTCTGATATCTCAACCGCATTTTCATCAGTCACCCATATTTGCCGAGACGTTAACTACGGCTGACTCATTCGAAACCTACATGCCAACGGAGCATCCTTCTTCTTTATCTGCCTATATATGCATATTGCACGAGGTCTATATTACGGCTCATATCTTTATAAGGAGACCTGAAACATCGGAGTAGTACTATTTCTTCTGGTTATGATAACAGCCTTCGTGG…	Eukaryota_2759	Chordata_7711	Actinopteri_186623	Cypriniformes_7952	Leuciscidae_2743726	Alburnus_54555	NA	0	0	0	0	0	0	0	252	0	0	0	0	0	0	0	0	0	356	0	0	0	0	0	0	0	0	0	0	0	0	0	0	0	429	0	0	0	0	0	0	0
ASV252	CAAGAACCATCATGGCAAGCCTACGAAAAACACACCCCTTAATTAAAATTGCTAACAACGCACTAGTTGACCTACCAGCACCATCTAATATTTCAGCTTGATGAAACCTTGGTTCTCTTCTGGGACTATGCTTGGCTACTCAAATCCTTACCGGCCTATTCTTAGCCATGCACTACACCTCAGATATTTCAACCGCATTTTCATCAGTTGTTCATATCTGCCGAGACGTAAACTACGGCTGGCTCATCCGTAATATGCACGCCAACGGAGCATCATTCTTTTTCCTTTGCATCTACATACACATTGCCCGAGGACTGTACTACGGCTCTTACCTCTACAAGGAAACCTGAAACATCGGCGTAGTCCTTCTACTACTAGTCATAGCAACAGCCTTTGTTG…	Eukaryota_2759	Chordata_7711	Actinopteri_186623	Cypriniformes_7952	Cyprinidae_7953	Barbus_40829	Barbus plebejus_117137	0	0	407	0	976	0	0	0	0	0	0	0	0	0	0	0	0	0	0	0	0	0	0	586	0	0	0	0	0	0	0	0	0	0	0	0	0	0	0	0	0
ASV253	CAGGAACAGTAATGGCAAGCCTACGAAAAACCCACCCACTAATAAAAATCGCTAACGGCGCACTAGTCGACCTCCCAACACCATCTAATATCTCAGCAATGTGAAACTTCGGATCTCTCCTAGGATTGTGTTTAATTACCCAGATCCTGACAGGATTGTTCTTAGCCATGCATTACACCTCTGATATCTCAACCGCATTCTCGTCAGTAACCCATATCTGCCGAGACGTTAACTACGGCTGACTCATCCGAAGCCTACATGCCAACGGGGCATCCTTTTTCTTCATCTGTCTTTACATGCACATCGCACGAGGCCTGTATTATGGGTCATACCTCTATAAAGAGACCTGAAACATTGGTGTAGTCCTATTCCTTTTGGTTATAATAACAGCCTTTGTAG…	Eukaryota_2759	Chordata_7711	Actinopteri_186623	Cypriniformes_7952	Leuciscidae_2743726	Protochondrostoma_437168	Protochondrostoma genei_98388	0	0	0	0	0	0	0	0	0	0	0	0	0	0	0	0	0	0	0	0	0	0	0	0	0	0	0	0	0	0	0	0	0	0	0	0	0	0	0	0	0
ASV254	CAAGAGCCATCATGGCAAGCCTACGAAAAACACACCCCTTAATTAAAATTGCTAACAACGCACTAGTTGACCTACCAGCACCATCTAATATTTCAGCTTGATGAAACTTTGGTTCTCTTCTGGGACTATGCTTGGCTACTCAAATCCTTACCGGCCTATTCTTAGCCATGCACTACACCTCAGATATTTCAACCGCATTTTCATCAGTTGTTCATATCTGCCGAGACGTAAACTACGGCTGGCTCATCCGTAATATGCACGCCAACGGAGCATCATTCTTTTTCCTTTGCATCTACATACACATTGCCCGAGGACTGTACTACGGCTCTTACCTCTACAAGGAAACCTGAAACATCGGCGTAGTCCTTCTACTACTAGTCATAGCAACAGCCTTTGTTG…	Eukaryota_2759	Chordata_7711	Actinopteri_186623	Cypriniformes_7952	Cyprinidae_7953	Barbus_40829	Barbus plebejus_117137	0	0	0	0	0	0	0	0	0	0	0	200	0	0	0	0	0	0	174	0	0	0	0	701	0	0	0	0	0	0	0	0	0	0	0	0	0	0	0	0	856
ASV255	CAAGAACAATAATGGCAAGCCTACGAAAAACCCACCCACTAATAAAAATCGCTAATGACGCGCTAGTCGATCTTCCAACACCATCTAACATTTCAGCAATGTGAAATTTCGGATCCCTTCTAGGATTGTGTTTAATTACCCAAATCCTAACAGGACTATTCCTAGCCATACACTACACCTCTGATATCTCAACCGCATTCTCATCAGTCACCCATATTTGCCGAGACGTTAACTACGGCTGGCTCATTCGAAACCTACATGCCAACGGAGCATCCTTCTTCTTTATCTGCCTATATATGCATATTGCACGAGGTCTATATTACGGCTCATATCTTTATAAGGAAACCTGAAACATCGGGGTAGTACTATTTCTTCTGGTTATGATAACAGCCTTCGTGG…	Eukaryota_2759	Chordata_7711	Actinopteri_186623	Cypriniformes_7952	Leuciscidae_2743726	Alburnus_54555	NA	0	0	0	0	0	0	0	0	0	0	0	0	0	0	0	0	0	0	0	0	0	0	0	0	379	0	0	0	0	951	0	0	0	0	0	0	0	0	0	0	0
ASV256	CAGGAACAGTAATGGCAAGCCTACGAAAAACCCACCCACTGATAAAAATCGCTAACGACGCACTAGTCGACCTCCCAACACCATCTAATATCTCAGCAATGTGAAACTTTGGATCTCTCCTAGGATTGTGTTTAATTACCCAAATCCTGACAGGATTGTTCTTAGCCATGCATTACACCTCTGATATCTCAACCGCATTCTCGTCAGTAACCCATATCTGCCGAGACGTTAACTACGGCTGACTCATCCGAAGCCTACATGCCAACGGGGCATCCTTTTTCTTCATCTGTCTTTACATACACATCGCACGAGGCCTGTATTATGGGTCATACCTCTATAAAGAGACCTGAAACATTGGTGTAGTCCTATTCCTTTTGGTTATAATAACAGCCTTTGTAG…	Eukaryota_2759	Chordata_7711	Actinopteri_186623	Cypriniformes_7952	Leuciscidae_2743726	Protochondrostoma_437168	Protochondrostoma genei_98388	0	0	0	0	0	0	0	0	0	0	0	0	0	0	0	0	0	0	0	0	0	0	0	0	0	0	0	0	0	0	0	0	0	0	0	0	0	0	0	0	0
ASV258	CAGGAACAGTAATGGCAAGCCTACGAAAAACCCACCCACTGATAAAAATCGCTAATGACGCACTAGTCGACCTCCCAACACCATCTAATATCTCAGCAATGTGAAACTTCGGTTCTCTCCTAGGATTATGTTTAATTACCCAAATCCTGACAGGATTATTCCTAGCCATACATTACACCTCTGACATCTCAACCGCGTTCTCATCAGTAACCCACATCTGCCGAGACGTCAATTACGGCTGACTTATCCGAAGCCTACATGCCAACGGCGCATCCTTTTTCTTCATCTGCCTTTACATGCATATTGCACGAGGCCTGTACTATGGATCATACCTTTATAAAGAGACCTGAAACATTGGTGTAGTCCTATTCCTTCTGGTTATAATAACAGCCTTCGTCG…	Eukaryota_2759	Chordata_7711	Actinopteri_186623	Cypriniformes_7952	Leuciscidae_2743726	Telestes_103461	Telestes muticellus_129882	0	0	0	0	0	0	0	0	0	0	0	0	0	0	210	0	0	0	0	0	0	0	0	0	0	0	664	120	0	0	0	392	496	0	0	0	0	0	0	0	0
ASV259	TTAAAAACTTTTAATGACACTTAATACACGAAAACACCACCCCATCATTAAAATTATTAACTCCTCCTTTATTGACCTCCCAACCCCATCTAACATCTCTGCTTGATGAAACTTTGGATCACTATTAGGCCTCTGTTTAATTATCCAAATTATTACAGGCCTATTCCTAGCCATACACTATACCCCAGATATCTCTTCCGCATTTTCATCTATTGCTCATATTCACCGAGACGTCCAATACGGATGACTTATCCGCAATCTTCATGCCAATGGTGCTTCCATATTTTTCATCTGCATTTATTTACACATTGGACGAGGCCTATATTATGGTTCTTACACTTATATCGAAACCTGAAACATCGGAGTCCTCCTTCTACTTCTAGTTATAGCCACAGCTTT…	Eukaryota_2759	Chordata_7711	Lepidosauria_8504	Squamata_8509	Lacertidae_8522	Podarcis_42163	Podarcis muralis_64176	0	0	0	0	0	0	0	0	0	0	0	0	0	0	0	0	0	0	0	0	0	0	0	0	0	0	0	0	0	0	0	0	0	0	0	0	0	0	0	0	0
ASV260	CAGGAACAGTAATGGCAAGCCTACGAAAAACCCACCCACTGATAAAAATCGCTAATGACGCACTAGTCGACCTCCCAACACCATCTAATATCTCAGTAATATGAAACTTTGGTTCTCTCCTAGGATTATGTTTAATTGCCCAAATCCTGACAGGATTATTCCTAGCCATACATTACACCTCTGACATCTCAACCGCGTTCTCATCAGTAACCCACATCTGCCGAGACGTCAATTACGGCTGACTTATCCGGAGCCTACATGCCAATGGCGCATCCTTTTTCTTCATCTGCCTTTACATGCATATTGCACGAGGCCTGTACTATGGATCGTACCTTTATAAGGAGACCTGAAACATTGGTGTAGTCCTATTCCTTCTGGTTATGATAACAGCCTTCGTCG…	Eukaryota_2759	Chordata_7711	Actinopteri_186623	Cypriniformes_7952	Leuciscidae_2743726	Telestes_103461	Telestes muticellus_129882	0	0	0	0	0	0	0	0	0	0	0	0	0	0	0	0	0	0	0	0	0	0	0	0	0	0	0	0	0	0	0	0	0	0	0	0	0	0	0	0	0
ASV261	TAGAAACAATAATGGCAAACCTACGAAAAACCCACCCACTTCTAAAAATTGCTAACGATGCCCTAGTGGATCTACCAACCCCATCCAATATTTCAGCATGATGAAATTTTGGCTCTCTTCTAGGATTATGCCTTATTTCACAAATCCTTACAGGACTATTCCTAGCCATACATTATACATCAGACATCTCAACTGCCTTCTCCTCAGTAGCTCACATCTGCCGAGACGTCAACTATGGATGACTAATTCGCAACCTACATGCAAATGGGGCCTCATTCTTCTTTATCTGCCTATACCTCCACATTGCCCGAGGACTTTACTACGGCTCATACCTTTACATAGAAACATGAAACATTGGAGTTGTATTATTCCTATTAGTAATAATAACAGCATTCGTAG…	Eukaryota_2759	Chordata_7711	Actinopteri_186623	Anguilliformes_7933	Anguillidae_7934	Anguilla_7935	Anguilla anguilla_7936	0	36	54	0	136	0	0	0	0	0	0	0	0	0	0	0	0	0	0	0	0	0	95	0	0	0	61	0	0	0	0	119	0	0	0	0	0	0	0	0	0
ASV262	TAGAAACAATAATGGCAAACCTACGAAAAACCCACCCACTTCTAAAAATTGCTAACGATGCCCTAGTGGATCTACCAACCCCATCCAATATTTCAGCATGATGAAATTTTGGCTCTCTTCTAGGATTATGTCTTATTTCACAAATCCTTACAGGACTATTCCTAGCCATACATTATACATCAGACATCTCAACTGCCTTCTCCTCAGTAGCTCACATCTGCCGAGATGTCAACTATGGATGACTAATTCGCAACCTACATGCAAATGGGGCCTCATTCTTCTTTATCTGCCTATACCTCCACATTGCCCGAGGGCTTTACTACGGCTCATACCTTTACATAGAAACATGAAACATTGGAGTTGTATTATTCCTATTAGTAATAATAACAGCATTCGTAG…	Eukaryota_2759	Chordata_7711	Actinopteri_186623	Anguilliformes_7933	Anguillidae_7934	Anguilla_7935	Anguilla anguilla_7936	0	1085	0	0	0	0	0	0	0	0	0	0	0	0	0	0	0	0	0	0	0	0	0	0	0	0	181	0	0	137	0	0	0	0	0	0	0	0	0	0	0
ASV263	CAGGAACAGTAATGGCAAGCCTACGAAAAACCCACCCACTGATAAAAATCGCTAATGACGCACTAGTCGACCTCCCAACACCATCTAATATCTCAGTAATATGGAACTTTGGTTCTCTCCTAGGATTATGTTTAATTACCCAAATCCTGACAGGATTATTCCTAGCCATACATTACACCTCTGACATCTCAACCGCGTTCTCATCAGTAACCCACATCTGCCGAGACGTCAATTACGGCTGACTTATCCGAAGCCTACATGCCAATGGCGCATCCTTTTTCTTCATCTGCCTTTACATGCATATTGCACGAGGCCTGTACTATGGATCGTACCTTTATAAGGAGACCTGAAACATTGGTGTAGTCCTATTCCTTCTGGTTATGATAACAGCCTTCGTCG…	Eukaryota_2759	Chordata_7711	Actinopteri_186623	Cypriniformes_7952	Leuciscidae_2743726	Telestes_103461	Telestes muticellus_129882	0	0	0	0	66	0	0	0	0	0	0	0	0	0	0	0	0	0	0	0	0	1730	0	0	0	0	0	0	0	0	0	0	0	0	0	0	0	0	0	0	0
ASV264	TAGAAACAATAATGGCAAACCTACGAAAAACCCACCCACTTCTAAAAATTGCTAACGATGCCCTAGTGGATCTACCAACCCCATCCAATATTTCAGCATGATGAAATTTTGGCTCTCTTCTAGGATTATGTCTTATTTCACAAATCCTTACAGGACTATTCCTAGCCATACATTATACATCAGACATCTCAACTGCCTTCTCCTCAGTAGCTCACATCTGCCGAGACGTCAACTATGGATGACTAATTCGCAACCTACATGCAAATGGGGCCTCATTCTTCTTTATCTGCCTATACCTCCACATTGCCCGAGGGCTTTACTACGGCTCATACCTTTACATAGAAACATGAAACATTGGAGTTGTATTATTCCTATTAGTAATAATAACAGCATTCGTAG…	Eukaryota_2759	Chordata_7711	Actinopteri_186623	Anguilliformes_7933	Anguillidae_7934	Anguilla_7935	Anguilla anguilla_7936	0	0	0	0	0	0	0	0	0	0	0	0	0	0	0	0	0	0	0	0	0	0	0	0	0	0	0	0	0	0	0	0	0	0	0	0	0	0	0	0	0
ASV265	CAAGAACAATAATGGCAAGCCTACGAAAAACCCATCCACTAATAAAAATCGCTAATGACGCGCTAGTCGATCTTCCAACACCATCTAACATTTCAGCAATGTGAAATTTCGGATCTCTTCTAGGGTTGTGTTTAATTACCCAAATCCTAACAGGACTATTCCTAGCCATACACTACACCTCTGATATCTCAACCGCATTCTCATCAGTCACCCATATTTGCCGAGACGTTAACTACGGCTGGCTCATTCGAAACCTACATGCCAACGGAGCATCCTTCTTCTTTATCTGCCTATATATGCATATTGCACGAGGTCTATATTACGGCTCATATCTTTATAAGGAGACCTGAAACATCGGGGTAGTACTATTTCTTCTGGTTATGATAACAGCCTTCGTGG…	Eukaryota_2759	Chordata_7711	Actinopteri_186623	Cypriniformes_7952	Leuciscidae_2743726	Alburnus_54555	NA	0	0	0	0	0	0	0	0	0	0	0	0	0	0	0	0	0	0	0	0	0	0	0	0	0	0	0	0	0	0	0	0	0	0	0	0	0	0	0	0	0
ASV266	CAAGAACAGTAATGGCAAGCCTACGAAAAACCCACCCACTGATAAAAATCGCTAACGGCGCACTAGTCGACCTCCCAACACCATCTAATATCTCAGCAATGTGAAACTTCGGATCTCTCCTAGGATTGTGTTTAATTACCCAAATCCTGACAGGATTGTTCTTAGCCATGCATTACACCTCTGATATCTCAACCGCATTCTCGTCAGTAACCCATATCTGCCGAGACGTTAACTACGGCTGACTCATCCGAAGCCTACATGCCAACGGGGCATCCTTTTTCTTCATCTGTCTTTACATGCACATCGCACGAGGCCTGTATTACGGGTCATACCTCTATAAAGAGACCTGAAACGTTGGTGTAGTCCTATTCCTTTTGGTTATAATAACAGCCTTTGTAG…	Eukaryota_2759	Chordata_7711	Actinopteri_186623	Cypriniformes_7952	Leuciscidae_2743726	Protochondrostoma_437168	Protochondrostoma genei_98388	0	0	0	0	0	0	0	0	0	0	0	0	0	0	0	0	0	0	0	0	0	0	0	0	0	0	0	0	0	0	0	0	0	0	0	0	0	0	0	0	0
ASV268	CAGGAACAGTAATGGCAAGCCTACGAAAAACCCACCCACTAATAAAAATCGCTAACGGCGCACTAGTCGACCTCCCAACACCATCTAATATCTCAGCAATGTGAAACTTCGGATCTCTCCTAGGATTATGTTTAATTACCCAAATCCTGACAGGGTTGTTCTTAGCCATGCATTACACCTCTGATATCTCAACCGCATTCTCGTCAGTAACCCATATCTGCCGAGACGTTAACTACGGCTGACTCATCCGAAGCCTACATGCCAACGGGGCATCCTTTTTCTTCATCTGTCTTTACATGCACATCGCACGAGGCCTGTATTATGGGTCATACCTCTATAAAGAGACCTGAAACATTGGTGTAGTCCTATTCCTTTTGGTTATAATAACAGCCTTTGTAG…	Eukaryota_2759	Chordata_7711	Actinopteri_186623	Cypriniformes_7952	Leuciscidae_2743726	Protochondrostoma_437168	Protochondrostoma genei_98388	0	0	0	0	0	0	0	0	0	0	0	0	0	0	0	0	0	0	0	0	0	87	0	0	0	0	0	0	0	0	0	0	0	0	0	0	0	0	0	0	0
ASV269	CAAGAACCATCATGGCAAGCCTACGAAAAACACACCCCTTAATTAAAATTGCTAACAACGCACTAGTTGACCTACCAGCACCATCTAATATTTCAGCTTGATGAAACTTTGGTTCTCTTCTGGGACTATGCTTGGCTACTCAAATCCTTACCGGCCTATTCTTAGCCATGCACTACACCTCAGATATTTCAACCGCATTTTCATCAGTTGTTCATATCTGCCGAGACGTAAACTACGGCTGGCTCATACGTAATATGCACGCCAACGGAGCATCATTCTTTTTCCTTTGCATCTACATACACATTGCCCGAGGACTGTACTACGGCTCTTACCTCTACAAGGAAACCTGAAACATCGGCGTAGTCCTTCTACTACTAGTCATAGCAACAGCCTTTGTTG…	Eukaryota_2759	Chordata_7711	Actinopteri_186623	Cypriniformes_7952	Cyprinidae_7953	Barbus_40829	Barbus plebejus_117137	0	0	0	0	0	0	0	0	0	0	799	133	862	0	0	0	0	0	0	0	0	0	0	0	0	0	0	0	0	0	0	0	0	0	0	0	0	0	0	0	0
ASV270	CAAGAACAATAATGGCAAGCCTACGAAAAACCCACCCACTAATAAAAATCGCCAATGACGCGCTAGTCGACCTTCCGACACCATCTAATATCTCAGCAATGTGAAACTTCGGATCCCTGCTAGGATTATGCTTAATTACTCAAATCCTAACAGGACTATTCTTAGCCATGCACTATACCTCTGACATCTCGACCGCATTTTCATCAGTAACCCACATCTGCCGAGACGTCAACTATGGTTGGCTTATTCGAAGCCTACACGCCAACGGAGCATCCTTCTTTTTCATCTGTCTTTACATACATATTGCACGAGGCCTGTACTACGGATCATACCTTTATAAAGAAACCTGAAACATTGGTGTAGTTCTATTCCTTTTAGTTATAATGACAGCCTTTGTAG…	Eukaryota_2759	Chordata_7711	Actinopteri_186623	Cypriniformes_7952	Leuciscidae_2743726	Sarmarutilus_1789050	Sarmarutilus rubilio_1789051	0	0	0	0	0	0	0	0	0	0	0	0	0	0	0	0	0	0	0	0	0	0	0	0	0	0	972	0	0	0	0	0	816	0	0	0	0	0	0	0	0
ASV272	CAAGAACCATCATGGCAAGCCTACGAAAAACACACCCCTTAATTAAAATTGCTAACAGCGCACTAGTTGACCTACCAGCACCATCTAATATTTCAGCTTGATGAAACTTTGGTTCTCTTCTGGGACTATGCTTGGCTACTCAAATCCTTACCGGCCTATTCTTAGCCATGCACTACACCTCAGATATTTCAACCGCATTTTCATCAGTTGTTCATATCTGCCGAGACGTAAACTACGGCTGGCTCATCCGTAATATGCACGCCAACGGAGCATCATTCTTTTTCCTTTGCATCTACATACACATTGCCCGAGGACTGTACTACGGCTCTTACCTCTACAAGGAAACCTGAAACATCGGCGTAGTCCTTCTACTACTAGTCATAGCAACAGCCTTTGTTG…	Eukaryota_2759	Chordata_7711	Actinopteri_186623	Cypriniformes_7952	Cyprinidae_7953	Barbus_40829	Barbus plebejus_117137	0	0	0	0	1233	0	0	0	0	0	0	0	0	0	0	0	0	0	0	0	0	0	0	553	0	0	0	0	0	0	0	0	0	0	0	0	0	0	0	0	0
ASV273	CAAGAACAATAATGGCAAGCCTACGAAAAACCCACCCACTAATAAAAATCGCCAATGACGCACTAGTCGACCTTCCGACACCATCTAATATCTCAGCACTATGAAACTTCGGGTCTCTCCTGGGATTATGTTTAATTACCCAAATCCTAACAGGACTATTCCTAGCAATGCACTACACCTCTGACATCTCAACCGCATTTTCATCGGTAACCCATATCTGCCGAGATGTTAACTACGGCTGACTTATTCGAAGTCTACATGCCAATGGAGCCTCCTTCTTCTTCATCTGTCTTTACATACACATTGCACGAGGACTATATTATGGCTCGTACCTATATAAGGAAACCTGAAACATTGGTGTAGTCCTATTTCTCCTAGTTATAATGACAGCCTTTGTCG…	Eukaryota_2759	Chordata_7711	Actinopteri_186623	Cypriniformes_7952	Leuciscidae_2743726	Squalius_233201	NA	0	0	0	0	0	0	0	0	0	0	0	0	0	0	0	0	0	0	0	0	0	0	0	0	0	0	0	0	0	0	0	0	0	0	1478	0	0	0	0	0	0
ASV274	CAAGAACCATCATGGCAAGCCTACGAAAAACACACCCCTTAATTAAAATTGCTAACAACGCACTAATTGACCTACCAGCACCATCTAATATTTCAGCTTGATGAAACTTTGGTTCTCTTCTGGGACTATGCTTGGCTACTCAAATCCTTACCGGCCTATTCTTAGCCATGCACTACACCTCAGATATTTCAACCGCATTTTCATCAGTTGTTCATATCTGCCGAGACGTAAACTACGGCTGGCTCATCCGTAATATGCACGCCAACGGAGCATCATTCTTTTTCCTTTGCATCTACATACACATTGCCCGAGGACTGTACTACGGCTCTTACCTCTACAAGGAAACCTGAAACATCGGCGTAGTCCTTCTACTACTAGTCATAGCAACAGCCTTTGTTG…	Eukaryota_2759	Chordata_7711	Actinopteri_186623	Cypriniformes_7952	Cyprinidae_7953	Barbus_40829	Barbus plebejus_117137	0	0	0	0	0	0	0	0	0	0	0	0	0	0	0	0	0	0	0	0	0	0	0	0	0	0	0	0	0	0	0	0	0	0	0	0	0	0	0	0	0
ASV276	CAAGAACCATCATGGCAAGCCTACGAAAAACACACCCCTTAATTAAAATTGCTAACAACGCACTAGTTGACCTACCAGCACCATCTAATATTTCAGCTTGATGAAACTTTGGTTCTCTTCTGGGACTATGCTTGGCTACTCAAATCCTTACCGGCCTACTCTTAGCCATGCACTACACCTCAGATATTTCAACCGCATTTTCATCAGTTGTTCATATCTGCCGAGACGTAAACTACGGCTGGCTCATCCGTAATATGCACGCCAACGGAGCATCATTCTTTTTCCTTTGCATCTACATACACATTGCCCGAGGACTGTACTACGGCTCTTACCTCTACAAGGAAACCTGAAACATCGGCGTAGTCCTTCTACTACTAGTCATAGCAACAGCCTTTGTTG…	Eukaryota_2759	Chordata_7711	Actinopteri_186623	Cypriniformes_7952	Cyprinidae_7953	Barbus_40829	Barbus plebejus_117137	0	0	0	0	0	0	0	0	0	0	0	0	0	0	0	0	0	0	0	0	0	0	0	0	0	0	0	0	0	0	0	0	0	0	520	0	0	0	0	0	0
ASV278	CAAGAACCATCATGGCAAGCCTACGAAAAACACACCCCTTAATTAAAATTGCTAACAACGCACTAGTTGACCTACCAGCACCATCTAATATTTCAGCTTGATGAAACTTTGGTTCTCTTCTGGGACTATGCCTGGCTACTCAAATCCTTACCGGCCTATTCTTAGCCATGCACTACACCTCAGATATTTCAACCGCATTTTCATCAGTTGTTCATATCTGCCGAGACGTAAACTACGGCTGGCTCATCCGTAATATGCACGCCAACGGAGCATCATTCTTTTTCCTTTGCATCTACATACACATTGCCCGAGGACTGTACTACGGCTCTTACCTCTACAAGGAAACCTGAAACATCGGCGTAGTCCTTCTACTACTAGTCATAGCAACAGCCTTTGTTG…	Eukaryota_2759	Chordata_7711	Actinopteri_186623	Cypriniformes_7952	Cyprinidae_7953	Barbus_40829	Barbus plebejus_117137	0	0	0	0	0	0	0	0	0	0	0	254	0	0	0	0	0	0	0	0	0	0	0	0	0	0	0	0	0	0	0	0	0	0	0	0	0	0	0	0	0
ASV279	AGGGAGCATTAATGGCCGCCCTCCGTAAAACACACCCCCTATTAAAAATCGCAAATCATGCACTTGTTGACCTGCCGGCCCCTTCAAATATTTCAGTTTGATGAAATTTCGGTTCGCTCTTAGGCCTATGCTTGATTTCCCAAATTCTTACAGGTCTATTTTTAGCTATACATTATACTTCAGATATCGCAACAGCCTTCTCCTCCATCGCACACATTTGTCGAGATGTTAACTATGGCTGACTTATTCGTAATCTTCACGCCAATGGTGCATCTTTCTTCTTTATTTGTATTTATCTTCACATTGGCCGAGGCCTGTACTACGGCTCATACCTGTATAAAGAAACATGAAACATCGGGGTAATCCTTCTCCTCTTAGTAATAATGACAGCCTTCGTAG…	Eukaryota_2759	Chordata_7711	Actinopteri_186623	order_Moronidae_42148	Moronidae_42148	Dicentrarchus_13488	Dicentrarchus labrax_13489	0	0	0	0	0	0	0	0	0	0	0	0	0	0	17	0	0	0	0	0	0	0	0	0	0	0	0	0	0	0	0	0	0	92	0	0	0	0	0	0	0
ASV280	CAGGAACAGTAATGGCAAGCCTACGAAAAACCCACCCACTGATAAAAATCGCTAATGACGCACTAGTCGACCTCCCAACACCATCTAATATCTCAGCAATATGAAACTTCGGTTCTCTCCTAGGATTATGTTTAATTACCCAAGTCCTGACAGGATTATTCCTAGCCATACATTACACCTCTGACATCTCAACCGCGTTCTCATCAGTAACCCACATCTGCCGAGACGTCAATTACGGCTGACTTATCCGAAGCCTACATGCCAACGGCGCATCCTTTTTCTTCATCTGCCTTTACATGCATATTGCACGAGGCCTGTACTATGGATCATACCTTTATAAAGAGACCTGAAACATTGGTGTAGTCCTATTCCTTCTGGTTATAATAACAGCCTTCGTCG…	Eukaryota_2759	Chordata_7711	Actinopteri_186623	Cypriniformes_7952	Leuciscidae_2743726	Telestes_103461	Telestes muticellus_129882	0	0	0	0	0	0	0	0	0	0	0	0	0	0	422	0	0	0	0	0	0	0	0	0	0	0	806	0	0	0	0	261	234	0	0	0	0	0	0	0	0
ASV281	TAGAAACAATAATGGCAAACCTACGAAAAACCCACCCACTTCTAAAAATTGCTAACGATGCCCTAGTGGATCTACCAACCCCATCCAATATTTCAGCATGATGAAATTTTGGCTCTCTTCTAGGATTATGTCTTATTTCACAAATCCTTACAGGACTATTCCTAGCCATACATTATACATCAGACATCTCAACTGCCTTCTCCTCAGTAGCTCACATCTGCCGAGACGTCAACTATGGATGACTAATTCGCAACCTACATGCAAATGGGGCCTCATTCTTCTTTATCTGCCTGTACCTCCACATTGCCCGAGGGCTTTACTACGGCTCATACCTTTACATAGAAACATGAAACATTGGAGTTGTATTATTCCTATTAGTAATAATAACAGCATTCGTAG…	Eukaryota_2759	Chordata_7711	Actinopteri_186623	Anguilliformes_7933	Anguillidae_7934	Anguilla_7935	Anguilla anguilla_7936	0	0	851	0	0	0	0	0	0	0	0	279	0	0	0	0	0	0	0	0	0	0	349	0	0	0	0	0	0	0	0	0	0	0	0	0	0	0	0	0	0
ASV282	TAGAAACAATAATGGCAAACCTACGAAAAACCCACCCACTTCTAAAAATTGCTAACGATGCCCTAGTGGATCTACCAACCCCATCCAATATTTCAGCATGATGAAATTTTGGCTCTCTTCTAGGACTATGTCTTATTTCACAAATCCTTACAGGACTATTCCTAGCCATACATTATACATCAGACATCTCAACTGCCTTCTCCTCAGTAGCTCACATCTGCCGAGACGTCAACTATGGATGACTAATTCGCAACCTACATGCAAATGGGGCCTCATTCTTCTTTATCTGCCTATACCTCCACATTGCCCGAGGGCTTTACTACGGCTCATACCTTTACATAGAAACATGAAACATTGGAGTTGTATTATTCCTATTAGTAATAATAACAGCATTCGTAG…	Eukaryota_2759	Chordata_7711	Actinopteri_186623	Anguilliformes_7933	Anguillidae_7934	Anguilla_7935	Anguilla anguilla_7936	0	0	0	0	0	0	0	0	0	0	0	0	0	0	61	0	0	0	0	0	0	0	0	0	0	1416	0	0	0	0	0	0	0	0	0	0	0	0	0	0	0
ASV283	CAGGAACAGTAATGGCAAGCCTACGAAAAACCCACCCACTAATAAAAATCGCTAACGGCGCACTAGTCGACCTCCCAACACCATCTAATATCTCAGCAATGTGAAACTTCGGATCTCTCCTAGGATTGTGTTTAATTACCCAAATCCTGACAGGATTGTTCTTAGCCATGCATTACACCTCTGATATCTCAACCGCATTCTCGTCAGTAACCCATATCTGCCGAGACGTTAACTACGGCTGACTCATCCGAAGCCTACATGCCAACGGGGCATCCTTTTTTTTCATCTGTCTTTATATGCACATCGCACGAGGCCTGTATTATGGGTCATACCTCTATAAAGAGACCTGAAACATTGGTGTAGTCCTATTCCTTTTGGTTATAATAACAGCCTTTGTAG…	Eukaryota_2759	Chordata_7711	Actinopteri_186623	Cypriniformes_7952	Leuciscidae_2743726	Protochondrostoma_437168	Protochondrostoma genei_98388	0	0	0	0	0	0	0	0	0	0	0	0	0	0	0	0	0	0	0	0	0	0	0	0	0	0	0	0	0	0	0	0	0	0	0	0	0	0	0	17	0
ASV285	CAAGAACAATAATGGCAAGCCTACGAAAAACCCATCCACTAATAAAAATCGCTAATGACGCGCTAGTCGACCTCCCGACACCGTCCAATATCTCAGCAATGTGAAACTTCGGATCCCTGCTGGGATTATGTTTAATTACCCAAATCCTGACGGGATTATTCTTAGCCATGCACTACACCTCTGACATCTCAACCGCATTTTCATCAGTAACCCACATCTGCCGAGATGTCAATTATGGTTGACTTATCCGAAGCCTACACGCTAATGGAGCATCCTTCTTCTTCATCTGTCTTTATATACATATTGCACGAGGCCTATACTACGGATCATACCTTTATAAGGAGACCTGAAACATTGGTGTAGTCCTATTCCTACTAGTTATAATGACAGCCTTTGTCG…	Eukaryota_2759	Chordata_7711	Actinopteri_186623	Cypriniformes_7952	Leuciscidae_2743726	NA	NA	0	0	0	0	0	0	0	0	0	0	0	0	0	0	0	0	0	0	0	0	0	0	0	0	0	0	229	1377	0	0	0	0	0	0	0	0	68	0	0	0	0
ASV286	CAAGAACCATCATGGCAAGCCTACGAAAAACACACCCCTTAATTAAAATTGCTAACAACGCACTAGTTGACCTACCAGCACCATCTAATATTTCAGCTTGATGAAACTTTGGTTCTCTTCTGGGACTGTGCTTGGCTACTCAAATCCTTACCGGCCTATTCTTAGCCATGCACTACACCTCAGATATTTCAACCGCATTTTCATCAGTTGTTCATATCTGCCGAGACGTAAACTACGGCTGGCTCATCCGTAATATGCACGCCAACGGAGCATCATTCTTTTTCCTTTGCATCTACATACACATTGCCCGAGGACTGTACTACGGCTCTTACCTCTACAAGGAAACCTGAAACATCGGCGTAGTCCTTCTACTACTAGTCATAGCAACAGCCTTTGTTG…	Eukaryota_2759	Chordata_7711	Actinopteri_186623	Cypriniformes_7952	Cyprinidae_7953	Barbus_40829	Barbus plebejus_117137	0	0	0	0	0	0	0	0	0	0	0	0	0	0	0	0	0	0	0	0	0	0	0	0	0	0	0	0	0	0	0	0	0	0	0	0	0	0	0	0	633
ASV287	CAAGAACAATAATGGCAAGCCTACGAAAAACCCACCCACTAATAAAAATCGCCAATGACGCACTAGTCGACCTTCCGACACCATCTAATATCTCAGCACTATGAAACTTCGGGTCTCTCCTGGGATTATGTTTAATTACCCAAATCCTAACAGGACTATTCCTAGCAATGCACTACACCTCCGACATCTCAACCGCATTTTCATCGGTAACCCATATCTGCCGAGATGTTAATTACGGCTGACTTATTCGAAGTCTACATGCCAATGGAGCCTCCTTCTTCTTCATCTGTCTTTACATACACATTGCACGAGGACTATATTATGGCTCGTACCTATATAAGGAAACCTGAAACATTGGTGTAGTCCTATTTCTCCTAGTTATAATGACAGCCTTTGTCG…	Eukaryota_2759	Chordata_7711	Actinopteri_186623	Cypriniformes_7952	Leuciscidae_2743726	Squalius_233201	NA	0	0	0	0	0	0	0	0	0	0	0	0	0	0	0	0	0	0	0	0	0	0	0	0	0	0	0	0	0	0	0	0	0	0	395	0	0	0	0	0	1252
ASV288	CAAGAACCCTAATGGCAAGCCTCCGAAAAACTCACCCGCTACTAAAAATCGCTAACGACGCACTAGTTGACCTTCCTACCCCCTCTAATATCTCTGCATGATGAAACTTTGGCTCACTACTTGGCCTTTGCCTTATTTCTCAAATCCTTACAGGACTATTCCTCGCAATACACTACACCCCTGATGTCGAATCAGCCTTCGCCTCAGTAGCCCACATTTGCCGAGATGTCAATTTCGGTTGACTCATCCGGAACCTCCACGCAAACGGGGCCTCTTTCTTCTTTATCTGTATCTACTTCCACATCGGCCGAGGACTTTACTACGGCTCTTACCTATACAAAGAAACATGAAACATCGGAGTAGTACTACTACTCCTAGTTATGATGACCGCCTTCGTCG…	Eukaryota_2759	Chordata_7711	Actinopteri_186623	Scombriformes_1489894	Scombridae_8224	Thunnus_8234	Thunnus obesus_8241	0	0	0	0	0	0	0	0	0	0	0	0	0	0	0	0	0	0	0	0	0	0	0	0	0	0	1302	0	0	0	0	0	339	0	0	0	0	0	0	0	0
ASV289	TAAGAACACTAATGATCAACATCCGAAAAACCCACCCACTAATAAAAATTGTAAACAACGCATTCATTGATCTCCCAGCTCCATCAAATATTTCATCATGATGAAACTTTGGCTCTCTCCTAGGCATTTGCTTAATTTTACAGATTCTAACAGGCCTATTCCTAGCAATACACTATACACCTGACACAACAACAGCATTCTCCTCTGTAACCCACATTTGCCGAGACGTAAACTATGGCTGAATTATCCGATATATACACGCAAACGGGGCATCAATGTTTTTTATCTGCCTATTTATGCATGTAGGACGAGGCCTATACTATGGATCATATACCTTCCTAGAAACATGAAACATCGGAGTAATCCTCCTATTTGCGACAATAGCCACAGCATTCATAG…	Eukaryota_2759	Chordata_7711	Mammalia_40674	Artiodactyla_91561	Bovidae_9895	Ovis_9935	NA	0	0	0	0	0	0	0	0	0	0	0	0	0	0	0	0	0	0	0	0	0	0	0	0	0	0	526	0	0	0	0	0	1082	0	0	0	0	0	0	0	0
ASV290	CAAGAACCCTAATGGCAAGCCTCCGAAAAACTCACCCGCTACTAAAAATCGCTAACGACGCACTAGTTGACCTTCCTACCCCCTCTAATATCTCTGCATGATGAAACTTTGGCTCACTACTTGGCCTTTGCCTTATTTCTCAAATCCTTACAGGACTATTCCTCGCAATACACTACACCCCTGATGTCGAATCAGCCTTCGCCTCAGTAGCCCACATTTGCCGAGATGTCAACTTCGGTTGACTCATCCGGAACCTCCACGCAAACGGGGCCTCTTTCTTCTTTATCTGCATCTACTTCCACATCGGCCGAGGACTTTACTACGGCTCTTACCTATACAAGGAAACATGAAACATCGGAGTAGTACTCCTACTCCTAGTTATGATGACCGCCTTCGTTG…	Eukaryota_2759	Chordata_7711	Actinopteri_186623	Scombriformes_1489894	Scombridae_8224	Thunnus_8234	NA	0	0	0	0	0	0	0	0	0	0	0	0	0	0	0	0	0	0	0	0	0	0	0	0	0	0	1341	0	0	0	0	0	266	0	0	0	0	0	0	0	0
ASV292	CAAGAACACTAATGACTAACATTCGAAAGTCCCACCCACTAATAAAAATTGTAAACAATGCATTCATCGACCTTCCAGCCCCATCAAGCATTTCATCATGATGAAACTTCGGTTCCCTCCTGGGAATCTGCCTAATCCTACAAATCCTCACAGGCCTATTCCTAGCAATACACTACACATCCGACACAACAACAGCATTCTCCTCTGTTACCCATATCTGCCGAGACGTGAACTACGGCTGAATCATCCGATACATACACGCAAACGGAGCTTCAATGTTTTTTATCTGCTTATATATGCACGTAGGACGAGGCTTATATTACGGGTCTTACACTTTTCTAGAAACATGAAATATTGGAGTAATCCTTCTGCTCACAGTAATAGCCACAGCATTTATAG…	Eukaryota_2759	Chordata_7711	Mammalia_40674	Artiodactyla_91561	Bovidae_9895	Bos_9903	NA	0	0	0	0	0	0	0	0	0	0	0	0	0	0	0	0	0	0	0	0	0	0	0	0	0	0	0	0	0	0	1287	0	0	0	0	0	0	0	0	0	0
ASV293	TAGAAACAATAATGGCAAACCTACGAAAAACCCACCCACTTCTAAAAATTGCTAACGATGCCCTAGTGGATCTACCAACCCCATCCAATATTTCAGCATGATGAAATTTTGGCTCTCTTCTAGGATTATGTCTTATTTCACAAATCCTTACAGGACTATTCCTAGCCATACATTATACATCAGACATCTCAACTGCCTTCTCCTCAGTAGCTCACATCTGCCGAGACGTTAACTATGGATGACTAATTCGCAACCTACATGCAAATGGAGCCTCATTCTTCTTTATCTGCCTATACCTCCACATTGCCCGAGGACTTTACTACGGCTCATACCTTTACATAGAAACATGAAACATTGGAGTTGTATTATTCCTATTAGTAATAATAACAGCATTCGTAG…	Eukaryota_2759	Chordata_7711	Actinopteri_186623	Anguilliformes_7933	Anguillidae_7934	Anguilla_7935	Anguilla anguilla_7936	0	0	0	0	0	0	0	0	0	0	0	0	0	0	0	0	0	0	0	0	0	0	0	0	0	0	0	0	246	0	0	0	0	0	926	0	0	0	0	0	0
ASV296	CAAGAACCATCATGGCAAGCCTACGAAAAACACACCCCTTAATTAAAATTGCTAACAACGCACTAGTTGACCTACCAGCACCATCTAATATTTCAGCTTGATGAAACTTTGGTTCTCTTCTGGGACTATGCTTGGCTGCTCAAATCCTTACCGGCCTATTCTTAGCCATGCACTACACCTCAGATATTTCAACCGCATTTTCATCAGTTGTTCATATCTGCCGAGACGTAAACTACGGCTGGCTCATCCGTAATATGCACGCCAACGGAGCATCATTCTTTTTCCTTTGCATCTACATACACATTGCCCGAGGACTGTACTACGGCTCTTACCTCTACAAGGAAACCTGAAACATCGGCGTAGTCCTTCTACTACTAGTCATAGCAACAGCCTTTGTTG…	Eukaryota_2759	Chordata_7711	Actinopteri_186623	Cypriniformes_7952	Cyprinidae_7953	Barbus_40829	Barbus plebejus_117137	0	0	0	0	0	0	0	0	0	0	0	0	0	0	0	0	0	0	0	0	0	0	0	0	0	0	0	0	0	0	0	0	0	0	0	0	0	0	0	0	1219
ASV298	CAAGAACAATAATGGCAAGCCTACGAAAAACCCACCCACTAATAAAAATCGCTAATGACGCGCTAGTCGATCTTCCAACACCATCTAACATTTCAGCAATGTGAAATTTCGGATCCCTTCTAGGGTTGTGTTTAATTACCCAAATCCTAACAGGACTATTCCTAGCCATGCACTACACCTCTGATATCTCGACCGCATTCTCATCAGTCACCCATATTTGCCGAGACGTTAACTACGGCTGGCTCATTCGAAACCTACATGCCAACGGAGCATCCTTCTTCTTTATCTGCCTATATATGCATATTGCACGTGGTCTATATTACGGCTCATACCTTTATAAGGAGACCTGAAACATCGGGGTAGTACTATTTCTTCTGGTTATGATAACAGCCTTCGTGG…	Eukaryota_2759	Chordata_7711	Actinopteri_186623	Cypriniformes_7952	Leuciscidae_2743726	Alburnus_54555	NA	0	0	0	0	0	0	0	0	0	0	0	0	0	0	0	0	0	0	0	0	0	0	0	0	237	0	0	0	0	50	0	0	0	0	0	0	0	0	0	0	0
ASV299	AGGGAGCATTAATGGCCGCCCTCCGTAAAACACACCCCCTATTAAAAATCGCAAATCATGCACTTGTTGACCTGCCGGCCCCTTCAAATATTTCAGTTTGATGAAATTTCGGTTCGCTCTTAGGCCTATGCTTGATTTCCCAAATTCTTACAGGTCTATTTTTAGCTATACATTATACTTCAGATATCGCAACAGCCTTCTCCTCCATCGCACACATTTGTCGAGATGTTAACTATGGCTGACTTATTCGTAATCTTCACGCCAATGGTGCATCTTTCTTCTTTATTTGTATTTATCTTCACATTGGCCGAGGCCTGTACTACGGCTCATACCTGTATAAAGAAACATGAAACATCGGGGTAATCCTTCTCCTCTTAGTAATAATGACAGCCTTCGTAG…	Eukaryota_2759	Chordata_7711	Actinopteri_186623	order_Moronidae_42148	Moronidae_42148	Dicentrarchus_13488	Dicentrarchus labrax_13489	0	0	0	0	0	0	0	0	0	0	0	0	0	0	0	0	0	0	0	0	0	0	0	0	0	0	0	0	0	0	0	0	0	143	0	0	0	0	0	0	0
ASV301	CAAGAACCACTAATGGCAAGCCTACGAAAAACACACCCTCTCATTAAAATCGCTAACGACGCACTAGTTGACCTACCAACACCATCCAACATCTCAGCATGATGAAACTTTGGATCCCTCCTAGGACTATGCTTAATTACCCAAATTTTAACCGGCCTATTCCTAGCCATACACTACACCTCAGACATCTCAACCGCATTCTCATCTGTTACCCACATCTGCCGAGACGTAAATTACGGCTGACTAATCCGCAATGTACACGCCAACGGAGCATCATTCTTCTTCATTTGCATTTACATACACATCGCCCGAGGCCTATACTACGGATCATACCTTTACAAAGAAACCTGAAACATTGGTGTAGTCCTTCTACTACTAGTCATGATAACAGCCTTCGTT…	Eukaryota_2759	Chordata_7711	Actinopteri_186623	Cypriniformes_7952	NA	NA	NA	0	0	0	0	0	0	0	0	0	0	0	0	0	0	0	0	0	0	0	0	0	0	0	0	190	0	13	0	0	118	0	0	0	12	0	0	0	0	0	232	0
ASV306	CAAGAACAATAATGGCAAGCCTACGAAAAACCCACCCACTAATAAAAATCGCTAATGACGCGCTAGTCGATCTCCCAACACCATCTAACATTTCAGCAATGTGAAATTTCGGATCCCTTCTAGGATTGTGTTTAATTACCCAAATCCTAACAGGACTATTCCTAGCCATACATTACACCTCTGACATCTCAACCGCATTCTCATCAGTCACCCATATTTGCCGAGACGTTAACTACGGCTGACTCATTCGAAACCTACATGCCAACGGAGCATCCTTCTTCTTTATCTGCCTATATATGCATATTGCACGAGGCCTATATTACGGCTCATATCTTTATAAGGAGACCTGAAACATCGGGGTAGTACTATTTCTTCTGGTTATGATAACAGCCTTCGTGG…	Eukaryota_2759	Chordata_7711	Actinopteri_186623	Cypriniformes_7952	Leuciscidae_2743726	Alburnus_54555	NA	0	0	0	0	0	0	0	0	0	0	0	0	0	0	0	0	0	0	0	0	0	0	0	0	0	0	0	0	0	0	0	0	0	0	0	0	0	0	0	0	187
ASV308	CAGGAACAGTAATGGCAAGCCTACGAAAAACCCACCCACTAATAAAAATCGCTAACGGCGCACTAGTCGACCTCCCAACACCATCTAATATCTCAGCAATGTGAAACTTCGGATCTCTCCTAGGACTGTGTTTAATTACCCAAATCCTGACAGGATTGTTCTTAGCCATGCATTACACCTCTGATATCTCAACCGCATTCTCGTCAGTAACCCATATCTGCCGAGACGTTAACTACGGCTGACTCATCCGAAGCCTACATGCCAACGGGGCATCCTTTTTCTTCATCTGTCTTTACATGCACATCGCACGAGGCCTGTATTATGGGTCATACCTCTATAAAGAGACCTGAAACATTGGTGTAGTCCTATTCCTTTTGGTTATAATAACAGCCTTTGTAG…	Eukaryota_2759	Chordata_7711	Actinopteri_186623	Cypriniformes_7952	Leuciscidae_2743726	Protochondrostoma_437168	Protochondrostoma genei_98388	0	0	0	0	0	0	0	0	0	0	0	0	0	0	0	0	0	0	0	0	1120	0	0	0	0	0	0	0	0	0	0	0	0	0	0	229	0	0	0	0	0
ASV309	CAGGAACAGTAATGGCAAGCCTACGAAAAACCCACCCACTGATAAAAATCGCTAACGGCGCACTAGTCGACCTCCCAACACCATCTAATATCTCAGCAATGTGAAACTTCGGATCTCTCCTAGGATTGTGTTTAATTACCCAAATCCTGACAGGATTGTTCTTAGCCATGCATTACACCTCTGATATCTCAACCGCATTCTCGTCAGTAACCCATATCTGCCGAGACGTTAACTACGGCTGACTCATCCGAAGCCTACATGCCAACGGGGCATCCTTTTTCTTCATCTGCCTTTACATGCACATCGCACGAGGGCTGTATTATGGGTCATACCTCTATAAAGAGACCTGAAACATTGGTGTAGTCCTATTCCTTTTGGTTATAATAACAGCCTTTGTAG…	Eukaryota_2759	Chordata_7711	Actinopteri_186623	Cypriniformes_7952	Leuciscidae_2743726	Protochondrostoma_437168	Protochondrostoma genei_98388	0	0	0	0	0	0	0	0	0	0	0	0	0	0	0	284	0	0	0	0	0	0	0	0	0	0	0	0	0	0	0	0	0	0	0	0	0	458	0	0	0
ASV311	CAAGAACCATCATGGCAAGCCTACGAAAAACACACCCCTTAATTAAAATTGCTAACAACGCACTAGTTGGCCTACCAGCACCATCTAATATTTCAGCTTGATGAAACTTTGGTTCTCTTCTGGGACTATGCTTGGCTACTCAAATCCTTACCGGCCTATTCTTAGCCATGCACTACACCTCAGATATTTCAACCGCATTTTCATCAGTTGTTCATATCTGCCGAGACGTAAACTACGGCTGGCTCATCCGTAATATGCACGCCAACGGAGCATCATTCTTTTTCCTTTGCATCTACATACACATTGCCCGAGGACTGTACTACGGCTCTTACCTCTACAAGGAAACCTGAAACATCGGCGTAGTCCTTCTACTACTAGTCATAGCAACAGCCTTTGTTG…	Eukaryota_2759	Chordata_7711	Actinopteri_186623	Cypriniformes_7952	Cyprinidae_7953	Barbus_40829	Barbus plebejus_117137	0	0	0	0	0	0	0	0	0	0	0	0	0	0	0	0	0	227	0	0	0	0	0	935	0	0	0	0	0	0	0	0	0	0	0	0	0	0	0	0	0
ASV312	CAAGAACCATCATGGCAAGCCTACGAAAAACACACCCCTTAATTAAAATTGCTAACAACGCACTAGTTGACCTACCAGCACCATCTAATATTTCAGCTTGATGAAACTTTGGTTCTCTTCTGGGACTATGCTCGGCTACTCAAATCCTTACCGGCCTATTCTTAGCCATGCACTACACCTCAGATATTTCAACCGCATTTTCATCAGTTGTTCATATCTGCCGAGACGTAAACTACGGCTGGCTCATCCGTAATATGCACGCCAACGGAGCATCATTCTTTTTCCTTTGCATCTACATACACATTGCCCGAGGACTGTACTACGGCTCTTACCTCTACAAGGAAACCTGAAACATCGGCGTAGTCCTTCTACTACTAGTCATAGCAACAGCCTTTGTTG…	Eukaryota_2759	Chordata_7711	Actinopteri_186623	Cypriniformes_7952	Cyprinidae_7953	Barbus_40829	Barbus plebejus_117137	0	0	0	0	0	0	0	0	0	0	0	0	0	0	0	0	0	0	0	0	0	0	0	0	0	0	0	0	0	0	0	0	0	0	0	0	0	0	0	0	0
ASV313	CAAGAACACTAATGACTAACATTCGAAAGTCCCACCCACTAATAAAAATTGTAAACAATGCATTCATCGACCTTCCAGCCCCATCAAACATTTCATCATGATGAAATTTCGGTTCCCTCCTGGGAATCTGCCTAATCCTACAAATCCTCACAGGCCTATTCCTAGCAATACACTACACATCCGACACAACAACAGCATTCTCCTCTGTTACCCATATCTGCCGAGACGTTAACTACGGCTGAATCATCCGATACATACACGCAAACGGAGCTTCAATGTTTTTTATCTGCTTATATATGCACGTAGGACGAGGCTTATATTACGGGTCTTACACTTTTCTAGAAACATGAAATATTGGAGTAATCCTTCTGCTCACAGTAATAGCCACAGCATTTATAG…	Eukaryota_2759	Chordata_7711	Mammalia_40674	Artiodactyla_91561	Bovidae_9895	Bos_9903	NA	0	0	0	0	0	0	0	0	0	0	0	0	0	0	0	0	0	0	0	0	0	0	0	0	0	0	0	0	0	0	851	0	0	0	0	0	0	0	0	0	0
ASV315	CAAGAACCATCATGGCAAGCCTACGAAAAACACACCCCCTAGTTAAAATTGCTAACAACGCACTAGTTGATCTACCAGCACCATCCAATATTTCAGCTTGATGAAACTTTGGTTCTCTCCTGGGACTATGCTTAGCTACTCAAATCCTTACCGGGCTATTCTTAGCCATACACTACACCTCAGATATTTCGACCGCATTTTCATCAGTCGTTCATATCTGCCGAGATGTGAACTACGGGTGACTAATCCGTAATATACACGCCAACGGGGCATCATTCTTTTTCCTTTGCATCTACATGCACATTGCCCGAGGACTATACTACGGCTCTTACCTTTACAAAGAAACTTGAAACATCGGGGTGATTCTCCTGCTACTAGTTATAGCAACAGCCTTCGTTG…	Eukaryota_2759	Chordata_7711	Actinopteri_186623	Cypriniformes_7952	Cyprinidae_7953	Barbus_40829	Barbus caninus_117135	0	0	0	0	0	742	0	0	0	0	0	0	0	0	0	227	0	0	0	0	0	0	0	0	0	0	0	0	0	0	0	0	0	0	0	0	0	0	0	0	0
ASV316	CAAGAACAATAATGGCAAGCCTACGAAAAACCCACCCACTAATAAAAATCGCCAATGACGCGCTAGTCGACCTTCCGACACCATCTAATATCTCAGCAATGTGAAACTTCGGATCCCTGCTAGGATTATGCTTAATTACTCAAATCCTAACAGGACTATTCTTAGCCATGCACTATACCTCTGACATCTCGACCGCATTTTCATCAGTAACCCACATCTGCCGAGACGTCAACTATGGTTGACTTATTCGAAGCCTACACGCCAACGGAGCATCCTTCTTTTTCATCTGTCTTTACATACATATTGCACGAGGCCTATACTACGGATCATACCTTTATAAAGAAACCTGAAACATTGGTGTAGTTCTATTCCTTTTAGTTATAATGACAGCCTTTGTAG…	Eukaryota_2759	Chordata_7711	Actinopteri_186623	Cypriniformes_7952	Leuciscidae_2743726	Sarmarutilus_1789050	Sarmarutilus rubilio_1789051	0	0	0	0	0	0	0	0	0	0	0	0	0	0	25	0	0	0	0	0	0	0	0	0	0	0	707	720	0	0	0	0	0	0	0	0	0	0	0	0	0
ASV318	TAGAAACAATAATGGCAAACCTACGAAAAACCCACCCACTTCTAAAAATTGCTAACGATGCCCTAGTGGATCTACCAACCCCATCCAATATTTCAGCATGATGAAATTTTGGCTCTCTTCTAGGATTATGTCTTATTTCACAAATCCTTACAGGACTATTCCTAGCCATACATTATACATCAGACATCTCAACTGCCTTCTCCTCAGTAGCCCACATCTGCCGAGACGTCAACTATGGATGACTAATTCGCAACCTACATGCAAATGGGGCCTCATTCTTCTTTATCTGCCTGTACCTCCACATTGCCCGAGGGCTTTACTACGGCTCATACCTTTACATAGAAACATGAAACATTGGAGTTGTATTATTTCTATTAGTAATAATAACAGCATTCGTAG…	Eukaryota_2759	Chordata_7711	Actinopteri_186623	Anguilliformes_7933	Anguillidae_7934	Anguilla_7935	Anguilla anguilla_7936	0	0	0	0	0	0	0	0	0	0	0	0	0	0	0	0	0	0	0	0	0	0	0	0	0	0	0	0	0	0	0	0	0	0	0	0	0	0	0	0	0
ASV320	CAAGAACCATCATGGCAAGCCTACGAAAAGCACACCCCTTAATTAAAATTGCTAACAACGCACTAGTTGACCTACCAGCACCATCTAATATTTCAGCTTGATGAAACTTTGGTTCTCTTCTGGGACTATGCTTGGCTACTCAAATCCTTACCGGCCTATTCTTAGCCATGCACTACACCTCAGATATTTCAACCGCATTTTCATCAGTTGTTCATATCTGCCGAGACGTAAACTACGGCTGGCTCATCCGTAATATGCACGCCAACGGAGCATCATTCTTTTTCCTTTGCATCTACATACACATTGCCCGAGGACTGTACTACGGCTCTTACCTCTACAAGGAAACCTGAAACATCGGCGTAGTCCTTCTACTACTAGTCATAGCAACAGCCTTTGTTG…	Eukaryota_2759	Chordata_7711	Actinopteri_186623	Cypriniformes_7952	Cyprinidae_7953	Barbus_40829	Barbus plebejus_117137	0	0	425	0	0	0	0	0	0	0	0	0	0	0	0	0	0	0	0	0	0	0	0	743	0	0	0	0	0	0	0	0	0	0	0	0	0	0	0	0	0
ASV321	CAGGAACAGTAATGGCAAGCCTACGAAAAACCCACCCACTAATAAAAATCGCTAACAGCGCACTAGTCGACCTCCCAACACCATCTAATATCTCAGCAATGTGAAACTTCGGATCTCTCCTAGGATTGTGTTTAATTACCCAAATCCTGACAGGATTGTTCTTAGCCATGCATTACACCTCTGATATCTCAACCGCATTCTCGTCAGTAACCCATATCTGCCGAGACGTTAACTACGGCTGACTCATCCGAAGCCTACATGCCAACGGGGCATCCTTTTTCTTCATCTGTCTTTACATGCACATCGCACGAGGCCTGTATTATGGGTCATACCTCTATAAAGAGACCTGAAACATTGGTGTAGTCCTATTCCTTTTGGTTATAATAACAGCCTTTGTAG…	Eukaryota_2759	Chordata_7711	Actinopteri_186623	Cypriniformes_7952	Leuciscidae_2743726	Protochondrostoma_437168	Protochondrostoma genei_98388	0	0	0	0	0	0	0	0	0	0	0	0	0	0	0	0	0	0	0	0	1196	0	0	0	0	0	0	0	0	0	0	0	0	0	0	220	0	0	0	0	0
ASV322	CAAGAACATCTAATGGCAAGCCTACGGAAGACGCATCCACTAATAAAAATCGCCAACGGCGCACTCGTTGATCTCCCCACACCCTCCAATATTTCTGCACTCTGGAACTTTGGTTCTCTTCTAGGACTATGTTTAATTACCCAAATTCTTACAGGACTATTTCTAGCCATACATTATACATCTGACATCTCAACCGCGTTTTCATCAGTTACCCACATCTGCCGGGACGTTAATTATGGATGACTAATTCGGAATATACACGCCAACGGCGCATCATTCTTCTTTATCTGTATTTATATACATATTGCCCGAGGTCTTTATTATGGTTCGTATCTTTACAAGGAAACCTGAAATATCGGCGTAGTTCTGCTCCTCCTGGTCATAATAACGGCCTTTGTA…	Eukaryota_2759	Chordata_7711	Actinopteri_186623	Cypriniformes_7952	Leuciscidae_2743726	Phoxinus_42662	Phoxinus lumaireul_882978	0	0	0	0	0	0	0	0	0	63	26	0	0	0	0	0	0	0	0	112	117	0	0	0	0	0	0	0	0	0	0	0	0	0	0	0	0	0	406	0	0
ASV324	TAGAAACAATAATGGCAAACCTACGAAAAACCCACCCCCTTCTAAAAATTGCTAACGATGCCCTAGTGGATCTACCAACCCCATCCAATATTTCAGCATGATGAAATTTTGGCTCTCTTCTAGGATTATGTCTTATTTCACAAATCCTTACAGGACTATTCCTAGCCATACATTATACATCAGACATCTCAACTGCCTTCTCCTCAGTAGCCCACATCTGCCGAGACGTCAACTATGGATGACTAATTCGCAACCTACATGCAAATGGGGCCTCATTCTTCTTTATCTGCCTGTACCTCCACATTGCCCGAGGGCTTTACTACGGCTCATACCTTTACATAGAAACATGAAACATTGGAGTTGTATTATTTCTATTAGTAATAATAACAGCATTCGTAG…	Eukaryota_2759	Chordata_7711	Actinopteri_186623	Anguilliformes_7933	Anguillidae_7934	Anguilla_7935	Anguilla anguilla_7936	0	616	0	0	0	0	0	0	0	0	0	0	0	51	0	0	0	0	0	0	0	0	0	0	0	0	181	0	0	51	0	0	19	0	0	0	0	0	0	0	0
ASV326	CAAGAACACCAATGACCCCAATACGCAAAACTAACCCCCTAATAAAATTAATTAACCACTCATTCATCGACCTCCCCACCCCATCCAACATCTCCGCATGATGAAACTTCGGCTCACTCCTTGGCGCCTGCCTGATTCTCCAAATCACCACAGGACTATTCCTAGCCATGCACTACTCACCAGACGCCTCAACCGCCTTTTCATCAATCGCCCACATCACTCGAGACGTAAATTATGGCTGAATCATCCGCTACCTTCACGCCAATGGCGCCTCAATATTCTTTATCTGCCTCTTCCTACACATCGGGCGAGGCCTATATTACGGATCATTTCTCTACTCAGAAACCTGAAACATCGGCATTATCCTCCTGCTTGCAACTATAGCAACAGCCTTCATAG…	Eukaryota_2759	Chordata_7711	Mammalia_40674	Primates_9443	Hominidae_9604	Homo_9605	Homo sapiens_9606	0	0	0	0	0	0	0	0	0	0	0	0	0	161	0	0	0	0	0	0	0	0	974	0	0	0	0	0	0	0	0	0	0	0	0	0	0	0	0	0	0
ASV329	TAGAAACAATAATGGCAAACCTACGAAAAACCCACCCACTTCTAAAAATTGCTAACGATGCCCTAGTGGATCTACCAACCCCATCCAATATTTCAGCATGATGAAATTTTGGCTCTCTTCTAGGATTATGTCTTATTTCACAAATCCTTACAGGACTATTCCTAGCCATACATTATACATCAGACATCTCAACTGCCTTCTCCTCAGTAGCTCACATCTGCCGAGACGTCAACTATGGATGACTAATTCGCAACCTACACGCAAATGGGGCCTCATTCTTCTTTATCTGCCTATACCTCCACATTGCCCGAGGGCTTTACTACGGCTCATACCTTTACATAGAAACATGAAACATTGGAGTTGTATTATTCCTATTAGTAATAATAACAGCATTCGTAG…	Eukaryota_2759	Chordata_7711	Actinopteri_186623	Anguilliformes_7933	Anguillidae_7934	Anguilla_7935	Anguilla anguilla_7936	0	906	0	0	0	0	0	0	0	0	0	0	0	0	0	0	0	0	0	0	0	0	0	0	0	0	0	0	0	0	0	0	0	0	0	0	0	0	0	0	0
ASV332	TAGAAACCTCTAATGGCAAGCCTACGAAAAACCCACCCCCTACTCAAGATCGCTAACGACGCAGTAGTAGACCTCCCAGCACCATCCAACATTTCAGTCTGATGAAATTTTGGATCCCTTTTAGGACTATGCTTGGCCACACAAATCCTTACAGGACTTTTCCTAGCCATACACTACACCTCAGACATCGCTACCGCTTTCTCGTCAGTGGCCCACATTTGTCGAGACGTAAATTACGGATGACTAATCCGAAATATGCATGCAAACGGAGCCTCATTCTTCTTCATCTGCATCTATGCACACATTGCTCGAGGACTGTACTACGGTTCCTATCTTTACATAGAAACTTGAAACATCGGAGTGGTACTACTTCTTTTAGTTATGATGACTGCCTTCGTT…	Eukaryota_2759	Chordata_7711	Actinopteri_186623	Clupeiformes_32446	Engraulidae_43062	Engraulis_42891	NA	0	0	0	0	0	0	0	0	0	0	0	0	0	0	0	0	0	0	0	0	0	178	0	0	0	0	314	0	0	0	0	0	578	0	0	0	0	0	0	0	0
ASV335	TAGAAACAATAATGGCAAACCTACGAAAAACCCACCCACTTCTAAAAATTGCTAATGATGCCCTAGTGGATCTACCAACCCCATCCAATATTTCAGCATGATGAAATTTTGGCTCTCTTCTAGGATTATGTCTTATTTCACAAATCCTTACAGGACTATTCCTAGCCATACATTATACGTCAGACATCTCAACTGCCTTCTCCTCAGTAGCTCACATCTGCCGAGACGTCAACTATGGATGACTAATTCGCAACCTACATGCAAATGGGGCCTCATTCTTCTTTATCTGCCTATACCTCCACATTGCCCGAGGGCTTTACTACGGCTCATACCTTTACATAGAAACATGAAACATTGGAGTTGTATTATTCCTATTAGTAATAATAACAGCATTCGTAG…	Eukaryota_2759	Chordata_7711	Actinopteri_186623	Anguilliformes_7933	Anguillidae_7934	Anguilla_7935	Anguilla anguilla_7936	0	0	0	0	0	0	0	0	0	0	0	406	0	0	24	0	0	0	0	0	0	0	0	0	0	0	0	241	0	0	0	0	0	0	0	0	0	0	0	0	0
ASV341	CAAGAATAATAATGGCAAGCCTACGAAAAACCCACCCACTAATAAAAATCGCTAATGACGCGCTAGTCGATCTTCCAACACCATCTAACATTTCAGCAATGTGAAATTTCGGATCCCTTCTAGGGTTGTGTTTAATTACCCAAATCCTAACAGGACTATTCCTAGCCATACACTACACCTCTGATATCTCAACCGCATTCTCATCAGTCACCCATATTTGCCGAGACGTTAACTACGGCTGGCTCATTCGAAACCTACATGCCAACGGAGCATCCTTCTTCTTTATCTGCCTATATATGCATATTGCACGGGGTCTATATTACGGCTCATACCTTTATAAGGAGACCTGAAACATCGGGGTAGTACTATTTCTTCTGGTTATGATAACAGCCTTCGTGG…	Eukaryota_2759	Chordata_7711	Actinopteri_186623	Cypriniformes_7952	Leuciscidae_2743726	Alburnus_54555	NA	0	0	0	0	0	0	0	0	0	0	0	0	0	0	0	0	0	0	0	0	0	0	0	0	0	0	0	0	0	0	0	0	0	0	0	0	0	0	0	0	0
ASV342	TAGAAACCTCTAATGGCAAGCCTACGAAAAACCCACCCCCTACTCAAGATCGCTAACGACGCAGTAGTAGACCTCCCAGCACCATCCAACATTTCAGTCTGATGAAATTTTGGATCCCTTTTAGGACTATGCTTGGCCACACAAATCCTTACAGGACTTTTCCTAGCCATACACTACACCTCAGACATCGCTACCGCTTTCTCGTCAGTGGCCCACATTTGTCGAGACGTAAATTACGGGTGACTAATCCGAAATATGCATGCAAACGGAGCCTCATTCTTCTTCATCTGCATCTATGCACACATTGCTCGAGGACTGTACTACGGTTCTTATCTTTACATAGAAACTTGAAACATCGGAGTAGTACTACTTCTTTTAGTTATGATGACTGCCTTCGTT…	Eukaryota_2759	Chordata_7711	Actinopteri_186623	Clupeiformes_32446	Engraulidae_43062	Engraulis_42891	NA	0	0	0	0	0	0	0	0	0	0	0	0	0	0	0	0	0	0	0	0	0	0	0	0	0	0	329	0	0	0	0	0	181	0	0	0	0	0	0	0	0
ASV343	CAAGAACCATCATGGCAAGCCTACGAAAAACACACCCCTTAATTAAAATTGCTAACAACGCACTAGTTGACCTACCAGCACCATCTAATACTTCAGCTTGATGAAACTTTGGTTCTCTTCTGGGACTATGCTTGGCTACTCAAATCCTTACCGGCCTATTCTTAGCCATGCACTACACCTCAGATATTTCAACCGCATTTTCATCAGTTGTTCATATCTGCCGAGACGTAAACTACGGCTGGCTCATCCGTAATATGCACGCCAACGGAGCATCATTCTTTTTCCTTTGCATCTACATACACATTGCCCGAGGACTGTACTACGGCTCTTACCTCTACAAGGAAACCTGAAACATCGGCGTAGTCCTTCTACTACTAGTCATAGCAACAGCCTTTGTTG…	Eukaryota_2759	Chordata_7711	Actinopteri_186623	Cypriniformes_7952	Cyprinidae_7953	Barbus_40829	Barbus plebejus_117137	0	0	0	0	969	0	0	0	0	0	0	0	0	0	0	0	0	0	0	0	0	0	0	0	0	0	0	0	0	0	0	0	0	0	0	0	0	0	0	0	0
ASV344	CAAGAACAATAATGGCAAGCCTACGAAAAACCCACCCACTAATAAAAATCGCTAATGACGCGCTAGTCGATCTTCCAACACCATCTAACATTTCAGCAATGTGAAATTTCGGATCCCTTCTAGGGTTGTGTTTAATTACCCAAATCCTAACAGGACTATTCCTAGCCATACACTACACCTCTGATATCTCAACCGCATTCTCATCAGTCACCCATATTTGCCGAGACGTTAACTACGGCTGGCTCATTCGAAACCTACATGCCAACGGAGCATCCTTCTTCTTTATCTGCCTATATATGCATATTGCACGGGGTCTATATTACGGCTCATACCTTTATAAGGAGACCTGAAACATCGGGGTAGTACTATTTCTTCTGGTTATGATAACAGCCTTCGTGG…	Eukaryota_2759	Chordata_7711	Actinopteri_186623	Cypriniformes_7952	Leuciscidae_2743726	Alburnus_54555	NA	0	0	0	0	0	0	0	0	0	0	0	0	0	0	0	0	0	0	0	0	0	0	0	0	131	0	0	0	0	143	0	0	0	0	0	0	0	0	0	0	0
ASV345	CAAGAACAATAATGGCAAGCCTACGAAAAACCCACCCACTAATAAAAATCGCCAATGACGCGCTAGTCGACCTTCCGACACCATCTAATATCTCAGCAATGTGAAACTTCGGATCCCTGCTAGGATTATGCTTAATTACTCAAATCCTAACAGGACTATTCTTAGCCATGCACTATACCTCTGACATCTCGACCGCATTTTCATCAGTAACCCACATCTGCCGAGACGTCAACTATGGTTGGCTTATTCGAAGCCTACACGCCAACGGAGCATCCTTCTTTTTCATCTGTCTTTACATACATATTGCACGAGGCCTATACTACGGATCATACCTTTATAAAGAAACCTGAAACATTGGTGTAGTTCTATTCCTTTTAGTTATAATGACAGCCTTTGTAG…	Eukaryota_2759	Chordata_7711	Actinopteri_186623	Cypriniformes_7952	Leuciscidae_2743726	Sarmarutilus_1789050	Sarmarutilus rubilio_1789051	0	0	0	0	0	0	0	0	0	0	0	0	0	0	0	0	0	0	0	0	0	0	0	0	0	0	520	754	0	0	0	0	0	0	0	0	0	0	0	0	0
ASV346	CAAGAACCATCATGGCAAGCCTACGAAAAACACACCCCTTAATTAAAATTGCTAACAACGCACTAGTTGACCTACCAGCACCATCTAATATTTCAGCTTGATGAAACTTTGGTTCTCTTCTGGGACTACGCTTGGCTACTCAAATCCTTACCGGCCTATTCTTAGCCATGCACTACACCTCAGATATTTCAACCGCATTTTCATCAGTTGTTCATATCTGCCGAGACGTAAACTACGGCTGGCTCATCCGTAATATGCACGCCAACGGAGCATCATTCTTTTTCCTTTGCATCTACATACACATTGCCCGAGGACTGTACTACGGCTCTTACCTCTACAAGGAAACCTGAAACATCGGCGTAGTCCTTCTACTACTAGTCATAGCAACAGCCTTTGTTG…	Eukaryota_2759	Chordata_7711	Actinopteri_186623	Cypriniformes_7952	Cyprinidae_7953	Barbus_40829	Barbus plebejus_117137	0	0	0	0	0	0	0	0	0	0	0	0	0	0	0	0	0	0	0	0	0	0	0	0	0	0	0	0	0	0	0	0	0	0	0	0	0	0	0	0	0
ASV348	CAAGAACAGTAATGGCAAGCCTACGAAAAACCCACCCACTGATAAAAATCGCTAACGGCGCACTAGTCGACCTCCCAACACCATCTAATATCTCAGCAATGTGAAACTTCGGATCTCTCCTAGGATTGTGTTTAATTACCCAAATCCTAACAGGATTGTTCTTAGCCATGCATTACACCTCTGATATCTCAACCGCATTCTCGTCAGTAACCCATATCTGCCGAGACGTTAACTACGGCTGACTCATCCGAAGCCTACATGCCAACGGGGCATCCTTTTTCTTCATCTGTCTTTACATGCACATCGCACGAGGCCTGTATTACGGGTCATACCTCTATAAAGAGACCTGAAACATTGGTGTAGTCCTATTCCTTTTGGTTATAATAACAGCCTTTGTAG…	Eukaryota_2759	Chordata_7711	Actinopteri_186623	Cypriniformes_7952	Leuciscidae_2743726	Protochondrostoma_437168	Protochondrostoma genei_98388	0	0	0	0	0	0	0	0	0	0	0	0	0	0	0	0	0	0	0	0	0	0	0	0	0	0	0	0	0	0	164	0	0	0	0	0	0	518	0	0	0
ASV349	CAGGAACAGTAATGGCAAGCCTACGAAAAACCCACCCACTGATAAAAATCGCTAACGGCGCACTAGTCGACCTCCCAACACCATCTAATATCTCAGCAATGTGAAACTTCGGATCTCTCCTAGGATTGTGTTTAATTACCCAAATCCTGACAGGATTGTTCTTAGCCATGCATTACACCTCTGATATCTCAACCGCATTCTCGTCAGTAACCCATATCTGCCGAGACGTTAACTACGGCTGACTCATCCGAAGCCTACATGCCAACGGGGCATCCTTTTTCTTCATCTGTCTTTACATGCACATCGCACGAGGGCTGTATTATGGGTCATACCTCTATAAAGGGACCTGAAACATTGGTGTAGTCCTATTCCTTTTGGTTATAATAACAGCCTTTGTAG…	Eukaryota_2759	Chordata_7711	Actinopteri_186623	Cypriniformes_7952	Leuciscidae_2743726	Protochondrostoma_437168	Protochondrostoma genei_98388	0	0	0	0	0	0	0	0	0	0	0	0	0	0	0	0	0	0	0	0	0	0	0	0	0	0	0	0	0	0	0	0	0	0	0	0	0	0	0	0	0
ASV351	CAAGAACCATCATGGCAAGCCTACGAAAAACACACCCCTTAATTAAAATTGCTAACAACGCACTAGTTGACCTACCAGCACCATCTAATATTTCAGCTTGATGAAACTTTGGTTCTCTTCTGGGACTATACTTGGCTACTCAAATCCTTACCGGCCTATTCTTAGCCATGCACTACACCTCAGATATTTCAACCGCATTTTCATCAGTTGTTCATATCTGCCGAGACGTAAACTACGGCTGGCTCATCCGTAATATGCACGCCAACGGAGCATCATTCTTTTTCCTTTGCATCTACATACACATTGCCCGAGGACTGTACTACGGCTCTTACCTCTACAAGGAAACCTGAAACATCGGCGTAGTCCTTCTACTACTAGTCATAGCAACAGCCTTTGTTG…	Eukaryota_2759	Chordata_7711	Actinopteri_186623	Cypriniformes_7952	Cyprinidae_7953	Barbus_40829	Barbus plebejus_117137	0	0	0	0	0	0	0	0	0	0	0	0	0	0	0	0	0	0	0	0	0	0	0	0	0	0	0	0	0	0	0	0	0	0	0	0	0	0	0	0	0
ASV353	TAGAAACAATAATGGCAAACCTACGAAAAACCCACCCACTTCTAAAAATTGCTAACGATGCCCTAGTGGATCTACCAACCCCATCCAATATTTCAGCATGATGAAATTTTGGCTCTCTTCTAGGATTATGTCTTATTTCACAAATCCTTACAGGACTATTCCTAGCCATACATTATACATCAGACATCTCAACTGCCTTCTCCTCAGTAGCTCACATCTGCCGAGACGTCAACTATGGATGACTAATTCGCAACCTACATGCAAATGGGGCCTCATTCTTCTTTATCTGCCTATACCTCCACATTGCCCGAGGGCTTTACTACGGCTCATACCTTTACATAGAAACATGAAGCATTGGAGTTGTATTATTCCTATTAGTAATAATAACAGCATTCGTAG…	Eukaryota_2759	Chordata_7711	Actinopteri_186623	Anguilliformes_7933	Anguillidae_7934	Anguilla_7935	Anguilla anguilla_7936	0	0	0	0	1125	0	125	0	0	0	0	0	0	0	0	0	0	0	0	0	0	0	0	0	0	0	0	0	0	0	0	0	0	0	0	0	0	0	0	0	0
ASV355	CAAGAACCATCATGGCAAGCCTACGAAAAACACACCCCTTAATTAAAATTGCTAACAACGCACTAGTTGACCTACCAGCACCATCTAATATTTCAGCTTGATGAAACTTTGGTTCTCTTCTGGGACTATGCTTGGCTACTCAAATCCTTACCGGCCTATTCTTAGCCATGCACTACACCTCAGATATTTCAACCGCATTTTCATCAGTTGTTCATATCTGCCGAGACGTAAACTACGGCTGGCTCATCCGTAATATGCACGCCAACGGAGCATCATTCTTTTTCCTTTGCATCTACATACGCATTGCCCGAGGACTGTACTACGGCTCTTACCTCTACAAGGAAACCTGAAACATCGGCGTAGTCCTTCTACTACTAGTCATAGCAACAGCCTTTGTTG…	Eukaryota_2759	Chordata_7711	Actinopteri_186623	Cypriniformes_7952	Cyprinidae_7953	Barbus_40829	Barbus plebejus_117137	0	0	1056	0	0	0	0	0	0	0	0	0	0	0	0	0	0	0	0	0	0	0	0	0	0	0	0	0	0	0	0	0	0	0	0	0	0	0	0	0	0
ASV356	TAAAAACCCTTTAATGGCAAGCCTACGAAAAACACACCCTCTAATCAAAATTGCTAATGACGCACTAGTTGACCTCCCAGCCCCATCTAACATTTCAGTATGATGAAATTTTGGCTCACTGTTAGGACTATGCTTAATTACCCAAATTTTAACAGGATTATTTCTAGCCATACATTACACATCTGATATCACCACTGCCTTCTCATCCGTGGCCCATATCTGCCGCGATGTGAATTATGGGTGACTTATCCGTAATATTCATGCCAATGGCGCATCACTTTTCTTTATTTGTATTTACATTCACATTGCCCGAGGACTATATTATGGATCTTATCTTTATAAAGAAACCTGAAACATTGGTGTAATCCTTCTACTACTAGTCATGATAACAGCCTTCGT…	Eukaryota_2759	Chordata_7711	Actinopteri_186623	Cypriniformes_7952	Cobitidae_7982	Cobitis_47718	Cobitis bilineata_66303	0	0	0	0	0	0	0	0	0	0	0	0	0	0	0	0	0	0	0	199	0	0	0	0	142	0	0	0	0	117	0	0	0	0	0	0	0	0	0	270	0
ASV357	TAGAAACAATAATGGCAAACCTACGAAAAACCCACCCACTTCTAAAAATTGCTAACGATGCCCTAGTGGATCTACCAACCCCATCCAATATTTCAGCATGATGAAATTTTGGCTCTCTTCTAGGATTATGTCTTATTTCACAAATCCTTACAGGACTATTCCTAGCCATACATTATACATCAGACATCTCAACTGCCTTCTCCTCAGTAGCTCACATCTGCCGAGACGTCAACTATGGATGACTAATTCGCAACCTACATGCAAATGGGGCCTCATTCTTCTTTATCTGCCTATATCTCCACATTGCCCGAGGGCTTTACTACGGCTCATACCTTTACATAGAAACATGAAACATTGGAGTTGTATTATTCCTATTAGTAATAATAACAGCATTCGTAG…	Eukaryota_2759	Chordata_7711	Actinopteri_186623	Anguilliformes_7933	Anguillidae_7934	Anguilla_7935	Anguilla anguilla_7936	0	0	0	0	0	0	0	0	0	0	0	0	0	0	0	0	0	0	0	0	0	0	0	0	0	0	0	0	389	0	0	0	0	0	0	0	0	0	0	0	0
ASV358	CAAGAACACTAATGACTAACATTCGAAAGTCCCACCCACTAATAAAAATTGTAAACAATGCATTCATCGACCTTCCAGCCCCATCAAACATTTCATCATGATGAAATTTCGGTTCCCTCCTGGGAATCTGCCTAATCCTACAAATCCTCACAGGCCTATTCCTAGCAATACACTACACATCCGACACAACAACAGCATTCTCCTCTGTTACCCATATCTGCCGAGACGTGAACTACGGCTGAATCATCCGATACATACACGCAAACGGAGCTTCAATGTTTTTTATCTGCTTATATATGCACGTAGGACGAGGCTTATATTACGGGTCTTATACTTTTCTAGAAACATGAAATATTGGAGTAATCCTTCTGCTCACAGTAATAGCCACAGCATTTATAG…	Eukaryota_2759	Chordata_7711	Mammalia_40674	Artiodactyla_91561	Bovidae_9895	Bos_9903	NA	0	0	0	0	0	0	0	0	0	0	0	0	0	0	0	0	0	0	0	0	0	0	0	0	0	0	966	0	0	0	0	0	248	0	0	0	0	0	0	0	0
ASV363	TAGAAACAATAATGGCAAACCTACGAAAAACCCACCCACTTCTAAAAATTGCTAACGATGCCCTAGTGGATCTACCAACCCCATCCAATATTTCAGCATGATGAAATTTTGGCTCTCTTCTAGGATTATGTCTTATTTCACAAATCCTTACAGGACTATTCCTAGCCATACATTATACATCAGACATCTCAACTGCCTTCTCCTCAGTAGCTCACATCTGCCGAGACGTCAACTATGGATGACTAATTCGCAACCTACATGCAAATGGGGCCTCATTCTTCTTTATCTGCCTATACCTCCACATTGCCCGAGGGCTTTACTACGGCTCATACCTTTACATAGAAACATGGAACATTGGAGTTGTATTATTCCTATTAGTAATAATAACAGCATTCGTAG…	Eukaryota_2759	Chordata_7711	Actinopteri_186623	Anguilliformes_7933	Anguillidae_7934	Anguilla_7935	Anguilla anguilla_7936	0	0	0	0	266	0	0	0	0	0	0	0	0	0	0	0	0	0	0	0	0	0	0	0	0	0	0	0	0	112	0	0	0	0	0	0	0	0	223	0	0
ASV364	CAAGAACAATAATGGCAAGCCTACGAAAAACCCACCCACTAATAAAAATCGCTAATGACGCGCTAGTCGATCTCCCAACACCATCTAACATTTCAGCAATGTGAAATTTCGGATCCCTTCTAGGATTGTGTTTAATTACCCAAATCCTAACAGGACTATTCCTAGCCATACATTACACCTCTGACATCTCAACCGCATTTTCATCAGTCACCCATATTTGCCGAGACGTTAACTACGGCTGGCTCATTCGAAACCTACATGCCAACGGAGCATCCTTCTTCTTTATCTGCCTATATATGCATATTGCACGAGGCCTATATTACGGCTCATATCTTTATAAGGAGACCTGAAACATCGGGGTAGTACTATTTCTTCTGGTTATGATAACAGCCTTCGTGG…	Eukaryota_2759	Chordata_7711	Actinopteri_186623	Cypriniformes_7952	Leuciscidae_2743726	Alburnus_54555	NA	0	0	0	0	0	0	0	0	0	0	0	0	0	0	0	0	0	0	0	0	0	0	0	0	0	0	0	0	0	0	0	0	0	0	0	0	0	0	0	0	0
ASV369	TAGAAACGATAATGGCAAACCTACGAAAAACCCACCCACTTCTAAAAATTGCTAACGATGCCCTAGTGGATCTACCAACCCCATCCAATATTTCAGCATGATGAAATTTTGGCTCTCTTCTAGGATTATGTCTTATTTCACAAATCCTTACAGGACTATTCCTAGCCATACATTATACATCAGACATCTCAACTGCCTTCTCCTCAGTAGCTCACATCTGCCGAGACGTCAACTATGGATGACTAATTCGCAACCTACATGCAAATGGGGCCTCATTCTTCTTTATCTGCCTATACCTCCACATTGCCCGAGGACTTTACTACGGCTCATACCTTTACATAGAAACATGAAACATTGGAGTTGTATTATTCCTATTAGTAATAATAACAGCATTCGTAG…	Eukaryota_2759	Chordata_7711	Actinopteri_186623	Anguilliformes_7933	Anguillidae_7934	Anguilla_7935	Anguilla anguilla_7936	0	0	0	0	0	0	0	77	0	0	0	1101	0	0	0	0	0	0	0	0	0	0	0	0	0	0	0	0	0	0	0	0	0	0	0	0	0	0	0	0	0
ASV370	CAGGAACAGTAATGGCAAGCCTACGAAAAACCCACCCACTGATAAAAATCGCTAATGACGCACTAGTCGACCTCCCAACACCATCTAATATCTCAGTAATATGAAACTTCGGCTCTCTCCTAGGATTATGTTTAATTACCCAAATCCTGACAGGATTATTCCTAGCCATACATTACACCTCTGACATCTCAACCGCGTTCTCATCAGTAACCCACATCTGCCGAGACGTCAATTACGGCTGACTTATCCGAAGCCTACATGCCAATGGCGCATCCTTTTTCTTCATCTGCCTTTACATGCATATTGCACGAGGCCTGTACTATGGATCATACCTTTATAAAGAGACCTGAAATATTGGTGTAGTCCTATTCCTTCTGGTTATGATAACAGCCTTCGTCG…	Eukaryota_2759	Chordata_7711	Actinopteri_186623	Cypriniformes_7952	Leuciscidae_2743726	Telestes_103461	Telestes muticellus_129882	0	849	0	0	0	77	0	0	0	0	0	0	0	0	0	0	0	0	0	0	0	0	0	0	0	0	0	0	0	0	0	0	0	0	0	0	0	0	29	0	0
ASV373	CAAGAACAATAATGGCAAGCCTACGAAAGACCCACCCACTAATAAAAATCGCCAACGACGCACTAGTCGACCTTCCAACACCGTCTAATATCTCAGCATTGTGAAACTTCGGTTCCCTCCTAGGATTATGTTTAATTACCCAAATCCTGACAGGACTATTCCTGGCAATGCACTACACTTCCGACATCTCAACCGCGTTTTCATCCGTCACCCATATCTGCCGAGATGTTAACTACGGCTGACTTATTCGGAATCTGCATGCCAATGGAGCATCCTTCTTCTTCATCTGTCTCTACATACATATTGCACGGGGCCTATATTATGGCTCATACCTATACAAAGAAACCTGAAACATTGGTGTAGTCCTGTTTCTCCTAGTTATAATGACAGCCTTCGTCG…	Eukaryota_2759	Chordata_7711	Actinopteri_186623	Cypriniformes_7952	Leuciscidae_2743726	Squalius_233201	Squalius lucumonis_103203	0	0	0	0	0	0	0	0	0	0	0	0	0	0	0	0	0	0	0	0	0	0	0	0	0	0	1001	157	0	0	0	0	0	0	0	0	0	0	0	0	0
ASV375	CAAGAACAATAATGGCAAGCCTACGAAAAACCCACCCACTAATAAAAATCGCCAATGACGCACTAGTCGACCTTCCGACACCATCTAATATCTCAGCACTATGAAACTTCGGGTCTCTCCTGGGATTATGTTTAATTACCCAAATCCTAACAGGACTATTCCTAGCAATGCACTACACCTCCGACACCTCAACCGCATTTTCATCGGTAACCCATATCTGCCGAGATGTTAACTACGGCTGACTTATTCGAAGTCTACATGCCAATGGAGCCTCCTTCTTCTTCATCTGTCTTTACATACACATTGCACGAGGACTATATTATGGCTCGTACCTATATAAGGAAACCTGAAACATTGGTGTAGTCCTATTTCTCCTAGTTATAATGACAGCCTTTGTCG…	Eukaryota_2759	Chordata_7711	Actinopteri_186623	Cypriniformes_7952	Leuciscidae_2743726	Squalius_233201	NA	0	0	0	0	0	0	0	0	0	0	0	0	0	0	0	0	0	0	0	0	0	0	0	0	0	0	0	0	0	0	0	0	0	0	0	0	0	0	0	0	892
ASV378	CAAGAACCATCATGGCAAGCCTACGAAAAACACACCCCTTAATTAAAATTGCTAACAACGCACTAGTTGACCTACCAGCACCATCTAATATTTCAGCTTGATGAAACTTTGGTTCTCTTCTGGGACTATGCTTGGCTACTCAAATCCTTACCGGCCTATTCTTAGCCATGCACTACACCTCAGATATTTCAACCGCATTTTCATCAGTTGTTCATATTTGCCGAGACGTAAACTACGGCTGGCTCATCCGTAATATGCACGCCAACGGAGCATCATTCTTTTTCCTTTGCATCTACATACACATTGCCCGAGGACTGTACTACGGCTCTTACCTCTACAAGGAAACCTGAAACATCGGCGTAGTCCTTCTACTACTAGTCATAGCAACAGCCTTTGTTG…	Eukaryota_2759	Chordata_7711	Actinopteri_186623	Cypriniformes_7952	Cyprinidae_7953	Barbus_40829	Barbus plebejus_117137	0	0	0	0	0	0	0	0	0	0	0	0	0	0	0	0	0	0	0	0	0	0	0	0	0	0	0	0	0	0	0	0	0	0	0	0	0	0	0	0	0
ASV379	TAAAAACCCTTTAATGGCAAGCCTACGAAAAACACACCCTCTAATCAAAATTGCTAATGACGCACTAGTTGACCTCCCAGCCCCATCTAACATTTCAGTATGATGAAATTTTGGCTCACTGTTAGGACTATGCTTAATTACCCAAATTTTAACAGGATTATTTCTAGCCATACATTACACATCTGATATCACCACTGCCTTCTCATCCGTGGCCCATATCTGCCGCGATGTGAATTATGGGTGACTTATCCGTAATATTCATGCCAATGGCGCATCACTTTTCTTTATTTGTATTTACATTCACATTGCCCGAGGACTATATTATGGATCTTATCTTTATAAAGAAACCTGAAACATTGGTGTAGTCCTTCTACTACTAGTCATGATAACAGCCTTCGT…	Eukaryota_2759	Chordata_7711	Actinopteri_186623	Cypriniformes_7952	Cobitidae_7982	Cobitis_47718	Cobitis bilineata_66303	0	0	0	0	0	0	0	0	0	0	0	0	0	0	0	0	0	0	0	0	0	0	0	0	0	0	0	0	0	0	0	0	0	0	0	0	0	0	0	0	0
ASV380	TTAAAAACTTTTAATGACACTTAATACACGAAAACACCACCCCATCATTAAAATTATTAACTCCTCCTTTATTGACCTCCCAACCCCATCTAACATCTCTGCTTGATGAAACTTTGGATCACTATTAGGCCTCTGTTTAATTATCCAAATTATTACAGGCCTATTCCTAGCCATACACTATACCCCAGATATCTCTTCCGCATTTTCATCTATTGCTCATATTCACCGAGACGTCCAATACGGATGACTTATCCGCAATCTTCATGCCAATGGTGCCTCCATATTTTTCATCTGCATTTATTTACACATTGGACGAGGCCTATATTATGGTTCTTACACTTATATCGAAACCTGAAACATCGGAGTCCTCCTTCTACTTCTAGTTATAGCCACAGCTTT…	Eukaryota_2759	Chordata_7711	Lepidosauria_8504	Squamata_8509	Lacertidae_8522	Podarcis_42163	Podarcis muralis_64176	0	0	0	0	0	104	0	0	0	0	0	0	0	0	0	0	0	0	0	0	267	0	0	749	0	0	0	0	0	0	0	0	0	0	0	0	0	0	0	0	0
ASV381	CAAGAACAATAATGGCAAGCCTACGAAAAACCCACCCACTAATAAAAATCGCCAATGACGCACTAGTCGACCTTCCGACACCATCTAATATCTCAGCAATGTGAAACTTCGGATCTCTCCTAGGATTGTGTTTAATTACCCAAATCCTGACAGGATTGTTCTTAGCCATGCATTACACCTCTGATATCTCAACCGCATTCTCGTCAGTAACCCATATCTGCCGAGACGTTAACTACGGCTGACTCATCCGAAGCCTACATGCCAACGGGGCATCCTTTTTCTTCATCTGTCTTTACATGCACATCGCACGAGGCCTGTATTACGGGTCATACCTCTATAAAGAGACCTGAAACATTGGTGTAGTCCTATTCCTTTTGGTTATAATAACAGCCTTTGTAG…	Eukaryota_2759	Chordata_7711	Actinopteri_186623	Cypriniformes_7952	Leuciscidae_2743726	Protochondrostoma_437168	Protochondrostoma genei_98388	0	0	0	0	0	0	0	0	0	27	12	0	0	0	0	22	0	0	0	21	146	26	0	31	0	0	0	0	0	0	17	0	0	68	12	31	0	23	0	0	34
ASV384	CAAGAACCTAATGGCCAACCTCCGAAAAACCCACCCACTCCTAAAAATTGCTAATGACGCACTAGTCGACCTCCCTGCCCCCTCTAATATCTCAGTCTGATGAAACTTTGGTTCACTCCTAGGCCTATGTTTAGCCACCCAAATTCTTACCGGACTCTTCCTAGCCATACACTACACCTCCGATATTTCGACAGCTTTTTCCTCTGTATGCCACATTTGTCGAGATGTAAGTTACGGCTGGCTCATCCGAAATATCCACGCTAACGGAGCATCTTTCTTCTTTATCTGTATTTATATGCATATCGCCCGAGGACTATACTACGGGTCCTACCTATATAAAGAAACCTGAAATATTGGGGTAGTATTATTACTTCTCACTATAATGACAGCTTTTGTAGG…	Eukaryota_2759	Chordata_7711	Actinopteri_186623	Salmoniformes_8006	Salmonidae_8015	Salvelinus_8033	Salvelinus fontinalis_8038	0	0	0	0	0	0	0	0	0	0	0	0	0	0	0	0	0	0	0	0	0	0	0	0	0	0	514	0	0	0	0	0	337	0	0	0	0	0	0	0	0
ASV385	TAAAAACCCTTTAATGGCAAGCCTACGAAAAACACACCCTCTAATCAAAATTGCTAATGACGCACTAGTTGACCTCCCAGCCCCATCTAACATTTCAGTATGATGAAATTTTGGCTCACTGTTAGGACTATGCTTAATTACCCAAATTTTAACAGGATTATTTCTAGCCATACATTACACATCTGATATCACCACTGCCTTCTCATCCGTGGCCCATATCTGCCGCGATGTGAATTATGGGTGACTTATCCGTAATATTCATGCCAATGGCGCATCACTTTTCTTTATTTGTATTTACATTCACATTGCCCGAGGACTATATTATGGATCTTATCTTTATAAAGAAACTTGAAATATTGGAGTAATTCTTCTCCTACTTGTTATAATAACAGCATTTGT…	Eukaryota_2759	Chordata_7711	Actinopteri_186623	Cypriniformes_7952	Cobitidae_7982	Cobitis_47718	Cobitis bilineata_66303	0	0	0	0	0	0	0	0	0	0	0	0	0	0	0	0	0	0	0	0	0	0	0	0	212	0	80	236	0	0	0	0	0	0	0	0	0	0	0	0	0
ASV386	CAAGAACCATCATGGCAAGCCTACGAAAAACACACCCCTTAATTAAAATTGCTAACAACGCACTAGTTGACCTACCAGCACCATCTAATATTTCAGCTTGATGAAACTTTGGTTCTCTTCTGGGACTATGCTTGACTACTCAAATCCTTACCGGCCTATTCTTAGCCATGCACTACACCTCAGATATTTCAACCGCATTTTCATCAGTTGTTCATATCTGCCGAGACGTAAACTACGGCTGGCTCATCCGTAATATGCACGCCAACGGAGCATCATTCTTTTTCCTTTGCATCTACATACACATTGCCCGAGGACTGTACTACGGCTCTTACCTCTACAAGGAAACCTGAAACATCGGCGTAGTCCTTCTACTACTAGTCATAGCAACAGCCTTTGTTG…	Eukaryota_2759	Chordata_7711	Actinopteri_186623	Cypriniformes_7952	Cyprinidae_7953	Barbus_40829	Barbus plebejus_117137	0	0	0	0	0	0	0	0	0	0	0	0	0	0	0	0	0	0	0	0	0	0	0	0	0	0	0	0	0	0	0	0	0	0	0	0	0	0	0	0	0
ASV387	CAAGAACATCTAATGGCAAGCCTACGGAAGACGCATCCACTAATAAAAATCGCCAACGGCGCACTCGTTGATCTCCCGACACCCTCCAATATTTCTGCACTCTGGAACTTTGGTTCTCTTCTAGGACTATGTTTAATTACCCAAATTCTTACAGGACTATTTCTAGCCATACATTATACATCTGACATCTCAACCGCGTTTTCATCAGTTACCCACATCTGCCGGGACGTTAATTATGGATGACTAATTCGGAATATACACGCCAACGGCGCATCATTCTTCTTTATCTGTATTTATATACATATTGCCCGAGGTCTTTATTATGGTTCATATCTTTATAAGGAAACCTGAAATATCGGCGTAGTTCTGCTCCTCCTGGTCATAATAACGGCCTTTGTA…	Eukaryota_2759	Chordata_7711	Actinopteri_186623	Cypriniformes_7952	Leuciscidae_2743726	Phoxinus_42662	Phoxinus lumaireul_882978	0	0	0	0	0	0	0	0	0	127	51	0	0	0	0	0	0	0	0	237	0	0	0	57	0	0	0	0	0	0	0	0	0	0	0	0	0	0	0	0	0
ASV388	CAAGAACCATCATGGCAAGCCTACGAAAAACACACCCCTTAATTAAAATTGCTAACAACGCACTAGTTGACCTACCAGCACCATCTAATATTTCAGCTTGATGAAACTTTGGTTCTCTTCTGGGACTATGCTTGGCTACTCAAATCCTTACCGGCCTATTCTTAGCCATGCACTACACCTCAGATATTTCAACCGCATTTTCATCAGTTGTTCATATCTGCCGAGACGTAAACTACGGCTGGCTCATCCGTAATATGCACGCCAACGGAGCATCATTCTTTTTCCTTTGCATCTACATACACATTGCCCGAGGACTGTACTACGGCTCTTACCTCTACAAGGAAACCTGAAACATCGGCGTAGTCCTTCTACTACTAGTCATAGCAACAGCCTTTGTTG…	Eukaryota_2759	Chordata_7711	Actinopteri_186623	Cypriniformes_7952	Cyprinidae_7953	Barbus_40829	Barbus plebejus_117137	0	0	0	0	799	0	142	155	0	0	0	0	0	0	0	0	0	0	0	0	0	0	0	0	0	0	0	0	0	0	0	0	0	0	0	0	0	0	0	0	0
ASV389	CAAGAACAATAATGGCAAGCCTACGAAAAACCCACCCACTAATAAAAATCGCCAATGACGCACTAGTCGACCTTCCGACACCATCTAATATCTTAGCACTATGAAACTTCGGGTCTCTCCTGGGATTATGTTTAATTACCCAAATCCTAACAGGACTATTCCTAGCAATGCACTACACCTCCGACATCTCAACCGCATTTTCATCGGTAACCCATATCTGCCGAGATGTTAACTACGGCTGACTTATTCGAAGTCTACATGCCAATGGAGCCTCCTTCTTCTTCATCTGTCTTTACATACACATTGCACGAGGACTATATTATGGCTCGTACCTATATAAGGAAACCTGAAACATTGGTGTAGTCCTATTTCTCCTAGTTATAATGACAGCCTTTGTCG…	Eukaryota_2759	Chordata_7711	Actinopteri_186623	Cypriniformes_7952	Leuciscidae_2743726	Squalius_233201	NA	0	0	0	0	0	0	0	0	0	0	0	0	0	0	0	0	0	0	0	0	0	0	0	0	0	0	0	0	0	0	0	0	0	0	0	0	0	0	0	0	0
ASV390	CAAGAACCATCATGGCAAGCCTACGAAAAACACACCCTCTCATTAAAATCGCTAACGACGCACTAGTTGACCTACCAACACCATCCAACATCTCAGCATGATGAAACTTTGGATCCCTCCTAGGACTATGCTTAATTACCCAAATTTTAACCGGCCTATTCCTAGCCATACACTACACCTCAGACATTTCAACCGCATTCTCATCTGTTACCCACATCTGCCGAGACGTAAATTACGGCTGACTAATCCGCAATGTACACGCCAACGGAGCATCATTCTTCTTCATTTGCATTTACATACACATCGCCCGAGGCCTATACTACGGATCATACCTTTACAAAGAAACCTGAAACATTGGTGTAGTCCTTCTACTACTAGTCATGATAACAGCCTTCGTTG…	Eukaryota_2759	Chordata_7711	Actinopteri_186623	Cypriniformes_7952	NA	NA	NA	0	0	0	0	0	0	0	0	0	0	0	0	0	0	0	0	0	0	0	0	0	0	0	0	0	0	0	0	0	0	0	0	0	0	0	0	0	0	0	0	0
ASV391	CAAGAACCATCATGGCAAGCCTACGAAAAACACACCCCTTAATTAAAATTGCTAACAACGCACTAGTTGACCTACCAGCACTATCTAATATTTCAGCTTGATGAAACTTTGGTTCTCTTCTGGGACTATGCTTGGCTACTCAAATCCTTACCGGCCTATTCTTAGCCATGCACTACACCTCAGATATTTCAACCGCATTTTCATCAGTTGTTCATATCTGCCGAGACGTAAACTACGGCTGGCTCATCCGTAATATGCACGCCAACGGAGCATCATTCTTTTTCCTTTGCATCTACATACACATTGCCCGAGGACTGTACTACGGCTCTTACCTCTACAAGGAAACCTGAAACATCGGCGTAGTCCTTCTACTACTAGTCATAGCAACAGCCTTTGTTG…	Eukaryota_2759	Chordata_7711	Actinopteri_186623	Cypriniformes_7952	Cyprinidae_7953	Barbus_40829	Barbus plebejus_117137	0	0	1015	0	0	0	0	0	0	0	0	0	0	0	74	0	0	0	0	0	0	0	0	0	0	0	0	0	0	0	0	0	0	0	0	0	0	0	0	0	0
ASV392	CAAGAACCATCATGGCAAGCCTACGAAAAACACACCCCTTAATTAAAATTGCTAACAACGCACTAGTTGACCTACCAGCACCATCTAATATTTCAGCTTGATGAAACTTTGGTTCTCTTCTGGGACTATGCTTGGCTACTCAAATCCTTACCGGCCTATTCTTAGCCATGCACTACACCTCAGATATTTCAACCGCATTTTCATCAGTTGTTCATATCTGCCGAGACGTAAACTACGGCTGGCTCATCCGTAATATGCACGCCAACGGAGCATCATTCTTTTTCCTTTGCATCTACATACACATTGCCTGAGGACTGTACTACGGCTCTTACCTCTACAAGGAAACCTGAAACATCGGCGTAGTCCTTCTACTACTAGTCATAGCAACAGCCTTTGTTG…	Eukaryota_2759	Chordata_7711	Actinopteri_186623	Cypriniformes_7952	Cyprinidae_7953	Barbus_40829	Barbus plebejus_117137	0	0	0	0	0	0	0	0	0	0	0	0	0	0	0	0	0	0	0	0	0	0	0	0	0	0	0	0	0	0	0	0	0	0	0	0	0	0	0	0	0
ASV395	TAGAAACAATAATGGCAAACCTACGAAAAACCCACCCACTTCTAAAAATTGCTAACGATGCCCTAGTGGATCTACCAACCCCATCCAATATTTCAGCATGATGAAATTTTGGCTCTCTTCTAGGATTATGTCTTATTTCACAAATCCTTACAGGACTATTCCTAGCCATACATTATACATCAGACATCTCAACTGCCTTCTCCTCAGTAGCTCACATCTGCCGAGACGTCAACTATGGATGACTAATTCGCAACCTACATGCAAATGGAGCCTCATTCTTCTTTATCTGCCTATACCTCCACATTGCCCGAGGGCTTTACTACGGCTCATACCTTTACATAGAAACATGAAACATTGGAGTTGTATTATTCCTATTAGTAATAATAACAGCATTCGTAG…	Eukaryota_2759	Chordata_7711	Actinopteri_186623	Anguilliformes_7933	Anguillidae_7934	Anguilla_7935	Anguilla anguilla_7936	0	0	0	0	0	0	0	0	0	0	0	575	0	0	0	0	0	0	0	0	0	0	0	0	0	0	0	0	0	0	0	0	0	0	0	0	0	0	0	0	0
ASV396	CAAGAACCATCATGGCAAGCCTACGAAAAACACACCCCTTAATTAAAATTGCTAACAACGCACTAGTTGACCCACCAGCACCATCTAATATTTCAGCTTGATGAAACTTTGGTTCTCTTCTGGGACTATGCTTGGCTACTCAAATCCTTACCGGCCTATTCTTAGCCATGCACTACACCTCAGATATTTCAACCGCATTTTCATCAGTTGTTCATATCTGCCGAGACGTAAACTACGGCTGGCTCATCCGTAATATGCACGCCAACGGAGCATCATTCTTTTTCCTTTGCATCTACATACACATTGCCCGAGGACTGTACTACGGCTCTTACCTCTACAAGGAAACCTGAAACATCGGCGTAGTCCTTCTACTACTAGTCATAGCAACAGCCTTTGTTG…	Eukaryota_2759	Chordata_7711	Actinopteri_186623	Cypriniformes_7952	Cyprinidae_7953	Barbus_40829	Barbus plebejus_117137	0	0	398	0	0	0	0	0	0	0	0	679	0	0	0	0	0	0	0	0	0	0	0	0	0	0	0	0	0	0	0	0	0	0	0	0	0	0	0	0	0
ASV397	CAGGAACAGTAATGGCAAGCCTACGAAAAACCCACCCACTGATAAAAATCGCTAATGACGCACTAGTCGACCTCCCAACACCATCTAATACCTCAGTAATATGAAACTTCGGTTCTCTCCTAGGATTATGTTTAATTACCCAAATCCTGACAGGATTATTCCTAGCCATACATTACACCTCTGACATCTCAACCGCGTTCTCATCAGTAACCCACATCTGCCGAGACGTCAATTACGGCTGACTTATCCGAAGCCTACATGCCAATGGCGCATCCTTTTTCTTCATCTGCCTTTACATGCATATTGCACGAGGCCTGTACTATGGATCATACCTTTATAAAGAGACCTGAAATATTGGTGTAGTCCTATTCCTTCTGGTTATGATAACAGCCTTCGTCG…	Eukaryota_2759	Chordata_7711	Actinopteri_186623	Cypriniformes_7952	Leuciscidae_2743726	Telestes_103461	Telestes muticellus_129882	0	0	0	0	0	0	0	0	0	0	0	0	0	0	0	0	0	0	412	0	0	0	0	0	0	0	0	0	0	0	0	0	0	0	0	0	0	0	0	0	0
ASV400	TAGAAACAATAATGGCAAACCTACGAAAAACCCACCCACTTCTAAAAATTGCTAACGATGCCCTAGTGGATCTACCAACCCCATCCAATATTTCAGCATGATGAAATTTTGGCTCTCTTCTAGGATTATGTCTTATTTCACAAATCCTTACAGGACTATTCCTAGCCATACATTATACATCAGACATCTCAACTGCCTTCTCCTCAGTAGCTCACATCTGCCGAGACGTCAACTATGGATGACTAATTCGCAATCTACATGCAAATGGGGCCTCATTCTTCTTTATCTGCCTATACCTCCACATTGCCCGAGGGCTTTACTACGGCTCATACCTTTACATAGAAACATGAAACATTGGAGTTGTATTATTCCTATTAGTAATAATAACAGCATTCGTAG…	Eukaryota_2759	Chordata_7711	Actinopteri_186623	Anguilliformes_7933	Anguillidae_7934	Anguilla_7935	Anguilla anguilla_7936	0	0	0	0	0	0	0	126	0	0	0	0	0	0	0	0	0	0	0	0	0	0	0	0	0	0	0	0	0	0	0	0	0	0	0	0	0	0	0	0	0
ASV401	CAGGAACAGTAATGGCAAGCCTACGAAAAACCCACCCACTGATAAAAATCGCTAATGACGCACTAGTCGACCTCCCAACACCATCTAATATCTCAGCAATATGAAACTTCGGTTCTCTCCTAGGATTATGTTTAATTACCCAAATCCTGACAGGATTATTCCTAGCCATACATTACACCTCTGACATCTCAACCGCGTTCTCATCAGTAACCCACATCTGCCGAGACGTCAATTACGGCTGACTTATTCGAAGCCTACATGCCAACGGCGCATCCTTTTCCTTCATCTGCCTTTACATGCATATTGCACGAGGCCTGTACTATGGATCATACCTTTATAAGGAGACCTGAAACATTGGTGTAGTCCTATTCCTTCTGGTTATAATAACAGCCTTCGTCG…	Eukaryota_2759	Chordata_7711	Actinopteri_186623	Cypriniformes_7952	Leuciscidae_2743726	Telestes_103461	Telestes muticellus_129882	0	0	0	0	0	0	0	0	0	0	0	0	0	0	0	0	367	0	0	0	0	0	0	0	0	701	0	0	0	0	0	0	0	0	0	0	0	0	0	0	0
ASV403	CAAGAACCATCATGGCAAGCCTACGAAAAACACACCCCTTAATTAAAATTGCTAACAACGCACTAGTTGACCTACCAGCACCATCTAATATTTCAGCTTGATGAAACTTTGGTTCTCTTCTGGGACTATGCTTAGCTACTCAAATCCTTACCGGCCTATTCTTAGCCATGCACTACACCTCAGATATTTCAACCGCATTTTCATCAGTTGTTCATATCTGCCGAGACGTAAACTACGGCTGGCTCATCCGTAATATGCACGCCAACGGAGCATCATTCTTTTTCCTTTGCATCTACATACACATTGCCCGAGGACTGTACTACGGCTCTTACCTCTACAAGGAAACCTGAAACATCGGCGTAGTCCTTCTACTACTAGTCATAGCAACAGCCTTTGTTG…	Eukaryota_2759	Chordata_7711	Actinopteri_186623	Cypriniformes_7952	Cyprinidae_7953	Barbus_40829	NA	0	0	0	0	0	0	0	0	0	0	0	0	0	0	0	0	0	0	0	0	0	0	0	0	0	0	0	0	0	0	0	0	0	0	0	0	0	0	0	0	0
ASV404	CAAGAACCATCATGGCAAGCCTACGAAAAACACACCCCTTAATTAAAATTGCTAACAACGCACTAGTTGACCTACCAGCACCATCTAATATTTCAGCTTGATGAAACTTTGGTTCTCTTCTGGGACTATGCTTGGCTACTCAAATCCTTACCGGCCTATTCTTAGCCATGCACTACACCTCAGATATTTCAACCGCATTTTCATCAGTTGTTCATATCTGCCGAGACGTAAACTACGGCTGGCTCATCCGTAATATGCACGCCAACGGAGCATCATTCTTTTTCCTTTGCATCTACATACACATTGCCCGAGGACTGTACTACGGCTCTTACCTCTACAAGGAAACCTGAAACATCGGCGTAGTCCTTCTACTACTAGTCATAGCGACAGCCTTTGTTG…	Eukaryota_2759	Chordata_7711	Actinopteri_186623	Cypriniformes_7952	Cyprinidae_7953	Barbus_40829	Barbus plebejus_117137	0	0	0	0	0	0	294	0	0	0	0	0	0	0	0	0	0	0	0	0	0	0	0	768	0	0	0	0	0	0	0	0	0	0	0	0	0	0	0	0	0
ASV405	TAGAAACAATAATGGCAAACCTACGAAAAACCCACCCACTTCTAAAAATTGCTAACGATGCCCTAGTGGATCTACCAACCCCATCCAATATTTCAGCATGATGAAATTTTGGCTCTCTTCTAGGATTATGTCTTATTTCACAAATCCTTACAGGACTATTCCTAGCCATACATTATACATCAGACATCTCAACTGCCTTCTCCTCAGTAGCTCACATCTGCCGAGACGTCAACTATGGATGACTCATTCGCAACCTACATGCAAATGGGGCCTCATTCTTCTTTATCTGCCTATACCTCCACATTGCCCGAGGGCTTTACTACGGCTCATACCTTTACATAGAAACATGAAACATTGGAGTTGTATTATTCCTATTAGTAATAATAACAGCATTCGTAG…	Eukaryota_2759	Chordata_7711	Actinopteri_186623	Anguilliformes_7933	Anguillidae_7934	Anguilla_7935	Anguilla anguilla_7936	0	0	0	0	0	0	0	0	0	0	0	0	0	0	0	0	0	0	0	0	0	0	0	0	0	0	0	0	0	0	0	0	0	0	0	0	0	0	0	0	0
ASV409	TAGAAACAATAATGGCAAACCTACGAAAAACCCACCCACTTCTAAAAATTGCTAACGATGCCCTAGTGGATCTACCAACCCCATCCAATATTTCAGCATGATGAAATTTTGGCTCTCTTCTGGGATTATGTCTTATTTCACAAATCCTTACAGGACTATTCCTAGCCATACATTATACATCAGACATCTCAACTGCCTTCTCCTCAGTAGCTCACATCTGCCGAGACGTCAACTATGGATGACTAATTCGCAACCTACATGCAAATGGGGCCTCATTCTTCTTTATCTGCCTATACCTCCACATTGCCCGAGGGCTTTACTACGGCTCATACCTTTACATAGAAACATGAAACATTGGAGTTGTATTATTCCTATTAGTAATAATAACAGCATTCGTAG…	Eukaryota_2759	Chordata_7711	Actinopteri_186623	Anguilliformes_7933	Anguillidae_7934	Anguilla_7935	Anguilla anguilla_7936	0	0	0	0	0	0	0	0	0	0	0	0	0	0	0	0	0	0	0	0	0	0	275	0	0	0	0	0	0	0	0	0	0	0	0	0	0	0	0	0	0
ASV414	CAGGAACAGTAATGGCAAGCCTACGAAAAACCCACCCACTGATAAAAATCGCTAATGACGCACTAGTCGACCTCCCAACACCATCTAATATCTCAGTAATATGAAACTTTGGTTCTCTCCTAGGATTATGTTTAATTACCCAAATCCTGACAGGATTATTCCTAGCCATACATTACACATCTGACATCTCAACCGCGTTCTCATCAGTAACCCACATCTGCCGAGACGTCAATTACGGCTGACTTATCCGAAGCCTACATGCCAATGGCGCATCCTTTTTCTTCATCTGCCTTTACATGCATATTGCACGAGGCCTGTACTATGGATCGTACCTTTATAAGGAGACCTGAAACATTGGTGTAGTCCTATTCCTTCTGGTTATGATAACAGCCTTCGTCG…	Eukaryota_2759	Chordata_7711	Actinopteri_186623	Cypriniformes_7952	Leuciscidae_2743726	Telestes_103461	Telestes muticellus_129882	0	0	0	0	0	0	0	0	0	0	0	0	0	0	0	0	0	0	0	0	980	0	0	0	0	0	0	0	0	0	0	0	0	0	0	29	0	0	0	0	0
ASV419	CAAGAACCATCATGGCAAGCCTACGAAAAACACACCCCTTAATTAAAATTGCTAACAACGCACTAGTTGACCTACCAGCACCATCTAATATCTCAGCTTGATGAAACTTTGGTTCTCTTCTGGGACTATGCTTGGCTACTCAAATCCTTACCGGCCTATTCTTAGCCATGCACTACACCTCAGATATTTCAACCGCATTTTCATCAGTTGTTCATATCTGCCGAGACGTAAACTACGGCTGGCTCATCCGTAATATGCACGCCAACGGAGCATCATTCTTTTTCCTTTGCATCTACATACACATTGCCCGAGGACTGTACTACGGCTCTTACCTCTACAAGGAAACCTGAAACATCGGCGTAGTCCTTCTACTACTAGTCATAGCAACAGCCTTTGTTG…	Eukaryota_2759	Chordata_7711	Actinopteri_186623	Cypriniformes_7952	Cyprinidae_7953	Barbus_40829	Barbus plebejus_117137	0	0	0	0	0	0	0	0	0	0	0	0	0	0	0	0	0	274	0	0	0	0	0	617	0	0	0	0	0	0	0	0	0	0	0	0	0	0	0	0	0
ASV421	CAAGAACAATAATGGCAAGCCTACGAAAAACCCACCCACTAATAAAAATCGCCAATGACGCACTAGTCGACCTTCCGACACCATCTAATATCTCAGCACTATGAAACTTCGGGTCCCTCCTGGGATTATGTTTAATTACCCAAATCCTAACAGGACTATTCCTAGCAATGCACTACACCTCCGACATCTCAACCGCATTTTCATCGGTAACCCATATCTGCCGAGATGTTAACTACGGCTGACTTATTCGAAGTCTACATGCCAATGGAGCCTCCTTCTTCTTCATCTGTCTTTACATACACATTGCACGAGGACTATATTATGGCTCGTACCTATATAAGGAAACCTGAAACATTGGTGTAGTCCTATTTCTCCTAGTTATAATGACAGCCTTTGTCG…	Eukaryota_2759	Chordata_7711	Actinopteri_186623	Cypriniformes_7952	Leuciscidae_2743726	Squalius_233201	NA	0	0	0	159	0	0	0	0	0	0	0	0	0	0	0	0	0	272	0	0	0	0	0	0	0	0	0	0	0	0	0	0	0	0	0	0	0	0	0	0	0
ASV425	TAGAAACATCTAATGACAAACATCCGAAAATCTCACCCCCTATTCAAAATCATCAACCACTCCTTTATCGACCTCCCCGCCCCATCTAACATCTCATCATGATGAAACTTCGGTTCTCTACTAGGAGTATGCCTCATAGTACAAATTCTCACAGGCTTATTCCTAGCAATACACTACACGTCTGATACCATAACAGCATTTTCATCAGTCACCCACATCTGCCGAGACGTAAACTACGGCTGACTAATCCGATACCTACACGCCAACGGCGCCTCAATATTTTTCATCTGCCTATTCCTCCATGTGGGGCGAGGACTATACTATGGATCCTACACTTTCCTAGAAACCTGAAACATTGGGATCATTCTACTATTTGCAGTCATAGCAACTGCATTCACG…	Eukaryota_2759	Chordata_7711	Mammalia_40674	Rodentia_9989	Muridae_10066	Rattus_10114	Rattus norvegicus_10116	0	0	0	0	0	0	0	0	0	0	0	0	0	0	0	0	0	0	0	0	0	0	0	0	0	0	0	0	0	0	0	0	0	0	0	0	0	0	0	0	0
ASV426	CAAGAACAATAATGGCAAGCCTACGAAAAACCCACCCACTAATAAAAATCGCCAATGACGCACTAGTCGACCTTCCGACACCATCTAATATCTCAGCACTATGAAACTTCGGGTCTCTCCTGGGATTATGTTTAATTACCCAAATCCTAACAGGACTATTCCTAGCAATGCACTACACCTCCGACATCTCAACCGCATTTTCATCGGTAACCCATATCTGCCGAGATGTTAACTACGGCTGACTTATTCGAAGTCTACATGCCAATGGAGCCTCCTTCTTCTTCATCTGTCTTTACATACACATTGCACGAGGACTATATTATGGCTCGTACCTATATAAGGAAACCTGAAACATTGGTGTAGTCCTATTCCTCCTAGTTATAATGACAGCCTTTGTCG…	Eukaryota_2759	Chordata_7711	Actinopteri_186623	Cypriniformes_7952	Leuciscidae_2743726	Squalius_233201	NA	0	0	0	0	0	0	0	0	0	539	0	0	0	0	0	0	0	0	0	0	0	0	0	0	0	0	277	0	0	0	0	0	0	0	0	0	0	0	0	0	0
ASV428	CAAGAACCATCATGGCAAGCCTACGAAAAACGCACCCCCTAATTAAAATTGCTAACAACGCACTAGTTGACCTACCAGCACCATCTAATATTTCAGCTTGATGAAATTTTGGTTCTCTTCTGGGACTATGCTTAGCTACTCAAATCCTTACCGGCCTATTCTTAGCCATACATTACACCTCAGATATTTCAACCGCATTTTCATCAGTTGTCCATATCTGCCGAGATGTAAACTACGGCTGGCTGATCCGTAACATGCACGCCAACGGAGCATCATTCTTTTTCCTTTGCATCTACATACACATTGCCCGAGGACTGTACTACGGCTCTTACCTCTACAAGGAAACCTGAAACATCGGCGTAATTCTCCTACTACTAGTCATAGCGACAGCCTTCGTTG…	Eukaryota_2759	Chordata_7711	Actinopteri_186623	Cypriniformes_7952	Cyprinidae_7953	Barbus_40829	NA	0	0	0	0	0	0	0	0	0	0	0	0	0	0	0	0	0	0	0	0	0	0	0	0	0	0	0	0	0	0	0	0	0	0	0	0	0	0	0	379	0
ASV430	CAAGAACAATAATGGCAAGCCTACGAAAAACCCACCCACTAATTAAAATCGCTAACGACGCACTAGTTGATCTACCAACCCCCTCTAACATCTCAGTGTGATGAAACTTTGGATCCCTTTTAGGCCTGTGTTTAATTGCACAAATCCTAACAGGACTATTCTTGGCCATACACTACACCTCTGACATCTCAACTGCATTTTCATCAGTGGCCCACATCTGTCGAGACGTTAACTACGGTTGATTTATTCGAAATATACACGCCAACGGAGCATCATTCTTTTTCATTTGTATTTATATACACGTTGCCCGAGGTCTATATTATGGCTCTTACTTATATAAAGAGACCTGAAACATCGGCGTGGTTCTCCTTCTTCTAGTAATAATGACAGCCTTCGTTG…	Eukaryota_2759	Chordata_7711	Actinopteri_186623	Cypriniformes_7952	Gobionidae_2743714	Pseudorasbora_38758	Pseudorasbora interrupta_1379498	0	0	0	0	0	0	0	0	0	0	0	0	0	0	0	0	0	0	0	0	0	0	0	0	0	0	0	0	0	0	0	0	0	229	0	0	0	0	0	104	0
ASV434	TAGAAACAATAATGGCAAACCTACGAAAAGCCCACCCACTTCTAAAAATTGCTAACGATGCCCTAGTGGATCTACCAACCCCATCCAATATTTCAGCATGATGAAATTTTGGCTCTCTTCTAGGATTATGTCTTATTTCACAAATCCTTACAGGACTATTCCTAGCCATACATTATACATCAGACATCTCAACTGCCTTCTCCTCAGTAGCTCACATCTGCCGAGACGTCAACTATGGATGACTAATTCGCAACCTACATGCAAATGGGGCCTCATTCTTCTTTATCTGCCTATACCTCCACATTGCCCGAGGGCTTTACTACGGCTCATACCTTTACATAGAAACATGAAACATTGGAGTTGTATTATTCCTATTAGTAATAATAACAGCATTCGTAG…	Eukaryota_2759	Chordata_7711	Actinopteri_186623	Anguilliformes_7933	Anguillidae_7934	Anguilla_7935	Anguilla anguilla_7936	0	0	813	0	0	0	0	0	0	0	0	0	124	0	0	0	0	0	0	0	0	0	0	0	0	0	0	0	0	0	0	0	0	0	0	0	0	0	0	0	0
ASV435	TAGAAACAATAATGGCAAACCTACGAAAAACCCACCCACTTCTAAAAATTGCTAACGATGCCCTAGTGGATCTACCAACCCCATCCAATATTTCAGCATGATGAAATTTTGGCTCTCTTCTAGGATTATGTCTTATCTCACAAATCCTTACAGGACTATTCCTAGCCATACATTATACGTCAGACATCTCAACTGCCTTCTCCTCAGTAGCTCACATCTGCCGAGACGTCAACTATGGATGACTAATTCGCAACCTACATGCAAATGGGGCCTCATTCTTCTTTATCTGCCTATACCTCCACATTGCCCGAGGGCTTTACTACGGCTCATACCTTTACATAGAAACATGAAACATTGGAGTTGTATTATTCCTATTAGTAATAATAACAGCATTCGTAG…	Eukaryota_2759	Chordata_7711	Actinopteri_186623	Anguilliformes_7933	Anguillidae_7934	Anguilla_7935	Anguilla anguilla_7936	0	15	0	0	0	0	0	0	0	0	0	0	0	0	0	0	0	0	0	0	0	0	0	0	0	0	0	0	0	0	0	263	0	0	0	0	0	0	227	0	0
ASV438	CAAAAACCTCTAATGGCAAGCCTCCGAAAAACTCACCCCCTACTAAAAATTGCAAACAACGCACTAGTTGACTTACCCGCCCCTTCTAATATTTCAGTATGATGAAACTTTGGTTCCCTACTTGGCCTCTGTTTAATTACCCAAATCCTAACTGGCCTTTTTCTGGCAATACACTATACCGCAGACATCGCAACAGCCTTTTCATCAGTCGCCCACATTTGCCGAGACGTAAACTACGGCTGACTCATTCGAAATATTCATGCCAATGGTGCATCCTTCTTCTTTATTTGCATCTATATGCACATCGGCCGGGGTTTATATTACGGCTCCTATCTTTACAAAGAAACATGAAACATTGGAGTTGTTCTCCTTCTCCTAGTAATAATAACCGCCTTTGTT…	Eukaryota_2759	Chordata_7711	Actinopteri_186623	Perciformes_8111	Percidae_8165	Perca_8166	Perca fluviatilis_8168	0	0	0	0	0	0	131	0	0	0	0	0	0	35	0	0	0	0	0	0	0	0	0	0	0	0	0	0	0	0	0	0	0	0	0	0	0	0	0	0	0
ASV440	CAGGAACAGTAATGGCAAGCCTACGAAAAACCCACCCACTGATAAAAATCGCTAACGACGCACTAGTCGACCTCCCAACACCATCTAATATCTCAGCAATGTGAAACTTTGGATCTCTCCTAGGATTGTGTTTAATTACCCAAATCCTGACAGGATTGTTCTTAGCCATGCATTACACCTCTGATATCTCAACCGCATTCTCGTCAGTAACCCATATCTGCCGAGACGTTAACTACGGCTGACTCATCCGAAGCCTACATGCCAACGGGGCATCCTTTTTCTTCATCTGTCTTTACATACACATCGCACGAGGCCTGTATTATGGCTCATACCTCTATAAAGAGACCTGAAACATTGGTGTAGTCCTATTCCTTTTGGTTATAATAACAGCCTTTGTAG…	Eukaryota_2759	Chordata_7711	Actinopteri_186623	Cypriniformes_7952	Leuciscidae_2743726	Protochondrostoma_437168	Protochondrostoma genei_98388	0	0	0	0	0	0	0	0	0	0	0	0	0	0	0	0	0	0	0	0	870	0	0	0	0	0	0	0	0	0	0	0	0	0	0	51	0	0	0	0	0
ASV442	CAAGAACAATAATGGCAAGCCTACGAAAGACCCACCCACTAATAAAAATCGCCAACGACGCACTAGTCGACCTTCCAACACCGTCTAATATCTCAGCATTGTGAAACTTCGGTTCCCTCCTAGGATTATGTTTAATTACCCAAATCCTGACAGGACTATTCCTGGCAATGCACTACACTTCCGACATCTCAACCGCGTTTTCATCCGTCACCCATATCTGCCGAGATGTTAACTACGGCTGACTTATTCGGAATCTGCATGCCAACGGAGCATCCTTCTTCTTCATCTGTCTCTACATACATATTGCACGGGGCCTATATTATGGCTCGTACCTATACAAAGAAACCTGAAACATTGGTGTAGTCCTGTTTCTCCTAGTTATAATGACAGCCTTCGTCG…	Eukaryota_2759	Chordata_7711	Actinopteri_186623	Cypriniformes_7952	Leuciscidae_2743726	Squalius_233201	Squalius lucumonis_103203	0	0	0	0	0	0	0	0	0	0	0	0	0	0	0	0	0	0	0	0	0	0	0	0	0	0	335	578	0	0	0	0	0	0	0	0	0	0	0	0	0
ASV443	CAAGAACCTTAATGGCCAACCTCCGAAAAACTCACCCGCTCCTAAAAATTGCTAATGACGCACTAGTCGATCTCCCAGCACCATCTAACATCTCAGTTTGATGAAACTTTGGCTCACTCTTAGGCCTATGTCTAGCCACCCAAATCCTTACCGGGCTCTTCCTAGCCATACACTACACCTCCGATATCTCAACAGCTTTTTCCTCTGTTTGCCACATTTGCCGAGATGTTAGCTATGGCTGACTCATCCGTAACATTCACGCTAACGGAGCATCTTTCTTCTTTATCTGTATTTATATACACATCGCCCGAGGACTTTATTATGGTTCCTATCTATATAAAGAAACCTGAAATATCGGAGTTGTACTTCTACTTCTCACTATAATAACTGCCTTCGTAG…	Eukaryota_2759	Chordata_7711	Actinopteri_186623	Salmoniformes_8006	Salmonidae_8015	Salmo_8028	Salmo salar_8030	0	0	0	0	0	0	0	0	0	0	0	0	0	0	0	0	0	0	0	0	0	0	0	0	0	0	652	0	0	0	0	0	0	0	0	0	0	0	0	0	0
ASV444	TAGAAACAATAATGGCAAACCTACGAAAAACCCACCCACTTCTAAAAATTGCTAACGATGCCCTAGTGGATCTACCAACCCCATCCAATATTTCAGCATGATGAAATTTTGGCTCTCTTCTAGGATTATGTCTTATTTCACAAATCCTTACAGGACTATTCCTAGCCATACATTATACATCAGACATCTCAACTGCCTTCTCCTCAGTAACTCACATCTGCCGAGACGTCAACTATGGATGACTAATTCGCAACCTACATGCAAATGGGGCCTCATTCTTCTTTATCTGCCTATACCTCCACATTGCCCGAGGGCTTTACTACGGCTCATACCTTTACATAGAAACATGAAACATTGGAGTTGTATTATTCCTATTAGTAATAATAACAGCATTCGTAG…	Eukaryota_2759	Chordata_7711	Actinopteri_186623	Anguilliformes_7933	Anguillidae_7934	Anguilla_7935	Anguilla anguilla_7936	0	0	0	0	0	0	0	0	0	0	0	0	0	0	0	0	0	0	0	0	0	0	0	0	0	0	0	0	0	0	0	0	0	0	0	0	0	0	0	0	0
ASV446	TAGAAACCCTAATGGCAAGCCTACGAAAAACCCACCCACTCATAAAAATCGCCAACGGCGCACTAGTCGACCTCCCAGCCCCTTCTAACATTTCAGTCTGATGAAACTTCGGCTCACTTTTAGGGATGTGTTTAGCGGCACAAATTTTAACAGGACTATTCCTGGCTATACACTACACTTCTGATATCGCAACGGCATTCTCTTCTGTCGTCCACATTTGCCGTGACGTAAACTATGGATGACTAATCCGGAGCATGCACGCAAACGGAGCATCATTCTTCTTCATCTGCATTTACGCCCACATTGGCCGAGGCCTTTACTACGGCTCATACGTTTACAAGGAGACATGAACCATTGGAGTAATCCTTCTCCTTCTTGTTATAATGACTGCCTTTGTAG…	Eukaryota_2759	Chordata_7711	Actinopteri_186623	Clupeiformes_32446	Clupeidae_55118	Alosa_34772	NA	0	0	0	0	0	0	0	0	0	0	0	0	0	0	0	0	0	0	0	0	0	0	0	0	0	0	577	0	0	0	0	0	324	0	0	0	0	0	0	0	0
ASV453	CAGGAACAGTAATGGCAAGCCTACGAAAAACCCACCCACTAATAAAAATTGCTAACGGCGCACTAGTCGACCTCCCAACACCATCTAATATCTCAGCAATGTGAAACTTCGGATCTCTCCTAGGATTGTGTTTAATTACCCAAATCCTGACAGGATTGTTCTTAGCCATGCATTACACCTCTGATATCTCAACCGCATTCTCGTCAGTAACCCATATCTGCCGAGACGTTAACTACGGCTGACTCATCCGAAGCCTACATGCCAACGGGGCATCCTTTTTCTTCATCTGTCTTTACATGCACATCGCACGAGGCCTGTATTATGGGTCATACCTCTATAAAGAGACCTGAAACATTGGTGTAGTCCTATTCCTTTTGGTTATAATAACAGCCTTTGTAG…	Eukaryota_2759	Chordata_7711	Actinopteri_186623	Cypriniformes_7952	Leuciscidae_2743726	Protochondrostoma_437168	Protochondrostoma genei_98388	0	0	0	0	0	0	0	0	0	0	0	0	0	0	0	0	0	0	0	0	0	0	0	0	0	0	0	0	0	0	0	0	0	0	0	0	0	0	0	0	0
ASV454	CAAGAACAATAATGGCAAGCCTACGAAAAACCCACCCACTAATAAAAATCGCCAATGACGCACTAGTCGACCTTCCGACACCATCTAATATCTCAGCACTATGAAACTTCGGGTCTCTCCTGGGATTATGTTTAATTACCCAAATCCTGACAGGATTGTTCTTAGCCATGCATTACACCTCTGATATCTCAACCGCATTCTCGTCAGTAACCCATATCTGCCGAGACGTTAACTACGGCTGACTCATCCGAAGCCTACATGCCAACGGGGCATCCTTTTTCTTCATCTGTCTTTACATGCACATCGCACGAGGCCTGTATTACGGGTCATACCTCTATAAAGAGACCTGAAACATTGGTGTAGTCCTATTCCTTTTGGTTATAATAACAGCCTTTGTAG…	Eukaryota_2759	Chordata_7711	Actinopteri_186623	Cypriniformes_7952	Leuciscidae_2743726	Protochondrostoma_437168	Protochondrostoma genei_98388	0	0	0	0	0	0	0	0	0	21	0	0	0	0	0	19	0	0	0	18	101	16	0	31	0	0	0	0	0	0	0	0	0	37	15	17	0	26	0	11	13
ASV456	CAAGAACACCAATGACCCCAATACGCAAAATTAACCCCCTAATAAAATTAATTAACCACTCATTCATCGACCTCCCCACCCCATCCAACATCTCCGCATGATGAAACTTCGGCTCACTCCTTGGCGCCTGCCTGATCCTCCAAATCACCACAGGACTATTCCTAGCCATGCACTACTCACCAGACGCCTCAACCGCCTTTTCATCAATCGCCCACATCACTCGAGACGTAAATTATGGCTGAATCATCCGCTACCTTCACGCCAATGGCGCCTCAATATTCTTTATCTGCCTCTTCCTACACATCGGACGAGGCCTATATTACGGATCATTTCTCTACTCAGAAACCTGAAACATCGGCATTATCCTCCTGCTTGCAACTATAGCAACAGCCTTCATAG…	Eukaryota_2759	Chordata_7711	Mammalia_40674	Primates_9443	Hominidae_9604	Homo_9605	Homo sapiens_9606	0	0	0	0	0	0	0	0	0	0	0	0	0	65	0	0	0	0	0	0	0	0	667	0	0	0	134	0	0	0	0	0	0	0	0	0	0	0	0	0	0
ASV459	TAGAAACAATAATGGCAAACCTACGAAAAACCCACCCACTTCTAAAAATTGCTAACGATGCCCTAGTGGATCTACCAACCCCATCCAATATTTCAGCATGATGAAATTTTGGCTCTCTTCTAGGATTATGTCTTATTTCACAAATCCTTACAGGACTATTCCTAGCCATACATTATACATCAGACATCTCAACTGCCTTCTCCTCAGTAGCTCACATCTGCCGAGACGTCAACTATGGATGACTAATTCGCAACCTACATGCAAACGGGGCCTCATTCTTCTTTATCTGCCTATACCTCCACATTGCCCGAGGGCTTTACTACGGCTCATACCTTTACATAGAAACATGAAACATTGGAGTTGTATTATTCCTATTAGTAATAATAACAGCATTCGTAG…	Eukaryota_2759	Chordata_7711	Actinopteri_186623	Anguilliformes_7933	Anguillidae_7934	Anguilla_7935	Anguilla anguilla_7936	0	0	0	0	0	0	0	0	0	0	0	0	0	0	0	0	0	0	0	0	0	0	0	0	0	0	16	0	0	0	0	0	0	0	0	0	0	0	0	0	0
ASV460	CAAGAACACTAATGACCAACATCCGAAAGACCCACCCATTAATAAAAATTGTAAACAACGCATTTATTGACCTCCCAACCCCATCAAACATCTCATCATGATGAAACTTTGGATCCCTTCTAGGAATTTGCCTAATCTTACAAATCCTAACAGGCCTATTCCTAGCAATACACTATACATCCGACACAATAACAGCATTTTCCTCTGTAACTCACATTTGTCGAGATGTAAATTATGGCTGAATTATCCGATACATACACGCAAACGGAGCATCAATATTCTTTATCTGCCTATTCATACATATCGGACGAGGTCTATATTATGGATCATATACCTTTCTAGAAACATGAAACATTGGAGTAATCCTCCTGCTCGCAACAATGGCTACAGCATTCATAG…	Eukaryota_2759	Chordata_7711	Mammalia_40674	Artiodactyla_91561	Bovidae_9895	Capra_9922	NA	0	0	0	0	0	0	0	0	0	0	0	0	0	0	0	0	0	0	0	0	0	0	0	0	0	0	0	0	0	0	0	0	0	0	0	0	0	0	0	0	0
ASV462	CAGGAACAGTAATGGCAAGCCTACGAAAAACCCACCCACTGATAAAAATCGCTAATGACGCACTAGTTGACCTCCCAACACCATCTAATATCTCAGTAATATGAAACTTCGGTTCTCTCCTAGGATTATGTTTAATTACCCAAATCCTGACAGGATTATTCCTAGCCATACATTACACCTCTGACATCTCAACCGCGTTCTCATCAGTAACCCACATCTGCCGAGACGTCAATTACGGCTGACTTATCCGAAGCCTACATGCCAATGGCGCATCCTTTTTCTTCATCTGCCTTTACATGCATATTGCACGAGGCCTGTACTATGGATCATACCTTTATAAAGAGACCTGAAATATTGGTGTAGTCCTATTCCTTCTGGTTATGATAACAGCCTTCGTCG…	Eukaryota_2759	Chordata_7711	Actinopteri_186623	Cypriniformes_7952	Leuciscidae_2743726	Telestes_103461	Telestes muticellus_129882	0	0	0	0	0	309	0	0	0	0	0	0	0	0	0	0	0	0	0	0	0	0	0	0	0	0	0	0	0	0	0	0	0	0	0	0	0	0	0	0	0
ASV463	CAAGAACAATAATGGCAAGCCTACGAAAAACCCACCCACTAATAAAAATCGCTAATGACGCGCTAGTCGATCTCCCAACACCATCTAACATTTCAGCAATGTGAAATTTCGGATCCCTTCTAGGGTTGTGTTTAATTACCCAAATCCTAACAGGACTATTCCTAGCCATACATTACACCTCTGATATCTCAACCGCATTCTCATCAGTTACCCATATTTGCCGAGACGTTAACTACGGCTGGCTCATTCGAAACCTACATGCCAACGGAGCATCCTTCTTCTTTATTTGCCTATATATGCATATCGCACGAGGTCTATATTACGGCTCATATCTTTACAAGGAGACCTGAAACATCGGGGTAGTACTATTTCTTCTGGTTATGATAACAGCCTTCGTGG…	Eukaryota_2759	Chordata_7711	Actinopteri_186623	Cypriniformes_7952	Leuciscidae_2743726	Alburnus_54555	Alburnus arborella_563156	0	0	0	0	0	0	0	0	0	0	0	0	0	0	0	0	0	0	0	0	0	0	0	0	0	0	0	0	0	0	0	0	0	322	0	0	0	0	0	528	0
ASV465	TAGAAACAATAATGGCAAACCTACGAAAAACCCACCCACTTCTAAAAATTGCTAACGATGCCCTAGTGGATCTACCAACCCCATCCAATATTTCAGCATGATGAAATTTTGGCTCTCTTCTAGGATTATGTCTTATTTCACAAATCCTTACAGGACTATTCCTAGCCATACATTATACATCAGACATCTCAACTGCCTTCTCCTCAGTAGCTCACATCTGCCGAGACGTCAACTATGGATGACTAATTCGCGACCTACATGCAAATGGGGCCTCATTCTTCTTTATCTGCCTATACCTCCACATTGCCCGAGGACTTTACTACGGCTCATACCTTTACATAGAAACATGAAACATTGGAGTTGTATTATTCCTATTAGTAATAATAACAGCATTCGTAG…	Eukaryota_2759	Chordata_7711	Actinopteri_186623	Anguilliformes_7933	Anguillidae_7934	Anguilla_7935	Anguilla anguilla_7936	0	0	0	0	644	0	0	0	0	0	0	0	0	0	0	0	0	0	0	0	0	0	0	0	0	0	0	0	0	0	0	0	0	0	0	0	0	0	0	0	202
ASV467	CAAGAACAATAATGGCAAGCCTACGAAAAACCCACCCACTAATAAAAATCGCTAATGACGCACTAGTCGATCTCCCAACACCATCTAACATTTCAGCAATGTGAAATTTCGGATCCCTTCTAGGATTGTGTTTAATTACCCAAATCCTAACAGGACTATTCCTAGCCATACATTACACCTCTGATATCTCAACCGCATTCTCATCAGTCACCCATATTTGCCGAGACGTTAACTACGGCTGGCTCATTCGAAACCTACATGCCAACGGAGCATCCTTCTTCTTTATCTGCCTATATATGCATATTGCACGAGGCCTATATTACGGCTCATATCTTTATAAGGAGACCTGAAACATCGGGGTAGTACTATTTCTTCTGGTTATGATAACAGCCTTCGTGG…	Eukaryota_2759	Chordata_7711	Actinopteri_186623	Cypriniformes_7952	Leuciscidae_2743726	Alburnus_54555	NA	0	0	0	0	0	0	0	0	0	0	0	0	0	0	0	0	0	0	0	0	0	0	0	0	0	0	0	0	0	0	0	0	0	0	0	0	0	0	0	0	0
ASV468	TAAAAACCCTTTAATGGCAAGCCTACGAAAAACACACCCTCTAATCAAAATTGCTAATGACGCACTAGTTGACCTCCCAGCCCCATCTAACATTTCAGTATGATGAAATTTTGGCTCACTGTTAGGACTATGCTTAATTACCCAAATTTTAACAGGATTATTTCTAGCCATACATTACACATCTGATATCACCACTGCCTTCTCATCCGTGGCCCATATCTGCCGCGATGTAAATTATGGGTGACTTATCCGTAATATTCATGCCAATGGCGCATCACTTTTCTTTATTTGTATTTACATTCACATTGCCCGAGGACTATATTATGGATCTTATCTTTACAAAGAAACTTGAAATATCGGAGTAATTCTTCTCCTACTTGTTATAATAACAGCATTTGT…	Eukaryota_2759	Chordata_7711	Actinopteri_186623	Cypriniformes_7952	Cobitidae_7982	Cobitis_47718	Cobitis bilineata_66303	0	0	0	0	0	0	0	0	0	0	0	0	0	0	0	0	0	0	0	0	0	0	0	0	299	0	0	0	0	0	0	0	0	0	0	0	0	0	0	0	0
ASV470	CAAGAATCATCATGGCAAGCCTACGAAAAACACACCCCTTAATTAAAATTGCTAACAACGCACTAGTTGACCTACCAGCACCATCTAATATTTCAGCTTGATGAAACTTTGGTTCTCTTCTGGGACTATGCTTGGCTACTCAAATCCTTACCGGCCTATTCTTAGCCATGCACTACACCTCAGATATTTCAACCGCATTTTCATCAGTTGTTCATATCTGCCGAGACGTAAACTACGGCTGGCTCATCCGTAATATGCACGCCAACGGAGCATCATTCTTTTTCCTTTGCATCTACATACACATTGCCCGAGGACTGTACTACGGCTCTTACCTCTACAAGGAAACCTGAAACATCGGCGTAGTCCTTCTACTACTAGTCATAGCAACAGCCTTTGTTG…	Eukaryota_2759	Chordata_7711	Actinopteri_186623	Cypriniformes_7952	Cyprinidae_7953	Barbus_40829	Barbus plebejus_117137	0	0	0	0	0	0	747	0	0	0	0	0	0	0	0	0	0	0	0	0	0	0	0	0	0	0	0	0	0	0	0	0	0	0	0	0	0	0	0	0	0
ASV471	CAAGAACCATCATGGCAAGCCTACGAAAAACACACCCCTTAATTAAAATTGCTAACAACGCACTAGTTGACCTACCAGCACCATCTAATATTTCAGCTTGATGAAACTTTGGTTCTCTTCTGGGACTATGCTTGGCTACTCAAATCCTTACCGGCCTATTCTTAGCCATGCACTACACCTCAGATATTTCAACCGCATTTTCATCAGTTGTTCATATCTGCCGAGACGTAAACTACGGCTGGCTCATCCGTAATATGCACGCCAACGGAGCATCATTCTTTTTCCTTTGCATCTACATACACATTGCCCGAGGACTGTACTACGGCTCTTACCTCTACAAGGAAACCTGGAACATCGGCGTAGTCCTTCTACTACTAGTCATAGCAACAGCCTTTGTTG…	Eukaryota_2759	Chordata_7711	Actinopteri_186623	Cypriniformes_7952	Cyprinidae_7953	Barbus_40829	Barbus plebejus_117137	0	0	0	0	0	0	0	0	0	0	0	0	0	0	0	0	0	0	0	0	0	386	0	0	0	0	0	0	0	0	0	0	0	0	0	0	0	0	0	0	0
ASV472	CAAGAACAGTAATGGCAAGCCTACGAAAAACCCACCCACTAATAAAAATCGCTAACGGCGCACTAGTCGACCTCCCAACACCATCTAATATCTCAGCAATGTGAAACTTCGGATCTCTCCTAGGATTGTGTTTAATTACCCAAATCCTGACGGGATTGTTCTTAGCCATGCATTACACCTCTGATATCTCAACCGCATTCTCGTCAGTAACCCATATCTGCCGAGACGTTAACTACGGCTGACTCATCCGAAGCCTACATGCCAACGGGGCATCCTTTTTCTTCATCTGTCTTTACATGCACATCGCACGAGGCCTGTATTACGGGTCATACCTCTATAAAGAGACCTGAAACATTGGTGTAGTCCTATTCCTTTTGGTTATAATAACAGCCTTTGTAG…	Eukaryota_2759	Chordata_7711	Actinopteri_186623	Cypriniformes_7952	Leuciscidae_2743726	Protochondrostoma_437168	Protochondrostoma genei_98388	0	0	0	0	0	0	0	0	0	36	0	0	0	0	0	138	0	0	0	0	0	0	0	0	0	0	0	0	0	0	115	0	0	0	138	0	0	125	0	0	0
ASV474	CAGGAACAGTAATGGCAAGCCTACGAAAAACCCACCCACTGATAAAAATCGCTAACGGCGCACTAGTCGACCTCCCAACACCATCTAATATCTCAGCAATGTGAAACTTCGGATCTCTCCTAGGATTGTGTTTAATTACCCAAATCCTGACAGGATTGTTCTTGGCCATGCATTACACCTCTGATATCTCAACCGCATTCTCGTCAGTAACCCATATCTGCCGAGACGTTAACTACGGCTGACTCATCCGAAGCCTACATGCCAACGGGGCATCCTTTTTCTTCATCTGTCTTTACATGCACATCGCACGAGGCCTGTATTATGGGTCATACCTCTATAAAGAGACCTGAAACATTGGTGTAGTCCTATTTCTTTTGGTTATAATAACAGCCTTTGTAG…	Eukaryota_2759	Chordata_7711	Actinopteri_186623	Cypriniformes_7952	Leuciscidae_2743726	Protochondrostoma_437168	Protochondrostoma genei_98388	0	0	0	0	0	0	0	0	0	0	0	0	0	0	0	0	0	0	0	0	0	0	0	0	0	0	0	0	0	0	0	0	0	115	0	0	0	0	0	701	0
ASV475	CAGGGACAGTAATGGCAAGCCTACGAAAAACCCACCCACTGATAAAAATCGCTAATGACGCACTAGTCGACCTCCCAACACCATCTAATATCTCAGTAATATGAAACTTCGGTTCTCTCCTAGGATTATGTTTAATTACCCAAATCCTGACAGGATTATTCCTAGCCATACATTACACCTCTGACATCTCAACCGCGTTCTCATCAGTAACCCACATCTGCCGAGACGTCAATTACGGCTGACTTATCCGAAGCCTACATGCCAATGGCGCATCCTTTTTCTTCATCTGCCTTTACATGCATATTGCACGAGGCCTGTACTATGGATCATACCTTTATAAAGAGACCTGAAATATTGGTGTAGTCCTATTCCTTCTGGTTATGATAACAGCCTTCGTCG…	Eukaryota_2759	Chordata_7711	Actinopteri_186623	Cypriniformes_7952	Leuciscidae_2743726	Telestes_103461	Telestes muticellus_129882	0	684	0	0	0	0	0	0	0	0	0	0	0	0	0	0	0	0	0	0	0	0	0	0	0	0	0	0	0	0	0	0	0	0	0	0	0	0	0	0	0
ASV476	CAGGAACAGTAATGGCAAGCCTACGAAAAACCCACCCACTGATAAAAATCGCTAATGACGCACTAGTCGACCTCCCAACACCATCTAATATCTCAGTAATATGAAACTTCGGTTCTCTCCTAGGATTATGTTTAATTACCCAAATCCTGACAGGATTATTCCTAGCCATACATTACACCTCTGACATCTCAACCGCGTTCTCATCAGTAACCCACATCTGCCGAGACGTCAATTACGGCTGACTTATCCGAAGCCTACATGCCAATGGCGCATCCTTTTTCTTCATCTGCCTTTACATGCATATTGCACGAGGCCTGTACTATGGATCATACCTTTATAAAGAGACCTGAAATATTGGTGTAGTCCTATTCCTTCTGGTTATGATAACAGCCTTCGTTG…	Eukaryota_2759	Chordata_7711	Actinopteri_186623	Cypriniformes_7952	Leuciscidae_2743726	Telestes_103461	Telestes muticellus_129882	0	0	0	0	0	0	0	0	0	0	0	0	0	0	0	0	0	0	0	0	0	0	0	0	0	0	0	0	0	0	0	0	0	0	0	0	0	0	0	0	0
ASV477	TAGAAACAATAATGGCAAACCTACGAAAAACCCACCCACTTCTAAAAATTGCTAACGATGCCCTAGTGGATCTACCAACCCCATCCAATATTTCAGCATGATGAAATTTTGGCTCTCTTCTAGGATTATGTCTTATTTCACAAATCCTTACAGGACTATTCCTAGCCATACATTATACATCAGACATCTCAACTGCCTTCTCCTCAGTAGCTCACATCTGCCGAGACGTCAACTATGGATGACTAATTCGCAACCTACATGCAAATGGAGCCTCATTCTTCTTTATTTGCCTATACCTCCACATTGCCCGAGGACTTTACTACGGCTCATACCTTTACATAGAAACATGAAACATTGGAGTTGTATTATTCCTATTAGTAATAATAACAGCATTCGTAG…	Eukaryota_2759	Chordata_7711	Actinopteri_186623	Anguilliformes_7933	Anguillidae_7934	Anguilla_7935	Anguilla anguilla_7936	0	0	0	0	0	0	0	0	0	0	0	0	0	0	0	0	0	0	0	0	0	0	0	0	0	0	0	0	0	0	0	0	0	0	0	0	0	0	0	0	0
ASV478	CAAGAACAATAATGGCAAGCCTACGAAAAACCCACCCACTAATAAAAATCGCTAATGACGCGCTAGTCGATCTCCCAACACCATCTAACATTTCAGCAATGTGAAATTTCGGATCCCTTCTAGGGTTGTGTTTAATTACCCAAATCCTAACAGGACTATTCCTAGCCATACATTACACCTCTGATATCTCAACCGCATTCTCATCAGTCACCCATATTTGCCGAGACGTTAACTACGGCTGGCTCATTCGAAACCTACATGCCAACGGAGCATCCTTCTTCTTTATCTGCCTATACATGCATATTGCACGAGGTCTATATTACGGCTCATATCTTTATAAGGAGACCTGAAACATCGGGGTAGTACTATTTCTTCTGGTTATGATAACAGCCTTCGTGG…	Eukaryota_2759	Chordata_7711	Actinopteri_186623	Cypriniformes_7952	Leuciscidae_2743726	Alburnus_54555	NA	0	0	0	0	0	0	0	0	0	0	0	0	0	0	0	0	0	0	0	0	0	0	0	0	0	0	0	0	0	0	0	0	0	0	0	0	0	0	0	0	0
ASV479	CAAGAACAATAATGGCAAGCCTACGAAAAACCCACCCACTAATAAAAATCGCTAATGACGCGCTAGTCGATCTTCCAACACCATCTAACATTTCAGCAATGTGAAATTTCGGATCCCTTCTAGGGTTGTGTTTAATTACCCAAATCCTAACAGGACTATTCCTAGCCATACACTACACCTCTGATATCTCAACCGCATTCTCATCAGTCACCCATATTTGCCGAGACGTTAACTACGGCTGGCTCATTCGAAACCTACATGCCAACGGAGCATCCTTCTTCTTTATCTGCCTATATATGCATATTGCACGAGGTCTATATTACGGCTCATATCTTTATAAGGAGACCTGAAACATCGGGGTAGTACTATTTCTTCTGGTTATGATAACAGCCTTCGTGG…	Eukaryota_2759	Chordata_7711	Actinopteri_186623	Cypriniformes_7952	Leuciscidae_2743726	Alburnus_54555	NA	0	0	0	0	0	0	0	0	0	0	0	0	0	0	0	0	0	0	0	0	0	0	0	0	144	0	0	0	0	68	0	0	0	0	0	0	0	0	0	0	0
ASV480	CAGGAACAGTAATGGCAAGCCTACGAAAAACCCACCCACTGATAAAAATCGCTAACGGCGCACTAGTCGACCTCCCAACACCGTCTAATATCTCAGCAATGTGAAACTTCGGATCTCTCCTAGGATTGTGTTTAATTACCCAAATCCTGACAGGATTGTTCTTAGCCATGCATTACACCTCTGATATCTCAACCGCATTCTCGTCAGTAACCCATATCTGCCGAGACGTTAACTACGGCTGACTCATCCGAAGCCTACATGCCAACGGGGCATCCTTTTTCTTCATCTGTCTTTACATGCACATCGCACGAGGCCTGTATTATGGGTCATACCTCTATAAAGGGACCTGAAACATTGGTGTAGTCCTATTCCTTTTGGTTATAATAACAGCCTTTGTAG…	Eukaryota_2759	Chordata_7711	Actinopteri_186623	Cypriniformes_7952	Leuciscidae_2743726	Protochondrostoma_437168	Protochondrostoma genei_98388	0	0	0	0	0	0	0	0	0	0	0	0	0	0	0	618	0	0	0	0	0	0	0	0	0	0	0	0	0	0	0	0	0	0	0	0	0	186	0	0	0
ASV481	TAGAAACATCTAATGACAATCATCCGAAAAAAACACCCTCTAATCAAAATCATCAACCACTCATTTATTGACCTCCCCGCCCCATCAAACATCTCATCATGATGAAACTTTGGCTCCTTACTTGGCCTTTGCCTAATCATTCAAATCCTCACAGGACTTTTCCTAGCAATACACTACACATCAGACACATCAACAGCATTCTCATCAGTTACCCACATCTGTCGAGACGTAAACTATGGCTGACTTATCCGCTACATGCATGCAAACGGAGCCTCTATATTCTTCATTTGCCTTTTTCTTCACGTAGGACGAGGCATATACTATGGCTCCTACAACATAATTGAAACCTGAAACATAGGCATTATCTTACTATTCGCTGTAATAGCAACAGCATTCATA…	Eukaryota_2759	Chordata_7711	Mammalia_40674	Rodentia_9989	Cricetidae_337677	Myodes_447134	Myodes glareolus_447135	0	0	0	0	0	526	0	0	0	0	0	0	0	0	0	0	0	0	0	0	0	0	0	0	0	0	68	0	0	0	0	0	116	0	0	0	0	0	0	0	0
ASV482	CAGGAACAGTAATGGCAAGCCTACGAAAAACCCACCCACTGATAAAAATCGCTAATGACGCACTAGTCGACCTCCCAACACCATCTAATATCTCAGCAATATGAAACTTCGGTTCTCTCCTAGGATTATGTTTAATTACCCAAATCCTGACAGGATTATTCCTAGCCATACATTACACCTCTGACATCTCAACCGCGTTCTCATCAGTAACCCACATCTGCCGAGACGTCAATTACGGCTGACTTATCCGAAGCCTACATGCCAACGGCGCATCCTTTTTCTTCATCTGCCTTTACATGCATATTGCACGAGGCCTATACTATGGATCATACCTTTATAAAGAGACCTGAAACATTGGTGTAGTCCTATTCCTTCTGGTTATAATAACAGCCTTCGTCG…	Eukaryota_2759	Chordata_7711	Actinopteri_186623	Cypriniformes_7952	Leuciscidae_2743726	Telestes_103461	Telestes muticellus_129882	0	0	0	0	0	0	0	0	0	0	0	0	0	0	300	0	0	0	0	0	0	0	0	0	0	0	0	0	0	0	0	501	0	0	0	0	0	0	0	0	0
ASV483	CAGGAACAGTAATGGCAAGCCTACGAAAAACCCACCCACTGATAAAAATCGCTAATGACGCACTAGTCGACCTCCCAACACCATCTAATATCTCAGTAATATGAAACTTCGGTTCTCTCCTAGGATTATGTTTAATTACCCAAATCCTGACAGGATTATTCCTAGCCATACATTACACCTCTGACATCTCAACCGCGTTCTCATCAGTAACCCACATCTGCCGAGACGTCAATTACGGCTGACTTATCCGAAGCCTACATGCCAATGGCGCATCCTTTTTCTTCATCTGCCTTTACATGCATATTGCACGAGGCCTGTACTATGGATCATACCTTTATAAAGAGACCTGAAATATTGGTGTAGTCCTATTCCTTCTGGTTATGATAACGGCCTTCGTCG…	Eukaryota_2759	Chordata_7711	Actinopteri_186623	Cypriniformes_7952	Leuciscidae_2743726	Telestes_103461	Telestes muticellus_129882	0	0	0	0	0	0	0	0	0	0	0	0	0	0	0	0	0	0	0	0	0	0	0	0	0	0	0	0	0	0	0	0	0	0	0	0	0	0	0	0	0
ASV485	TAGAAACCTCTAATGGCAAGCCTACGAAAAACCCACCCCCTACTCAAGATCGCTAACGACGCAGTAGTAGACCTCCCAGCACCATCCAACATTTCAGTCTGATGAAATTTTGGATCCCTTTTAGGACTATGCTTGGCCACACAAATCCTTACAGGACTTTTCCTAGCCATACACTACACCTCAGACATCGCTACCGCTTTCTCGTCAGTGGCCCACATTTGTCGAGACGTAAATTACGGATGACTAATCCGAAATATGCATGCAAACGGAGCCTCATTCTTCTTCATCTGCATCTATGCACACATTGCTCGAGGACTGTACTACGGTTCTTATCTTTACATAGAAACTTGAAACATCGGAGTAGTACTACTTCTTTTAGTTATGATGACTGCCTTCGTT…	Eukaryota_2759	Chordata_7711	Actinopteri_186623	Clupeiformes_32446	Engraulidae_43062	Engraulis_42891	NA	0	0	0	0	0	0	0	0	0	0	0	0	0	0	0	0	0	0	0	0	0	0	0	0	0	0	132	0	200	0	0	0	204	0	0	0	0	0	0	0	0
ASV487	TAAAAACCCTTTAATGGCAAGCCTACGAAAAACACACCCTCTAATCAAAATTGCTAATGACGCACTAGTTGACCTCCCAGCCCCATCTAACATTTCAGTATGATGAAATTTTGGCTCACTGTTAGGACTATGCTTAATCACCCAAATTTTAACAGGATTATTTCTAGCCATACATTACACATCTGATATCACCACTGCCTTCTCATCCGTGGCCCATATCTGCCGCGATGTGAATTATGGGTGACTTATCCGTAATATTCATGCCAATGGCGCATCACTTTTCTTTATTTGTATTTACATTCACATTGCCCGAGGACTATATTATGGATCTTATCTTTATAAAGAAACTTGAAATATCGGAGTAATTCTTCTCCTACTTGTTATAATAACAGCATTTGT…	Eukaryota_2759	Chordata_7711	Actinopteri_186623	Cypriniformes_7952	Cobitidae_7982	Cobitis_47718	Cobitis bilineata_66303	0	0	0	0	0	0	0	0	0	0	0	0	0	0	0	0	0	0	0	0	0	0	0	0	23	0	0	0	0	0	0	0	0	0	0	0	0	0	0	0	0
ASV488	TAGAAACAATAATGGCAAACCTACGAAAAACCCACCCACTTCTAAAAATTGCTAACGATGCCCTAGTGGATCTACCAACCCCATCCAATATTTCAGCATGATGAAATTTTGGCTCTCTTCTAGGATTATGTCTTATTTCACAAATCCTTACAGGACTATTCCTAGCCATACATTATACATCAGACATCTCAACTGCCTTCTCCTCAGTAGCTCACATCTGCCGAGACGTCAACTATGGGTGACTAATTCGCAACCTACATGCAAATGGAGCCTCATTCTTCTTTATCTGCCTATACCTCCACATTGCCCGAGGGCTTTACTACGGCTCATACCTTTACATAGAAACATGAAACATTGGAGTTGTATTATTCCTATTAGTAATAATAACAGCATTCGTAG…	Eukaryota_2759	Chordata_7711	Actinopteri_186623	Anguilliformes_7933	Anguillidae_7934	Anguilla_7935	Anguilla anguilla_7936	0	0	0	0	0	0	0	0	0	0	0	0	0	0	0	0	0	0	0	0	0	0	0	0	0	0	0	0	0	0	0	0	0	0	0	0	0	0	0	0	0
ASV496	CAAGAACACTAATGACTAACATTCGAAAGTCCCACCCACTAATAAAAATTGTAAACAATGCATTCATCGACCTTCCAGCCCCATCAAACATCTCATCATGATGAAATTTCGGTTCCCTCCTGGGAATCTGCCTAATCCTACAAATCCTCACAGGCCTATTCCTAGCAATACACTACACATCCGACACAACAACAGCATTCTCCTCTGTTACCCATATCTGCCGAGACGTGAACTACGGCTGAATCATCCGATACATACACGCAAACGGAGCTTCAATGTTTTTTATCTGCTTATATATGCACGTAGGACGAGGCTTATATTACGGGTCTTACACTTTTCTAGAAACATGAAATATTGGAGTAATCCTTCTGCTCACAGTAATAGCCACAGCATTTATAG…	Eukaryota_2759	Chordata_7711	Mammalia_40674	Artiodactyla_91561	Bovidae_9895	Bos_9903	NA	0	0	0	0	0	0	0	0	0	0	0	0	0	0	0	0	0	0	0	0	0	0	0	0	0	0	0	169	0	0	0	0	585	0	0	0	0	0	0	0	0
ASV500	CAAGAACGGTAATGGCAAGCCTACGAAAAACCCACCCACTGATAAAAATCGCTAACGGCGCACTAGTCGACCTCCCAACACCATCTAATATCTCAGCAATGTGAAACTTCGGATCTCTCCTAGGATTGTGTTTAATTACCCAAATCCTGACAGGATTGTTCTTAGCCATGCATTACACCTCTGATATCTCAACCGCATTCTCGTCAGTAACCCATATCTGCCGAGACGTTAACTACGGCTGACTCATCCGAAGCCTACATGCCAACGGGGCATCCTTTTTCTTCATCTGTCTTTACATGCACATCGCACGAGGCCTGTATTACGGGTCATACCTCTATAAAGAGACCTGAAACATTGGTGTAGTCCTATTCCTTTTGGTTATAATAACAGCCTTTGTAG…	Eukaryota_2759	Chordata_7711	Actinopteri_186623	Cypriniformes_7952	Leuciscidae_2743726	Protochondrostoma_437168	Protochondrostoma genei_98388	0	0	0	0	0	0	0	0	0	0	0	0	0	0	0	0	0	0	0	0	0	0	0	0	0	0	0	0	0	0	0	0	0	0	0	0	0	0	0	0	0
ASV504	TAGAAACCTCTAATGGCAAGCCTACGAAAAACCCACCCCCTACTCAAGATCGCTAACGACGCAGTAGTAGACCTCCCAGCACCGTCCAACATTTCAGTCTGATGAAATTTTGGATCCCTTTTAGGACTATGCTTGGCCACACAAATCCTTACAGGACTTTTCCTAGCCATACACTACACCTCAGACATCGCTACCGCTTTCTCGTCAGTGGCCCACATTTGTCGAGACGTAAATTACGGGTGACTTATCCGAAATATGCATGCAAACGGAGCCTCATTCTTTTTCATCTGCATTTATGCACACATTGCTCGGGGACTGTACTACGGTTCTTATCTTTACATAGAAACTTGAAACATCGGAGTAGTACTACTTCTTTTAGTTATGATAACTGCCTTCGTT…	Eukaryota_2759	Chordata_7711	Actinopteri_186623	Clupeiformes_32446	Engraulidae_43062	Engraulis_42891	NA	0	0	0	0	0	0	0	0	0	0	0	0	0	0	0	0	0	0	0	0	0	0	0	0	0	0	232	0	0	0	0	0	492	0	0	0	0	0	0	0	0
ASV506	CAAGAACAATAATGGCAAGCCTACGAAAAACCCACCCACTAATAAAAATCGCCAATGACGCACTAGTCGACCTTCCGACACCATCTAATATCTCAGCACTATGAAGCTTCGGGTCTCTCCTGGGATTATGTTTAATTACCCAAATCCTAACAGGACTATTCCTAGCAATGCACTACACCTCCGACATCTCAACCGCATTTTCATCGGTAACCCATATCTGCCGAGATGTTAACTACGGCTGACTTATTCGAAGTCTACATGCCAATGGAGCCTCCTTCTTCTTCATCTGTCTTTACATACACATTGCACGAGGACTATATTATGGCTCGTACCTATATAAGGAAACCTGAAACATTGGTGTAGTCCTATTTCTCCTAGTTATAATGACAGCCTTTGTCG…	Eukaryota_2759	Chordata_7711	Actinopteri_186623	Cypriniformes_7952	Leuciscidae_2743726	Squalius_233201	NA	0	0	0	0	0	0	480	0	0	0	0	0	238	0	0	0	0	0	0	0	0	0	0	0	0	0	0	0	0	0	0	0	0	0	0	0	0	0	0	0	0
ASV507	CAAGAACAATAATGGCAAGCCTACGAAAAACCCACCCACTAATAAAAATCGCCAATGACGCACTAGTCGACCTTCCGACACCATCTAATATCTCAGCACTATGAAACTTCGGGTCTCTCCTGGGATTATGTTTAATTACCCAAATCCTAACAGGACTATTCCTAGCAATGCACTACACCTCCGACATCTCAACCGCATTTTCATCAGTAACCCATATCTGCCGAGATGTTAACTACGGCTGACTTATTCGAAGTCTACATGCCAATGGAGCCTCCTTCTTCTTCATCTGTCTTTACATACACATTGCACGAGGACTATATTATGGCTCGTACCTATATAAGGAAACCTGAAACATTGGTGTAGTCCTATTTCTCCTAGTTATAATGACAGCCTTTGTCG…	Eukaryota_2759	Chordata_7711	Actinopteri_186623	Cypriniformes_7952	Leuciscidae_2743726	Squalius_233201	NA	0	0	0	0	0	0	0	0	0	0	0	0	0	0	0	0	0	0	0	0	80	79	0	184	0	0	0	0	0	0	0	0	0	0	0	0	0	0	0	0	0
ASV511	CAAGAACCATCATGGCAAGCCTACGAAAAACACACCCCTTAATTAAAATTGCTAACAACGCACTAGTTGACCTACCAGCACCATCTAATATTTCAGCTTGATGAAACTTTGGTTCTCTTCTGGGACTATGCTTGGCTACTCAAATCCTTACCGGCCTATTCTTAGCCATGCACTACACCTCAGATATTTCAACCGCATTTTCATCAGTTGTTCATATCTGCCGAGACGTAAACTACGGCTGGCTCATCCGTAATATGCACGCCAACGGAGCATCATTCTTTTTCCTTTGCATCTACATACACATTGCCCGAGGACTGTACTACGGCTCTTACCTCTACAAGGAAACTTGAAACATCGGCGTAGTCCTTCTACTACTAGTCATAGCAACAGCCTTTGTTG…	Eukaryota_2759	Chordata_7711	Actinopteri_186623	Cypriniformes_7952	Cyprinidae_7953	Barbus_40829	Barbus plebejus_117137	0	0	0	0	0	0	0	0	0	0	0	0	0	0	0	0	0	0	0	0	0	0	0	613	0	0	0	0	0	0	0	0	0	0	0	0	0	0	0	0	0
ASV512	TAGAAACAATAATGGCAAACCTACGAAAAACCCACCCACTTCTAAAAATTGCTAACGATGCCCTAGTGGATCTACCAACCCCATCCAATATTTCAGCATGATGAAATTTTGGCTCTCTTCTAGGATTATGTCTTATTTCACAAATCCTTACAGGACTATTCCTAGCCATACATTATACATCAGACATCTCAACTGCCTTCTCCTCAGTAGCTCACATCTGCCGAGACGTCAACTATGGATGACTAATTCGCAACCTACATGCAAATGGGGCCTCATTCTTCTTTATCTGCCTATACCTCCACATTGCCCGGGGGCTTTACTACGGCTCATACCTTTACATAGAAACATGAAACATTGGAGTTGTATTATTCCTATTAGTAATAATAACAGCATTCGTAG…	Eukaryota_2759	Chordata_7711	Actinopteri_186623	Anguilliformes_7933	Anguillidae_7934	Anguilla_7935	Anguilla anguilla_7936	0	0	0	0	0	0	0	0	0	0	0	0	0	0	0	0	0	0	0	0	0	0	0	0	0	0	0	0	0	0	0	0	0	0	0	0	0	0	0	0	0
ASV516	TAGAAACAATAATGGCAAACCTACGAAAAACCCACCCACTTCTAAAAATTGCTAACGATGCCCTAGTGGATCTACCAACCCCATCCAATATTTCAGCATGATGAAATTTTGGCTCTCTTCTAGGATTATGTCTTATTTCACAAATCCTTACAGGACTATTCCTAGCCATACATTATACATCAGACATCTCAACTGCCTTCTCCTCAGTAGCTCACATCTGCCGAGATGTCAACTATGGATGACTAATTCGCAACCTACATGCAAATGGGGCCTCATTCTTCTTTATCTGCCTATACCTCCACATTGCCCGAGGGCTTTACTACGGCTCATACCTTTACATAGAAACATGAAACATTGGAGTTGTATTATTTCTATTAGTAATAATAACAGCATTCGTAG…	Eukaryota_2759	Chordata_7711	Actinopteri_186623	Anguilliformes_7933	Anguillidae_7934	Anguilla_7935	Anguilla anguilla_7936	0	0	0	0	0	0	0	0	0	0	0	0	0	0	0	0	0	0	0	0	0	0	0	0	0	0	0	0	0	0	0	0	0	0	0	0	0	0	0	0	0
ASV519	CAAGAACCATCATGGCAAGCCTACGAAAAACACACCCCCTAGTTAAAATTGCTAACAACGCACTAGTTGATCTGCCAGCACCATCCAATATTTCAGCTTGATGAAACTTTGGTTCTCTCCTGGGACTATGCTTAGCTACTCAAATCCTTACCGGGCTATTCTTAGCCATACACTACACCTCAGATATTTCGACCGCATTTTCATCAGTCGTTCATATCTGCCGAGATGTGAACTACGGCTGACTAATCCGTAATATACACGCCAACGGGGCATCATTCTTTTTCCTTTGCATCTACATGCACATTGCCCGAGGACTATACTACGGCTCTTACCTTTACAAAGAAACTTGAAACATCGGGGTGATTCTCCTGCTACTAGTTATAGCAACAGCCTTCGTTG…	Eukaryota_2759	Chordata_7711	Actinopteri_186623	Cypriniformes_7952	Cyprinidae_7953	Barbus_40829	Barbus caninus_117135	0	0	0	0	0	0	0	0	0	0	0	0	0	0	0	0	0	0	0	0	0	0	0	0	0	0	0	0	0	0	0	0	0	0	0	0	0	0	0	0	0
ASV529	CAAGAACAATAATGGCAAGCCTACGAAAAACCCACCCACTAATAAAAATCGCTAATGACGCGCTAGTCGATCTCCCAACACCATCTAACATTTCAGCAATGTGAAATTTCGGATCCCTTCTAGGGTTGTGTTTAATTACCCAAATCCTAACAGGACTATTCCTAGCCATACACTACACCTCTGATATCTCAACCGCATTCTCATCAGTCACCCATATTTGCCGAGACGTTAACTACGGCTGGCTCATTCGAAACCTACATGCCAACGGAGCATCCTTCTTCTTTATCTGCCTATATATGCATATTGCACGGGGTCTATATTACGGCTCATACCTTTATAAGGAGACCTGAAACATCGGGGTAGTACTATTTCTTCTGGTTATGATAACAGCCTTCGTGG…	Eukaryota_2759	Chordata_7711	Actinopteri_186623	Cypriniformes_7952	Leuciscidae_2743726	Alburnus_54555	NA	0	0	0	0	0	0	0	0	0	0	0	0	0	0	0	0	0	0	0	23	0	16	0	0	0	0	0	0	0	0	0	0	0	35	0	0	0	0	0	26	0
ASV530	TAGAAACAATAATGGCAAACCTACGAAAAACCCACCCACTTCTAAAAATTGCTAACGATGCCCTAGTGGATCTACCAACCCCATCCAATATTTCAGTATGATGAAATTTTGGCTCTCTTCTAGGATTATGTCTTATTTCACAAATCCTTACAGGACTATTCCTAGCCATACATTATACATCAGACATCTCAACTGCCTTCTCCTCAGTAGCTCACATCTGCCGAGACGTCAACTATGGATGACTAATTCGCAACCTACATGCAAATGGGGCCTCATTCTTCTTTATCTGCCTATACCTACACATTGCCCGAGGACTTTACTACGGCTCATACCTTTACATAGAAACATGAAACATTGGAGTTGTATTATTCCTATTAGTAATAATAACAGCATTCGTAG…	Eukaryota_2759	Chordata_7711	Actinopteri_186623	Anguilliformes_7933	Anguillidae_7934	Anguilla_7935	Anguilla anguilla_7936	0	0	0	0	0	0	0	0	0	0	0	0	0	0	0	0	0	0	0	0	0	0	0	0	0	0	0	0	0	0	0	0	0	0	0	0	0	0	0	0	0
ASV534	CAAGAACCATCATGGCAAGCCTACGAAAAACACACCCCTTAATTAAAATTGCTAACAACGCACTAGTTGACCTACCAGCACCATCTAATATTTCAGCTTGATGAAACTTTGATTCTCTTCTGGGACTATGCTTGGCTACTCAAATCCTTACCGGCCTATTCTTAGCCATGCACTACACCTCAGATATTTCAACCGCATTTTCATCAGTTGTTCATATCTGCCGAGACGTAAACTACGGCTGGCTCATCCGTAATATGCACGCCAACGGAGCATCATTCTTTTTCCTTTGCATCTACATACACATTGCCCGAGGACTGTACTACGGCTCTTACCTCTACAAGGAAACCTGAAACATCGGCGTAGTCCTTCTACTACTAGTCATAGCAACAGCCTTTGTTG…	Eukaryota_2759	Chordata_7711	Actinopteri_186623	Cypriniformes_7952	Cyprinidae_7953	Barbus_40829	Barbus plebejus_117137	0	0	250	0	0	0	0	0	0	0	0	0	0	0	0	0	0	0	0	0	0	0	0	0	0	0	0	0	0	0	0	0	0	0	0	0	0	0	0	0	394
ASV535	CAGGAACAGTAATGGCAAGCCTACGAAAAACCCACCCACTAATAAAAATCGCTAACGGCGCACTAGTCGACCTCCCAACACCATCTAATATCTCAGCAATGTGAAACTTTGGATCTCTCCTAGGATTGTGTTTAATTACCCAAATCCTGACAGGATTGTTCTTAGCCATGCATTACACCTCTGATATCTCAACCGCATTCTCGTCAGTAACTCATATCTGCCGAGACGTTAACTACGGCTGACTCATCCGAAGCCTACATGCCAACGGGGCATCCTTTTTCTTCATCTGTCTTTACATGCACATCGCACGAGGCCTGTATTATGGGTCATACCTCTATAAAGAGACCTGAAACATTGGTGTAGTCCTATTCCTTTTGGTTATAATAACAGCCTTTGTAG…	Eukaryota_2759	Chordata_7711	Actinopteri_186623	Cypriniformes_7952	Leuciscidae_2743726	Protochondrostoma_437168	Protochondrostoma genei_98388	0	0	0	0	0	0	0	0	0	0	0	0	0	0	0	0	0	0	0	0	190	0	0	0	0	0	0	0	0	0	86	0	0	0	0	0	0	368	0	0	0
ASV537	CAAGAACCATCATGGCAAGCCTACGAAAAACACACCCCTTAATTAAAATTGCTAACAACGCACTAGCTGACCTACCAGCACCATCTAATATTTCAGCTTGATGAAACTTTGGTTCTCTTCTGGGACTATGCTTGGCTACTCAAATCCTTACCGGCCTATTCTTAGCCATGCACTACACCTCAGATATTTCAACCGCATTTTCATCAGTTGTTCATATCTGCCGAGACGTAAACTACGGCTGGCTCATCCGTAATATGCACGCCAACGGAGCATCATTCTTTTTCCTTTGCATCTACATACACATTGCCCGAGGACTGTACTACGGCTCTTACCTCTACAAGGAAACCTGAAACATCGGCGTAGTCCTTCTACTACTAGTCATAGCAACAGCCTTTGTTG…	Eukaryota_2759	Chordata_7711	Actinopteri_186623	Cypriniformes_7952	Cyprinidae_7953	Barbus_40829	Barbus plebejus_117137	0	0	0	0	0	0	0	160	0	0	0	0	0	0	0	0	0	0	0	0	0	0	0	0	0	0	0	0	0	0	0	0	0	0	0	0	0	0	0	0	0
ASV540	TAGAAACATCTAATGACAATCATCCGAAAAAAACACCCTCTAATCAAAATCATCAACCACTCATTTATTGACCTCCCCGCCCCATCAAACATCTCATCATGATGAAACTTTGGCTCCTTACTTGGCCTTTGCCTAATCATTCAAATCCTCACAGGACTTTTCCTAGCAATACACTACACATCAGACACATCAACAGCATTCTCATCAGTTACCCACATCTGTCGAGACGTAAACTACGGCTGACTTATCCGCTACATGCATGCAAACGGAGCCTCTATATTCTTCATTTGCCTTTTCCTTCACGTAGGACGAGGCATATACTATGGCTCCTACAACATAATTGAAACCTGAAACATAGGCATTATCTTACTATTCGCTGTAATAGCAACAGCATTCATA…	Eukaryota_2759	Chordata_7711	Mammalia_40674	Rodentia_9989	Cricetidae_337677	Myodes_447134	Myodes glareolus_447135	0	0	0	0	0	267	0	0	0	0	0	0	0	0	0	0	0	0	0	0	0	0	0	0	0	0	0	0	0	0	0	0	0	0	0	0	0	0	0	0	0
ASV543	CAAGAACACTAATGACTAATATTCGAAAGTCCCACCCACTAATAAAAATTGTAAACAATGCATTCATCGACCTTCCAGCCCCATCAAACATTTCATCATGATGAAATTTCGGTTCCCTCCTGGGAATCTGCCTAATCCTACAAATCCTCACAGGCCTATTCCTAGCAATACACTACACATCCGACACAACAACAGCATTCTCCTCTGTTACCCATATCTGCCGAGACGTGAACTACGGCTGAATCATCCGATACATACACGCAAACGGAGCTTCAATGTTTTTTATCTGCTTATATATGCACGTAGGACGAGGCTTATATTACGGGTCTTACACTTTTCTAGAAACATGAAATATTGGAGTAATCCTTCTGCTCACAGTAATAGCCACAGCATTTATAG…	Eukaryota_2759	Chordata_7711	Mammalia_40674	Artiodactyla_91561	Bovidae_9895	Bos_9903	NA	0	0	0	0	0	0	0	0	0	0	0	0	0	0	0	0	0	0	0	0	0	0	0	0	0	0	513	0	0	0	0	0	120	0	0	0	0	0	0	0	0
ASV550	CAAGAACCTAATGGCCAACCTCCGAAAAACCCACCCTCTCCTAAAAATCGCTAATGACGCACTAGTCGACCTCCCAGCACCTTCTAATACCTCAGTCTGATGAAACTTTGGCTCACTACTAGGCCTATGTTTAGCTACCCAAATTCTTACCGGGCTCTTCCTAGCCATGCACTATACCTCCGACATTTCAACAGCTTTCTCCTCTGTTTGCCACATCTGCCGAGATGTTAGTTACGGCTGACTCATTCGAAACATCCATGCCAACGGAGCATCTTTCTTTTTTATCTGTATTTATATACATATCGCCCGAGGACTTTACTACGGCTCGTACCTCTACAAAGAAACCTGGAATATCGGAGTTGTACTTTTACTTCTCACTATAATAACTGCCTTTGTAGG…	Eukaryota_2759	Chordata_7711	Actinopteri_186623	Salmoniformes_8006	Salmonidae_8015	Oncorhynchus_8016	NA	0	0	0	0	0	0	0	0	0	0	0	0	0	0	0	0	0	0	0	0	0	0	0	0	0	0	263	0	0	0	0	351	0	0	0	0	0	0	0	0	0
ASV554	TAGAAACAATAATGGCAAACCTACGAAAAACCCACCCACTTCTAAAAATTGCTAACGATGCCCTAGTGGATCTACCAACCCCATCCAATATTTCAGCATGATGAAATTTTGGCTCTCTTCTAGGATTATGTCTTATTTCACAAATCCTTACAGGACTATTCCTAGCCATACATTATACATCAGACATCTCAACTGCCTTCTCCTCAGTAGCTCACATCTGCCGAGACGTCAACTATGGATGACTAATTCGCAACCTACATGCAAATGGGGCCTCATTCTTCTTTATCTGCCTATACCTCCACATTGCCCGAGGGCTTTACTACGGCTCATACCTTTACATAGAAACATGAAACATTGGAGTTGTATTATTCCTATTAGTGATAATAACAGCATTCGTAG…	Eukaryota_2759	Chordata_7711	Actinopteri_186623	Anguilliformes_7933	Anguillidae_7934	Anguilla_7935	Anguilla anguilla_7936	0	0	0	0	0	0	0	154	0	0	0	0	0	0	0	0	0	0	0	0	0	0	0	0	0	0	0	454	0	0	0	0	0	0	0	0	0	0	0	0	0
ASV571	TAGAAACCTCTAATGGCAAGCCTACGAAAAACCCACCCCCTACTCAAGATCGCTAACGACGCAGTAGTAGACCTCCCAGCACCGTCCAACATTTCAGTCTGATGAAATTTTGGATCCCTTTTAGGACTATGCTTGGCCACACAAATCCTTACAGGACTTTTCCTAGCCATACACTACACCTCAGACATCGCTACCGCTTTCTCGTCAGTGGCCCACATTTGTCGAGACGTAAATTACGGGTGACTTATCCGAAATATGCATGCAAACGGAGCCTCATTCTTTTTCATCTGCATTTATGCACACATTGCTCGGGGACTGTACTACGGTTCTTATCTTTACATAGAAACTTGAAACATCGGAGTAGTACTACTTCTCTTAGTTATGATGACTGCCTTCGTT…	Eukaryota_2759	Chordata_7711	Actinopteri_186623	Clupeiformes_32446	Engraulidae_43062	Engraulis_42891	NA	0	0	0	0	0	0	0	0	0	0	0	0	0	0	0	0	0	0	0	0	0	0	0	0	0	0	133	0	0	0	0	0	455	0	0	0	0	0	0	0	0
ASV573	TAGAAACAATAATGGCAAACCTACGAAAAACCCACCCACTTCTAAAAATTGCTAACGATGCCCTAGTGGATCTACCAACCCCATCCAATATTTCAGCATGATGAAATTTTGGCTCTCTTCTAGGACTATGTCTTATTTCACAAATCCTTACAGGACTATTCCTAGCCATACATTATACATCAGACATCTCAACTGCCTTCTCCTCAGTAGCTCACATCTGCCGAGACGTCAACTATGGATGACTAATTCGCAACCTACATGCAAATGGGGCCTCATTCTTCTTTATCTGCCTATACCTCCACATTGCCCGAGGACTTTACTACGGCTCATACCTTTACATAGAAACATGAAACATTGGAGTTGTATTATTCCTATTAGTAATAATAACAGCATTCGTAG…	Eukaryota_2759	Chordata_7711	Actinopteri_186623	Anguilliformes_7933	Anguillidae_7934	Anguilla_7935	Anguilla anguilla_7936	0	0	0	0	0	0	0	0	0	0	0	0	0	0	0	0	0	0	0	0	0	0	0	0	0	0	0	0	0	0	0	0	0	0	0	0	0	0	0	0	0
ASV574	CAAGAACCATCATGGCAAGCCTACGAAAAACACACCCCCTAATTAAAATTGCTAACAACGCACTAGTTGACCTACCAGCACCATCTAATATTTCAGCTTGATGAAACTTTGGTTCTCTTCTGGGACTATGCTTGGCTACTCAAATCCTTACCGGCCTATTCTTAGCCATGCACTACACCTCAGATATTTCAACCGCATTTTCATCAGTTGTTCATATCTGCCGAGACGTAAACTACGGCTGGCTCATCCGTAATATGCACGCCAACGGAGCATCATTCTTTTTCCTTTGCATCTACATACACATTGCCCGAGGACTGTACTACGGCTCTTACCTCTACAAGGAAACCTGAAACATCGGCGTAGTCCTTCTACTACTAGTCATAGCAACAGCCTTTGTTG…	Eukaryota_2759	Chordata_7711	Actinopteri_186623	Cypriniformes_7952	Cyprinidae_7953	Barbus_40829	Barbus plebejus_117137	0	0	0	0	0	0	172	0	0	0	0	0	0	0	0	0	0	0	0	0	0	0	0	0	0	0	0	0	0	0	0	0	0	0	0	0	0	0	0	0	412
ASV577	CAGGAACAGTAATGGCAAGCCTACGAAAAACCCACCCACTGATAAAAATCGCTAATGACGCACTAGTCGACCTCCCAACACCATCTAATATCTCAGTAATATGAAACTTCGGTTCTCTCCTAGGATTATGTTTAATTACCCAAATCCTGACAGGATTATTCCTAGCCATACATTACACCTCTGACATCTCAACCGCGTTCTCATCAGTAACCCACATCTGCCGAGACGTCAATTACGGCTGACTTATCCGAAGCCTACATGCCAACGGCGCATCCTTTTTCTTCATCTGCCTTTACATGCATATTGCACGAGGCCTGTACTATGGATCATACCTTTATAAAGAGACCTGAAATATTGGTGTAGTCCTATTCCTTCTGGTTATGATAACAGCCTTCGTCG…	Eukaryota_2759	Chordata_7711	Actinopteri_186623	Cypriniformes_7952	Leuciscidae_2743726	Telestes_103461	Telestes muticellus_129882	0	0	0	0	0	0	0	0	0	0	0	0	0	0	0	0	0	0	0	0	0	0	0	0	0	0	0	0	0	0	0	0	0	0	0	0	0	0	0	0	0
ASV580	TAAGAACACTAATGATCAACATCCGAAAAACCCACCCACTAATAAAAATTGTAAACAACGCATTCATTGATCTCCCAGCTCCATCAAATATTTCATCATGATGAAACTTTGGCTCTCTCCTAGGCATTTGCTTAATTTTACAGATTCTAACAGGCCTATTCCTAGCAATACACTATACACCTGACACAACAACAGCATTCTCCTCTGTAACCCACATTTGCCGAGACGTGAACTATGGCTGAATTATCCGATATATACACGCAAACGGGGCATCAATATTTTTTATCTGCCTATTTATGCATGTAGGACGAGGCCTATACTATGGATCATATACCTTCCTAGAAACATGAAACATCGGAGTAATCCTCCTATTTGCGACAATAGCCACAGCATTCATAG…	Eukaryota_2759	Chordata_7711	Mammalia_40674	Artiodactyla_91561	Bovidae_9895	Ovis_9935	NA	0	0	0	0	0	0	0	0	0	0	0	0	0	0	0	0	0	0	0	0	0	0	0	0	0	0	204	0	0	0	0	0	0	0	250	0	0	0	0	0	0
ASV581	TAGAAACAATAATGGCAAACCTACGAAAAACCCACCCACTTCTAAAAATTGCTAACGATGCCCTAGTGGATCTACCAACCCCATCCAATATTTCAGCATGATGAAATTTTGGCTCTCTTCTAGGATTATGTCTTATTTCACAAATCCTTACAGGACTATTCCTAGCCATACATTATACATCAGACATCTCAACTGCCTTCTCCTCAGTAGCTCACATCTGCCGAGACGTCAACTATGGGTGACTAATTCGCAACCTACATGCAAATGGGGCCTCATTCTTCTTTATCTGCCTATACCTCCACATTGCCCGAGGGCTTTACTACGGCTCATACCTTTACATAGAAACATGAAACATTGGAGTTGTATTATTCCTATTAGTAATAATAACAGCATTCGTAG…	Eukaryota_2759	Chordata_7711	Actinopteri_186623	Anguilliformes_7933	Anguillidae_7934	Anguilla_7935	Anguilla anguilla_7936	0	0	0	0	0	0	0	0	0	0	0	0	0	0	0	0	0	0	0	0	0	0	0	0	0	0	0	108	0	0	0	0	0	0	0	0	0	0	0	0	0
ASV584	TAAAAACCCTTTAATGGCAAGCCTACGAAAAACACACCCTCTAATCAAAATTGCTAATGACGCACTAGTTGACCTCCCAGCCCCATCCAACATTTCAGTATGATGAAATTTTGGCTCACTGTTAGGACTATGCTTAATTACCCAAATTTTAACAGGATTATTTCTAGCCATACATTACACATCTGATATCACCACTGCCTTCTCATCCGTGGCCCATATCTGCCGCGATGTGAATTATGGGTGACTTATCCGTAATATTCATGCCAATGGCGCATCACTTTTCTTTATTTGTATTTATATTCACATTGCCCGAGGACTATATTATGGATCTTATCTTTATAAAGAAACTTGAAATATCGGAGTAATCCTTCTCCTACTTGTTATAATAACAGCATTTGT…	Eukaryota_2759	Chordata_7711	Actinopteri_186623	Cypriniformes_7952	Cobitidae_7982	Cobitis_47718	Cobitis bilineata_66303	0	0	0	0	0	0	0	0	0	0	0	0	0	0	0	0	0	0	0	39	0	0	0	0	0	0	0	0	0	0	216	0	0	0	0	0	0	312	0	0	0
ASV587	TAGAAACAATAATGGCAAACCTACGAAAAACCCACCCACTTCTAAAAATTGCTAACGATGCCCTAGTGGATCTACCAACCCCATCCAATATTTCAGCATGATGAAATTTTGGCTCTCTTCTAGGATTATGTCTTATTTCACAAATCCTTACAGGACTATTCCTAGCCATACATTATACATCAGACATCTCAACTGCCTTCTCCTCAGTAGCTCACATCTGCCGAGACGTCAACTATGGATGACTAATTCGCAACCTACATGCAAATGGGGCCTCATTCTTCTTTATCTGCCTATACCTCCACATTGCCCGAGGGCTTTACTACGGCTCATACCTTTACATAGAAACATGAAACATTGGAGTTGTATTATTTCTATTAGTAATAATAACAGCATTCGTAG…	Eukaryota_2759	Chordata_7711	Actinopteri_186623	Anguilliformes_7933	Anguillidae_7934	Anguilla_7935	Anguilla anguilla_7936	0	0	0	0	0	0	0	0	0	0	0	0	0	0	0	0	0	0	0	0	0	0	0	0	103	0	32	0	0	0	0	0	0	0	0	0	0	0	0	0	0
ASV590	TAGAAACAATAATGGCAAACCTACGAAAAACCCACCCACTTCTAAAAATTGCTAACGATGCCCTAGTGGATCTACCAACCCCATCCAATATTTCAGCATGGTGAAATTTTGGCTCTCTTCTAGGATTATGTCTTATTTCACAAATCCTTACAGGACTATTCCTAGCCATACATTATACATCAGACATCTCAACTGCCTTCTCCTCAGTAGCTCACATCTGCCGAGACGTCAACTATGGATGACTAATTCGCAACCTACATGCAAATGGGGCCTCATTCTTCTTTATCTGCCTATACCTCCACATTGCCCGAGGGCTTTACTACGGCTCATACCTTTACATAGAAACATGAAACATTGGAGTTGTATTATTCCTATTAGTAATAATAACAGCATTCGTAG…	Eukaryota_2759	Chordata_7711	Actinopteri_186623	Anguilliformes_7933	Anguillidae_7934	Anguilla_7935	Anguilla anguilla_7936	0	0	0	0	207	0	0	0	0	0	0	141	0	0	0	0	0	0	0	0	0	0	0	0	0	0	0	121	0	0	0	0	0	0	0	0	0	0	0	0	0
ASV591	CAAGAACAATAATGGCAAGCCTACGAAAAACCCACCCACTAATAAAAATCGCCAATGACGCACTAGTCGACCTTCCGACACCATCTAATATCTCAGCACTATGAAACTTCGGGTCTCTCCTGGGATTATGTTTAATTACCCAAATCCTAACAGGACTATTCCTAGCAATGCACTACACCTCCGACATCTCAACCGCATTTTCATCGGTAACCCATATCTGCCGAGATGTTAACTACGGCTGACTTATTCGAAGTCTGCATGCCAATGGAGCCTCCTTCTTCTTCATCTGTCTTTACATACACATTGCACGAGGACTATATTATGGCTCGTACCTATATAAGGAAACCTGAAACATTGGTGTAGTCCTATTTCTCCTAGTTATAATGACAGCCTTTGTCG…	Eukaryota_2759	Chordata_7711	Actinopteri_186623	Cypriniformes_7952	Leuciscidae_2743726	Squalius_233201	NA	0	0	0	0	198	0	0	0	0	0	0	0	0	0	0	0	363	0	0	0	0	0	0	0	0	0	0	0	0	0	0	0	0	0	0	0	0	0	0	0	0
ASV592	CAAGAACAATAATGGCAAGCCTACGAAAAACCCACCCACTAATAAAAATCGCCAATGACGCACTAGTCGACCTTCCGACACCATCTAATATCTCAGCACTATGAAACTTCGGGTCTCTCCTGGGATTATGTTTAATTACCCAAATCCTAACAGGACTATTCCTAGCAATGCACTACACCTCCGACATCTCAACCGCATTTTCATCGGCAACCCATATCTGCCGAGATGTTAACTACGGCTGACTTATTCGAAGTCTACATGCCAATGGAGCCTCCTTCTTCTTCATCTGTCTTTACATACACATTGCACGAGGACTATATTATGGCTCGTACCTATATAAGGAAACCTGAAACATTGGTGTAGTCCTATTTCTCCTAGTTATAATGACAGCCTTTGTCG…	Eukaryota_2759	Chordata_7711	Actinopteri_186623	Cypriniformes_7952	Leuciscidae_2743726	Squalius_233201	NA	0	0	0	0	0	0	0	0	0	0	0	0	0	0	0	0	0	0	0	0	121	0	0	209	0	0	0	0	0	0	0	0	0	0	0	0	0	0	0	0	0
ASV593	CAAGAACAATAATGGCAAGCCTACGAAAGACCCACCCACTAATAAAAATCGCCAACGACGCACTAGTCGACCTTCCAACACCGTCTAATATCTCAGCATTGTGAAACTTCGGTTCCCTCCTAGGATTATGTTTAATTACCCAAATCCTGACAGGACTATTCCTGGCAATGCACTACACTTCCGACATCTCAACCGCGTTTTCATCCGTCACCCATATCTGCCGAGATGTTAACTACGGCTGACTTATTCGGAATCTGCATGCCAATGGAGCATCCTTCTTCTTCATCTGTCTCTACATACATATTGCGCGGGGCCTATATTATGGCTCGTACCTATACAAAGAAACCTGAAACATTGGTGTAGTCCTGTTTCTCCTAGTTATAATGACAGCCTTCGTCG…	Eukaryota_2759	Chordata_7711	Actinopteri_186623	Cypriniformes_7952	Leuciscidae_2743726	Squalius_233201	Squalius lucumonis_103203	0	0	0	0	0	0	0	0	0	0	0	0	0	0	0	0	0	0	0	0	0	0	0	0	0	265	0	291	0	0	0	0	0	0	0	0	0	0	0	0	0
ASV597	CAAGAACCATCATGGCAAGCCTACGAAAAACGCACCCCTTAATTAAAATTGCTAACAACGCACTAGTTGACCTACCAACACCATCTAATATTTCAGCTTGATGAAACTTTGGTTCTCTTCTGGGACTATGCTTGGCTACTCAAATCCTTACCGGCCTATTCTTAGCCATGCACTACACCTCAGATATTTCAACCGCATTTTCATCAGTTGTTCATATCTGTCGAGACGTAAACTACGGCTGGCTGATCCGTAATATGCACGCCAACGGAGCATCATTCTTTTTCCTTTGCATCTACATACATATTGCCCGAGGACTGTACTACGGCTCTTACCTCTACAAGGAAACCTGAAACATCGGCGTAATCCTTCTACTACTAGTTATAGCAACAGCCTTTGTTG…	Eukaryota_2759	Chordata_7711	Actinopteri_186623	Cypriniformes_7952	Cyprinidae_7953	Barbus_40829	NA	0	0	0	0	0	0	0	0	0	0	0	0	0	0	0	0	0	0	0	0	0	0	0	0	0	0	0	499	0	0	0	0	0	0	0	0	0	0	0	0	0
ASV598	CAGGAACAGTAATGGCAAGCCTACGAAAAACCCACCCACTAATAAAAATCGCTAACGGCGCACTAGTCGACCTCCCAACACCATCTAATATCTCAGCAATGTGAAACTTCGGATCTCTCCTAGGATTGTGTTTAATTACCCAAATCCTGACAGGATTGTTCTTAGCCATGCATTACACCTCTGATATCTCAACCGCATTCTCGTCAGTAACCCATATCTGCCGAGACGTTAACTACGGCTGACTCATCCGAAGCCTACATGCCAACGGGACATCCTTTTTCTTCATCTGTCTTTACATGCACATCGCACGAGGCCTGTATTATGGGTCATACCTCTATAAAGAGACCTGAAACATTGGTGTAGTCCTATTCCTTTTGGTTATAATAACAGCCTTTGTAG…	Eukaryota_2759	Chordata_7711	Actinopteri_186623	Cypriniformes_7952	Leuciscidae_2743726	Protochondrostoma_437168	Protochondrostoma genei_98388	0	0	0	0	0	0	0	0	0	0	0	0	0	0	0	0	0	0	0	0	0	0	0	0	0	0	0	0	0	0	0	0	0	0	0	0	0	0	0	0	0
ASV602	TAGAAACAATAATGGCAAACCTACGAAAAACCCACCCACTTCTAAAAATTGCTAACGATGCCCTAGTGGATCTACCAACCCCATCCAATATTTCAGCATGATGAAATTTTGGCTCTCTTCTAGGATTATGTCTTATTTCACAAATCCTTACAGGACTATTCCTAGCCATACATTATACATCAGACATCTCAACTGCCTTCTCCTCAGTAGCTCACATCTGCCGAGACGTCAACTATGGATGACTAATTCGCAACCTACATGCAAATGGGGCCTCATCCTTCTTTATCTGCCTATACCTCCACATTGCCCGAGGGCTTTACTACGGCTCATACCTTTACATAGAAACATGAAACATTGGAGTTGTATTATTCCTATTAGTAATAATAACAGCATTCGTAG…	Eukaryota_2759	Chordata_7711	Actinopteri_186623	Anguilliformes_7933	Anguillidae_7934	Anguilla_7935	Anguilla anguilla_7936	0	0	0	0	0	0	0	0	0	0	0	241	0	0	0	0	0	0	0	0	0	0	0	0	0	0	0	0	0	0	0	0	0	0	0	0	0	0	0	0	0
ASV605	TGAGAACTATGGTCACCCGAAAAACCCACCCCCTCTTCAAAATTGCCAACAACGCACTAATCGACCTCCCCGCCCCATCTAACATCTCCGCATGATGAAACTTTGGTTCCCTATTATTATTATGTCTTATGATACAAATCCTAACAGGACTATTCCTAGCCATACACTACACATCAGACATCTCAACTGCTTTTTCATCCGTAGCCCACATCTGCCGGGACGTAAACTATGGATGACTCATCCGCAATCTACACGCCAACGGAGCCTCCTTCTTCTTCATTTGCATTTACCTCCACATTGGACGAGGCCTTTATTACGGCTCCTATCTTTATAAAGAAACCTGAAACATTGGGGTAGTCCTTCTTCTATTAGTAATAATAACCGCATTTGTAGGATATG…	Eukaryota_2759	Chordata_7711	Actinopteri_186623	Siluriformes_7995	Ictaluridae_7996	Ameiurus_50384	NA	0	0	0	0	0	0	0	0	0	0	0	0	0	0	0	0	0	0	0	0	0	0	0	0	0	0	0	0	0	0	0	0	0	181	0	0	0	0	0	0	0
ASV610	TAGAAACCTCTAATGGCAAGCCTACGAAAAACCCACCCCCTACTCAAGATCGCTAACGACGCAGTAGTAGACCTCCCAGCACCATCCAACATTTCAGTCTGATGAAACTTTGGATCCCTTTTAGGACTATGCTTGGCCACACAAATCCTTACAGGACTTTTCCTAGCCATACACTACACCTCAGACATCGCTACCGCTTTCTCGTCAGTGGCCCACATTTGTCGAGACGTAAATTACGGGTGACTAATCCGAAATATGCATGCAAACGGAGCCTCATTCTTCTTCATCTGCATCTATGCACACATTGCTCGAGGACTGTACTACGGTTCTTATCTTTACATAGAAACTTGAAACATCGGAGTGGTACTACTTCTTTTAGTTATGATGACTGCCTTCGTC…	Eukaryota_2759	Chordata_7711	Actinopteri_186623	Clupeiformes_32446	Engraulidae_43062	Engraulis_42891	NA	0	0	0	0	0	0	0	0	0	0	0	0	0	0	0	0	0	0	0	0	0	0	0	0	0	0	450	0	0	0	0	0	77	0	0	0	0	0	0	0	0
ASV613	CAGGAACAGTAATGGCAAGCCTACGAAAAACCCACCCACTGATAAAAATCGCTAATGACGCACTAGTCGACCTCCCAACACCATCTAATATCTCAGCAATATGAAACTTCGGTTCTCTCCTAGGATTATGTTTAATTACCCAAATCCTGACAGGATTATTCCTAGCCATACATTACACCTCTGACATCTCAACCGCGTTCTCATCAGTAACCCACATCTGCCGAGACGTCAATTACGGCTGACTTATTCGAAGCCTACATGCCAACGGCGCATCCTTTTTCTTCATCTGCCTTTACATGCATATTGCACGAGGCCTGTACTATGGATCATACCTTTATAAGGAGACCTGAAACATTGGTGTAGTCCTATTCCTTCTAGTTATAATAACAGCCTTCGTCG…	Eukaryota_2759	Chordata_7711	Actinopteri_186623	Cypriniformes_7952	Leuciscidae_2743726	Telestes_103461	Telestes muticellus_129882	0	0	0	0	0	0	0	0	0	0	0	0	0	0	0	0	151	0	0	0	0	0	0	0	85	0	0	0	0	0	0	0	0	0	0	0	0	0	0	0	0
ASV615	CAGGAACAGTAATGGCAAGCCTACGAAAAACCCACCCACTGATAAAAATCGCTAACGGCGCACTAGTCGACCTCCCAACACCATCTAATATCTCAGCAATGTGAAACTTCGGATCTCTCCTAGGATTGTGTTTAATTACCCAAATCCTGACAGGATTATTCTTAGCCATGCATTACACCTCTGATATCTCAACCGCATTCTCGTCAGTAACCCATATCTGCCGAGACGTTAACTACGGCTGACTCATCCGAAGCCTACATGCCAACGGGGCATCCTTTTTCTTCATCTGTCTTTATATGCACATCGCACGAGGGCTGTATTATGGGTCATACCTCTATAAAGAGACCTGAAACATTGGTGTAGTCCTATTCCTTTTGGTTATAATAACAGCCTTTGTAG…	Eukaryota_2759	Chordata_7711	Actinopteri_186623	Cypriniformes_7952	Leuciscidae_2743726	Protochondrostoma_437168	Protochondrostoma genei_98388	0	0	0	0	0	0	0	0	0	0	0	0	0	0	0	0	0	0	0	0	0	0	0	0	0	0	0	0	0	0	0	0	0	379	0	0	0	128	0	0	0
ASV618	CAAGAACAATAATGGCAAGCCTACGAAAAACCCACCCACTAATAAAAATCGCCAATGACGCACTAGTCGACCTTCCGACACCATCTAATATCTCAGCACTATGAGACTTCGGGTCTCTCCTGGGATTATGTTTAATTACCCAAATCCTAACAGGACTATTCCTAGCAATGCACTACACCTCCGACATCTCAACCGCATTTTCATCGGTAACCCATATCTGCCGAGATGTTAACTACGGCTGACTTATTCGAAGTCTACATGCCAATGGAGCCTCCTTCTTCTTCATCTGTCTTTACATACACATTGCACGAGGACTATATTATGGCTCGTACCTATATAAGGAAACCTGAAACATTGGTGTAGTCCTATTTCTCCTAGTTATAATGACAGCCTTTGTCG…	Eukaryota_2759	Chordata_7711	Actinopteri_186623	Cypriniformes_7952	Leuciscidae_2743726	Squalius_233201	NA	0	0	0	0	0	0	0	0	0	0	0	0	0	0	0	0	0	0	0	0	0	0	0	0	0	0	0	314	0	0	0	0	0	0	0	0	0	0	0	0	0
ASV619	TAAGAACTCTAATGATTAACATCCGAAAAACCCACCCTCTCCTTAAAATCGCAAACGACGCACTAATTGACCTCCCTGCCCCAGCAAATATTTCTGCATGATGAAACTTTGGTTCCCTACTCGGACTCTGCCTAATCGCCCAAATCGTCACAGGCCTATTTCTCGCCATACACTATACCCCTGACACCGCATCCGCCTTCTCTTCCGTTGCCCACATTTGCCGAGACGTAAATTACGGCTGACTAATTCGAAACATGCATGCAAACGGCGCATCCTTCTTCTTTATCTGCATCTACCTTCATATCGGACGAGGTCTTTACTATGGCTCTTACCTCTACAAAGAAACATGAAACATTGGAGTCATCCTACTCCTTTTAGTAATAATAACCGCATTCGTAG…	Eukaryota_2759	Chordata_7711	Actinopteri_186623	Mugiliformes_41872	Mugilidae_8189	Chelon_48170	Chelon ramada_30804	0	0	0	0	0	0	0	0	0	0	0	0	0	0	0	0	0	0	0	0	0	0	0	0	0	0	0	0	0	0	0	0	0	0	0	0	0	0	0	0	0
ASV622	CAAGAACCATCATGGCAAGCCTACGAAAAACACACCCCTTAATTAAAATTGCTAACAACGCACTAGTTGACCTACCAGCACCATCTAATATTTCAGCTTGATGAAACTTTGGTTCTCTTCTGGGACTATGCTTGGCTACTCAAATCCTTACCGGCCTATTCTTAGCCATGCACTACACCTCAGATATTTCAACCGCATTTTCATCAGTTGTTCATATCTGCCGAGACGTAAACTACGGCTGGCTCATCCGTAATATGCACGCCAACGGAGCATCATTCTTTTTCCTTTGCATCTACATACACATTGCCCGAGGACTGTACTACGGCTCTTACCTCTACAAGGAAACCTGAAACATCGGCGTAGTCCTTTTACTACTAGTCATAGCAACAGCCTTTGTTG…	Eukaryota_2759	Chordata_7711	Actinopteri_186623	Cypriniformes_7952	Cyprinidae_7953	Barbus_40829	Barbus plebejus_117137	0	0	0	0	0	0	0	0	0	0	0	0	0	0	0	0	0	0	0	0	0	0	0	0	0	0	0	0	0	0	0	0	0	0	0	110	0	0	0	0	0
ASV624	CAAGAACAATAATGGCAAGCCTACGAAAAACCCACCCACTAATAAAAATCGCCAATGACGCACTAGTCGACCTTCCGACACCATCTAATATCTCAGCACTATGAAACTTCGGGTCTCTCCTGGGATTATGTTTAATTACCCAAATCCTAACAGGACTATTCCTAGCAATACACTACACCTCTGACATCTCAACCGCATTTTCATCGGTAACCCATATCTGCCGAGATGTTAACTACGGCTGACTTATTCGAAGTCTACATGCCAATGGAGCCTCCTTCTTCTTCATCTGTCTTTACATACACATTGCACGAGGACTATATTATGGCTCGTACCTATACAAGGAAACCTGAAACATTGGTGTAGTCCTATTTCTCCTAGTTATAATGACAGCCTTTGTCG…	Eukaryota_2759	Chordata_7711	Actinopteri_186623	Cypriniformes_7952	Leuciscidae_2743726	Squalius_233201	NA	0	0	0	0	0	0	0	0	0	0	0	0	0	0	39	0	0	0	0	0	0	0	0	0	0	0	204	192	0	0	0	45	0	0	0	0	31	0	0	0	0
ASV625	CAGGAACAGTAATGGCAAGCCTACGAAAAACCCACCCACTGATAAAAATCGCTAATGACGCACTAGTCGACCTCCCAACACCATCTAATATCTCAGTAATATGAAACTTCGGTCCTCTCCTAGGATTATGTTTAATTACCCAAATCCTGACAGGATTATTCCTAGCCATACATTACACCTCTGACATCTCAACCGCGTTCTCATCAGTAACCCACATCTGCCGAGACGTCAATTACGGCTGACTTATCCGAAGCCTACATGCCAATGGCGCATCCTTTTTCTTCATCTGCCTTTACATGCATATTGCACGAGGCCTGTACTATGGATCATACCTTTATAAAGAGACCTGAAATATTGGTGTAGTCCTATTCCTTCTGGTTATGATAACAGCCTTCGTCG…	Eukaryota_2759	Chordata_7711	Actinopteri_186623	Cypriniformes_7952	Leuciscidae_2743726	Telestes_103461	Telestes muticellus_129882	0	0	0	0	0	0	0	0	0	0	0	0	0	0	0	0	0	0	428	0	0	0	0	0	0	0	0	0	0	0	0	0	0	0	0	0	0	0	0	0	0
ASV626	CAGGAACAGTAATGGCAAGCCTACGAAAAACCCACCCACTGATAAAAATCGCTAATGACGCACTAGTCGACCTCCCAACACCATCTAATATCTCAGTAATATGAAACTTCGGTTCTCTCCTAGGATTATGTTTAATTACCCAAATCCTGACAGGATTATTCCTAGCCATACATTACACCTCTGACACCTCAACCGCGTTCTCATCAGTAACCCACATCTGCCGAGACGTCAATTACGGCTGACTTATCCGAAGCCTACATGCCAATGGCGCATCCTTTTTCTTCATCTGCCTTTACATGCATATTGCACGAGGCCTGTACTATGGATCATACCTTTATAAAGAGACCTGAAATATTGGTGTAGTCCTATTCCTTCTGGTTATGATAACAGCCTTCGTCG…	Eukaryota_2759	Chordata_7711	Actinopteri_186623	Cypriniformes_7952	Leuciscidae_2743726	Telestes_103461	Telestes muticellus_129882	0	0	0	0	0	0	0	0	271	0	0	0	0	0	0	0	0	0	0	0	0	0	0	0	0	0	0	0	0	0	0	0	0	0	0	0	0	0	0	0	0
ASV634	CAAGAACCATCATGGCAAGCCTATGAAAAACACACCCCTTAATTAAAATTGCTAACAACGCACTAGTTGACCTACCAGCACCATCTAATATTTCAGCTTGATGAAACTTTGGTTCTCTTCTGGGACTATGCTTGGCTACTCAAATCCTTACCGGCCTATTCTTAGCCATGCACTACACCTCAGATATTTCAACCGCATTTTCATCAGTTGTTCATATCTGCCGAGACGTAAACTACGGCTGGCTCATCCGTAATATGCACGCCAACGGAGCATCATTCTTTTTCCTTTGCATCTACATACACATTGCCCGAGGACTGTACTACGGCTCTTACCTCTACAAGGAAACCTGAAACATCGGCGTAGTCCTTCTACTACTAGTCATAGCAACAGCCTTTGTTG…	Eukaryota_2759	Chordata_7711	Actinopteri_186623	Cypriniformes_7952	Cyprinidae_7953	Barbus_40829	Barbus plebejus_117137	0	0	0	0	0	0	0	0	169	0	0	0	335	0	0	0	0	0	0	0	0	0	0	0	0	0	0	0	0	0	0	0	0	0	0	0	0	0	0	0	0
ASV636	TAAGAACTCTAATGATTAACATCCGAAAAACCCACCCTCTCCTTAAAATCGCAAACGACGCACTAGTTGACCTCCCTGCCCCAGCAAATATTTCTGCATGATGAAACTTTGGTTCCCTACTCGGACTCTGCCTAATCGCCCAAATCGTCACAGGCCTATTTCTCGCCATACACTATACCCCTGACACCGCATCCGCCTTCTCTTCCGTTGCCCACATTTGCCGAGACGTAAATTACGGCTGACTAATTCGAAACATGCATGCAAACGGCGCATCCTTCTTCTTTATCTGCATCTACCTTCATATCGGACGAGGTCTTTACTATGGCTCTTACCTTTACAAAGAAACATGAAACATTGGAGTCATCCTACTCCTTTTAGTAATAATAACCGCATTCGTAG…	Eukaryota_2759	Chordata_7711	Actinopteri_186623	Mugiliformes_41872	Mugilidae_8189	Chelon_48170	Chelon ramada_30804	0	0	0	0	0	0	0	0	0	0	0	0	0	0	0	0	0	0	0	0	0	0	0	0	325	0	0	0	0	177	0	0	0	0	0	0	0	0	0	0	0
ASV641	CAAGAACACTAATGACTAACATTCGAAAGTCCCACCCACTAATAAAAATTGTAAACAATGCATTCATCGACCTTCCAGCCCCATCAAACATTTCATCATGATGAAATTTCGGTTCCCTCCTGGGAATCTGCCTAATCCTACAAATCCTCACAGGCCTATTCCTAGCAATACACTACACATCCGACACAACAACAGCATTCTCCTCTGTTACCCATATCTGCCGAGACGTGAACTACGGCTGAATCATCCGATACATACACGCAAACGGAGCTTCAATGTTTTTTATCTGCTTATATATGCACGTAGGACGAGGCTTATATTACGGGTCTTACACTTTTCTAAAAACATGAAATATTGGAGTAATCCTTCTGCTCACAGTAATAGCCACAGCATTTATAG…	Eukaryota_2759	Chordata_7711	Mammalia_40674	Artiodactyla_91561	Bovidae_9895	Bos_9903	NA	0	0	0	0	0	0	0	0	0	0	0	0	0	0	0	0	0	0	0	0	0	377	0	0	0	0	0	0	0	0	0	0	0	0	0	0	0	0	0	0	0
ASV646	CAAGAACAATAATGGCAAGCCTACGAAAAACCCACCCACTAATAAAAATCGCCAATGACGCACTAGTCGACCTTCCGACACCATCTAATATCTCAGCACTATGAAACTTCGGGTCTCTCCTGGGATTATGTTTAATTACCCAAATCCTAACAGGACTATTCCTAGCAATGCACTACACCTCCGACATCTCAACCGCATTTTCGTCGGTAACCCATATCTGCCGAGATGTTAACTACGGCTGACTTATTCGAAGTCTACATGCCAATGGAGCCTCCTTCTTCTTCATCTGTCTTTACATACACATTGCACGAGGACTATATTATGGCTCGTACCTATATAAGGAAACCTGAAACATTGGTGTAGTCCTATTTCTCCTAGTTATAATGACAGCCTTTGTCG…	Eukaryota_2759	Chordata_7711	Actinopteri_186623	Cypriniformes_7952	Leuciscidae_2743726	Squalius_233201	NA	0	0	0	0	0	0	0	0	0	0	0	0	0	0	0	0	0	0	0	0	99	82	0	212	0	0	0	0	0	0	0	0	0	0	0	0	0	0	0	0	0
ASV649	CAAGAACAATAATGGCAAGCCTACGAAAAACCCACCCACTAATAAAAATCGCTAATGACGCGCTAGTTGATCTTCCAACACCATCTAACATTTCAGCAATGTGAAATTTCGGATCCCTTCTAGGGTTGTGTTTAATTACCCAAATCCTAACAGGGCTATTCCTAGCCATGCACTACACCTCTGATATCTCAACCGCATTCTCATCAGTCACCCATATTTGCCGAGACGTTAACTACGGCTGGCTCATTCGAAACCTACATGCCAACGGAGCATCCTTCTTCTTTATCTGCCTATATATGCATATTGCACGGGGTCTATATTACGGCTCATACCTTTATAAGGAGACCTGAAACATCGGGGTAGTACTATTTCTTCTGGTTATGATAACGGCCTTCGTGG…	Eukaryota_2759	Chordata_7711	Actinopteri_186623	Cypriniformes_7952	Leuciscidae_2743726	Alburnus_54555	NA	0	0	0	0	0	0	0	0	0	0	0	0	0	0	0	0	0	0	0	0	0	0	0	0	0	0	0	0	0	0	0	0	0	0	0	0	0	0	0	0	0
ASV654	TAGAAACAATAATGGCAAACCTACGAAAAACCCACCCACTTCTAAAAATTGCTAACGATGCCCTAGTGGATCTACCAACCCCACCCAATATTTCAGCATGATGAAATTTTGGCTCTCTTCTAGGATTATGTCTTATTTCACAAATCCTTACAGGACTATTCCTAGCCATACATTATACATCAGACATCTCAACTGCCTTCTCCTCAGTAGCTCACATCTGCCGAGACGTCAACTATGGATGACTAATTCGCAACCTACATGCAAATGGGGCCTCATTCTTCTTTATCTGCCTATACCTCCACATTGCCCGAGGGCTTTACTACGGCTCATACCTTTACATAGAAACATGAAACATTGGAGTTGTATTATTCCTATTAGTAATAATAACAGCATTCGTAG…	Eukaryota_2759	Chordata_7711	Actinopteri_186623	Anguilliformes_7933	Anguillidae_7934	Anguilla_7935	Anguilla anguilla_7936	0	107	0	0	141	0	0	0	0	0	0	0	90	0	0	0	0	0	0	0	0	0	0	0	0	0	0	0	0	0	0	0	151	0	0	0	0	0	0	0	0
ASV658	CAGGAACAGTAATGGCAAGCCTACGAAAAACCCACCCACTGATAAAAATCGCTAATGACGCACTAGTCGACCTCCCAACACCATCTAATATCTCAGTAATATGAAACTTTGGTTCTCTCCTAGGATTATGTTTAATTACCCAAATCCTGACAGGATTATTCCTAGCCATACATTACACCTCTGACATCTCAACCGCGTTCTCATCGGTAACCCACATCTGCCGAGACGTCAATTACGGCTGACTTATCCGAAGCCTACATGCCAATGGCGCATCCTTTTTCTTCATCTGCCTTTACATGCATATTGCACGAGGCCTGTACTATGGATCGTACCTTTATAAGGAGACCTGAAACATTGGTGTAGTCCTATTCCTTCTGGTTATGATAACAGCCTTCGTCG…	Eukaryota_2759	Chordata_7711	Actinopteri_186623	Cypriniformes_7952	Leuciscidae_2743726	Telestes_103461	Telestes muticellus_129882	0	0	0	0	0	0	0	0	0	0	0	0	0	0	0	0	0	0	0	0	0	0	0	0	0	0	0	0	0	0	0	0	0	0	0	149	0	0	0	0	0
ASV659	CAAGAACAATAATGGCAAGCCTACGAAAAACCCACCCACTAATAAAAATCGCCAATGACGCACTAGTCGACCTTCCGACACCATCTAATATCTCAGCACTATGAAACTTCGGGTCTCTCCTGGGATTATGTTTAATTACCCAAATCCTAACAGGACTATTCCTAGCAATGCACTACACCTCCGACATCTCAACCGCATTTTCATTGGTAACCCATATCTGCCGAGATGTTAACTACGGCTGACTTATTCGAAGTCTACATGCCAATGGAGCCTCCTTCTTCTTCATCTGTCTTTACATACACATTGCACGAGGACTATATTATGGCTCGTACCTATATAAGGAAACCTGAAACATTGGTGTAGTCCTATTTCTCCTAGTTATAATGACAGCCTTTGTCG…	Eukaryota_2759	Chordata_7711	Actinopteri_186623	Cypriniformes_7952	Leuciscidae_2743726	Squalius_233201	NA	0	0	0	0	0	0	0	0	0	0	0	0	0	0	0	0	0	0	0	0	57	0	0	140	0	0	0	0	0	0	0	0	0	0	0	0	0	0	0	0	0
ASV661	CAGGAACAGTAATGGCAAGCCTACGAAAAACCCACCCACTGATAAAAATCGCTAATGACGCACTAGTCGACCTCCCAACACCATCTAATATCTCAGTAATATGAAACTTTGGTTCTCTTCTAGGATTATGTTTAATTACCCAAATCCTGACAGGATTATTCCTAGCCATACATTACACCTCTGACATCTCAACCGCGTTCTCATCAGTAACCCACATCTGCCGAGACGTCAATTACGGCTGACTTATACGAAGCCTACATGCCAATGGCGCATCCTTTTTCTTCATCTGCCTTTACATGCATATTGCACGAGGCCTGTACTATGGATCGTACCTTTATAAGGAGACCTGAAACATTGGTGTAGTCCTATTCCTTCTGGTTATGATAACAGCCTTCGTCG…	Eukaryota_2759	Chordata_7711	Actinopteri_186623	Cypriniformes_7952	Leuciscidae_2743726	Telestes_103461	Telestes muticellus_129882	0	0	0	0	0	0	0	0	0	0	0	116	362	0	0	0	0	0	0	0	0	0	0	0	0	0	0	0	0	0	0	0	0	0	0	0	0	0	0	0	0
ASV670	CAAGAACACTAATGACTAACATTCGAAAGTCCCACCCACTAATAAAAATTGTAAACAATGCATTCATCGACCTTCCAGCCCCATCAAACATTTCATCATGATGAAATTTCGGTTCCCTCCTGGGAATCTGCCTAATCCTACAAATCCTCACAGGCCTATTCCTAGCAATACACTACACATCCGACACAACAACAGCATTCTCCTCTGTTACCCATATCTGCCGAGACGTGAACTACGGCTGAATCATCCGATACATACACGCAAACGGAGCTTCAATGTTTTTTATCTGCTTATATATGCACGTAGGACGAGACTTATATTACGGGTCTTACACTTTTCTAGAAACATGAAATATTGGAGTAATCCTTCTGCTCACAGTAATAGCCACAGCATTTATAG…	Eukaryota_2759	Chordata_7711	Mammalia_40674	Artiodactyla_91561	Bovidae_9895	Bos_9903	NA	0	0	0	0	0	0	0	0	0	0	0	0	0	0	0	0	0	0	0	0	0	0	357	0	0	0	0	0	0	0	0	0	0	0	0	0	0	0	0	0	0
ASV674	CAAGAACAATAATGGCAAGCCTACGAAAAACCCACCCACTAATAAAAATCGCCAATGACGCACTAGTCGACCTTCCGACACCATCTAATATCTCAGCACTATGAAACTTCGGGTCTCTCCTGGGATTATGTTTAATTACCCAAATCCTAACAGGACTATTCCTAGCAATGCACTACACCTCCGACATCTCAACCGCATTTTCACCGGTAACCCATATCTGCCGAGATGTTAACTACGGCTGACTTATTCGAAGTCTACATGCCAATGGAGCCTCCTTCTTCTTCATCTGTCTTTACATACACATTGCACGAGGACTATATTATGGCTCGTACCTATATAAGGAAACCTGAAACATTGGTGTAGTCCTATTTCTCCTAGTTATAATGACAGCCTTTGTCG…	Eukaryota_2759	Chordata_7711	Actinopteri_186623	Cypriniformes_7952	Leuciscidae_2743726	Squalius_233201	NA	0	0	0	0	0	0	0	0	0	0	0	0	0	0	0	0	0	0	0	0	108	0	0	264	0	0	0	0	0	0	0	0	0	0	0	0	0	0	0	0	0
ASV677	TAGAAACAATAATGGCAAACCTACGAAAAACCCACCCACTTCTAAAAATTGCTAACGATGCCCTAGTGGATCTACCAACCCCATCCAATATTTCAGCATGATGAAATTTTGGCTCTCTTCTAGGATTATGTCTTATTTCACAAATCCTTACAGGACTATTCCTAGCCATACATTATACATCAGACATCTCAACTGCCTTCTCCTCAGTAGCTCACATCTGCCGAGACGTCAACTATGGATGACTAATTCGCAACCTACATGCAAATGGGGCCTCATTCTTCTTTATCTGCCTATACCTTCACATTGCCCGAGGGCTTTACTACGGCTCATACCTTTACATAGAAACATGAAACATTGGAGTTGTATTATTCCTATTAGTAATAATAACAGCATTCGTAG…	Eukaryota_2759	Chordata_7711	Actinopteri_186623	Anguilliformes_7933	Anguillidae_7934	Anguilla_7935	Anguilla anguilla_7936	0	0	0	0	0	0	0	0	0	0	0	0	0	0	0	0	0	97	0	0	0	0	0	0	0	0	0	0	0	0	0	222	0	0	0	0	0	0	0	0	0
ASV680	TAAAAACCCTTTAATGGCAAGCCTACGAAAAACACACCCTCTAATCAAAATTGCTAATGACGCACTAGTTGACCTCCCAGCCCCATCTAACATTTCAGTATGATGAAATTTTGGCTCACTGTTAGGACTATGCTTAATTACCCAAATTTTAACAGGATTATTTCTAGCCATACATTACACATCTGATATCACCACTGCCTTCTCATCCGTGGCCCATATCTGCCGCGATGTGAATTATGGGTGACTTATCCGTAATATTCATGCCAATGGCGCATCACTTTTCTTTATTTGTATTTACATTCACATTGCCCGAGGACTATATTATGGCTCGTACCTATATAAGGAAACCTGAAACATTGGTGTAGTCCTATTTCTCCTAGTTATAATGACAGCCTTTGT…	Eukaryota_2759	Chordata_7711	Actinopteri_186623	Cypriniformes_7952	Cobitidae_7982	Cobitis_47718	Cobitis bilineata_66303	0	0	0	0	0	0	0	0	0	0	0	0	0	0	0	0	0	0	0	25	0	0	0	12	0	0	0	20	0	0	0	0	0	0	0	0	0	0	0	0	0
ASV686	TAGAAACAATAATGGCAAACCTACGAAAAACCCACCCACTTCTAAAAATTGCTAACGATGCCCTAGTGGATCTACCAACCCCATCCAATATTTCAGCATGATGAAATTTTGGCTCTCTTCTAGGATTATGTCTTATTTCACAAATCCTTACAGGACTATTCCTAGCCATACATTATACATCAGACATCTCAACTGCCTTCTCCTCAGTAGCTCACATCTGCCGAGACGTCAACTATGGATGACTAATTCGCAACCTACATGCAAATGGGGCCTCATTCTTCTTTATCTGCCTATACCTCCACATTGCCCGAGGACTTTACTACGGCTCATACCTTTACATAGAAACATGAAACATTGGAGTTGTATTATTCCTATTAGTAATAATAACGGCATTCGTAG…	Eukaryota_2759	Chordata_7711	Actinopteri_186623	Anguilliformes_7933	Anguillidae_7934	Anguilla_7935	Anguilla anguilla_7936	0	0	0	0	0	0	0	0	0	0	0	0	0	0	0	0	0	0	0	0	0	0	151	0	0	0	0	0	0	0	0	0	0	0	0	0	0	0	0	0	0
ASV688	CAAGAACAGTAATGGCAAGCCTACGAAAAACCCACCCACTGATAAAAATCGCTAACGGCGCACTAGTCGACCTCCCAACACCATCTAATATCTCAGCAATGTGAAACTTCGGATCTCTCCTAGGATTGTGTTTAATTACCCAAATCCTGACAGGATTGTTCTTAGCCATGCATTACACCTCTGATATCTCAACCGCATTCTCGTCAGTAACCCATATCTGCCGAGACGTTAACTACGGCTGACTCATCCGAAGCCTACATGCCAACGGGGCATCCTTTTTCTTCATCTGTCTTTACATGCACATCGCACGAGGCCTGTATTATGGGTCATACCTCTATAAGGAGACCTGAAACATTGGTGTAGTCCTATTCCTTTTGGTTATAATAACAGCCTTTGTAG…	Eukaryota_2759	Chordata_7711	Actinopteri_186623	Cypriniformes_7952	Leuciscidae_2743726	Protochondrostoma_437168	Protochondrostoma genei_98388	0	0	0	0	0	0	0	0	0	0	0	0	0	0	0	0	0	0	0	0	0	133	0	0	0	0	0	0	0	0	0	0	0	311	0	0	0	0	0	0	0
ASV689	CAGGAACAGTAATGGCAAGCCTACGAAAAACCCACCCACTGATAAAAATCGCTAACGGCGCACTAGTCGACCTCCCAACACCATCTAATATCTCAGCAATGTGAAACTTCGGATCTCTCCTAGGATTGTGTTTAATTACCCAAATCCTGACGGGATTGTTCTTAGCCATGCATTACACCTCTGATATCTCAACCGCATTCTCGTCAGTAACCCATATCTGCCGAGACGTTAACTACGGCTGACTCATCCGAAGCCTACATGCCAACGGGGCATCCTTTTTCTTCATCTGTCTTTATATGCACATCGCACGAGGGCTGTATTATGGGTCATACCTCTATAAAGAGACCTGAAACATTGGTGTGGTCCTATTCCTTTTGGTTATAATAACAGCCTTTGTAG…	Eukaryota_2759	Chordata_7711	Actinopteri_186623	Cypriniformes_7952	Leuciscidae_2743726	Protochondrostoma_437168	Protochondrostoma genei_98388	0	0	0	0	0	0	0	0	0	0	0	0	0	0	0	0	0	0	0	0	0	0	0	0	0	0	0	0	0	0	0	0	0	0	0	0	0	0	0	0	0
ASV692	CAAGAACCATCATGGCAAGCCTACGAAAAACACACCCCCTAGTTAAAATTGCTAACAACGCACTAGTTGATCTACCAGCACCATCCAATATTTCAGCTTGATGAAACTTTGGTTCTCTCCTGGGACTATGCTTAGCTACTCAAATCCTTACCGGGCTATTCTTAGCCATACACTACACCTCAGATATTTCGACCGCATTTTCATCAGTCGTTCATATCTGCCGAGATGTGAACTACGGGTGACTAATCCGTAATATACACGCCAACGGAGCATCATTCTTTTTCCTTTGCATCTACATGCACATTGCCCGAGGACTATACTACGGCTCTTACCTTTACAAAGAAACTTGAAACATCGGGGTGATTCTCCTGCTACTAGTTATAGCAACAGCCTTCGTTG…	Eukaryota_2759	Chordata_7711	Actinopteri_186623	Cypriniformes_7952	Cyprinidae_7953	Barbus_40829	Barbus caninus_117135	0	0	0	0	0	240	0	0	0	0	0	0	0	0	0	0	0	0	0	0	0	0	0	0	0	0	0	0	0	0	0	0	0	0	0	0	0	0	0	0	0
ASV697	CAGGAACAGTAATGGCAAGCCTACGAAAAACCCACCCACTGATAAAAATCGCTAATGACGCACTAGTCGACCTCCCAACACCATCTAATATCTCAGCAATATGAAACTTCGGTTCTCTCCTAGGATTATGTTTAATTACCCAAATCCTGACAGGATTATTCCTAGCCATACATTACACCTCTGACATCTCAACCGCGTTCTCATCAGTAACCCACATCTGCCGAGACGTCAATTACGGCTGACTTATCCGAAGCCTACATGCCAATGGCGCATCCTTTTTCTTCATCTGCCTTTACATGCATATTGCACGAGGCCTGTACTATGGATCATACCTTTATAAAGAGACCTGAAATATTGGTGTAGTCCTATTCCTTCTGGTTATGATAACAGCCTTCGTCG…	Eukaryota_2759	Chordata_7711	Actinopteri_186623	Cypriniformes_7952	Leuciscidae_2743726	Telestes_103461	Telestes muticellus_129882	0	0	0	0	0	0	0	0	245	0	0	0	0	0	17	0	58	0	0	0	0	0	0	0	0	49	17	0	0	0	0	0	0	0	0	0	0	0	0	0	0
ASV699	CAGGAACAGTAATGGCAAGCCTACGAAAAACCCACCCACTGATAAAAATCGCTAATGACGCACTAGTCGACCTCCCAACACCATCTAATATCTCAGTAATATGAAACTTTGGTTCTCTCCTAGGATTATGTTTAATTACCCAAATCCTGACAGGATTATTCCTAGCCATACATTACACCTCTGACATCTCAACCGCGTTCTCATCAGTAACCCACATCTGCCGAGACGTCAATTACGGCTGACTTATCCGAAGCCTACATGCCAATGGCGCATCCTTTTTCTTCATCTGCCTTTACATGCATATTGCACGAGGCCTGTACTATGGGTCGTACCTTTATAAGGAGACCTGAAACATTGGTGTAGTCCTATTTCTCCTAGTTATAATGACAGCCTTTGTCG…	Eukaryota_2759	Chordata_7711	Actinopteri_186623	Cypriniformes_7952	Leuciscidae_2743726	Telestes_103461	Telestes muticellus_129882	0	0	0	0	0	0	83	0	15	0	0	0	0	0	0	0	0	0	52	0	0	0	41	0	0	0	0	0	0	0	0	0	0	0	0	0	0	0	0	0	0
ASV703	TAGAAACAATAATGGCAAACCTACGAAAAACCCACCCACTTCTAAAAATTGCTAACGATGCCCTAGTGGATCTACCAACCCCATCCAATATTTCAGCATGATGAAATTTTGGCTCTCTTCTAGGATTATGTCTTATTTCACAAATCCTTACAGGACTATTCCTAGCCATACATTATACGTCAGACATCTCAACTGCCTTCTCCTCAGTAGCCCACATCTGCCGAGACGTCAACTATGGATGACTAATTCGCAACCTACATGCAAATGGGGCCTCATTCTTCTTTATCTGCCTGTACCTCCACATTGCCCGAGGGCTTTACTACGGCTCATACCTTTACATAGAAACATGAAACATTGGAGTTGTATTATTTCTATTAGTAATAATAACAGCATTCGTAG…	Eukaryota_2759	Chordata_7711	Actinopteri_186623	Anguilliformes_7933	Anguillidae_7934	Anguilla_7935	Anguilla anguilla_7936	0	0	0	0	0	0	0	0	0	0	0	0	0	0	0	0	0	0	0	0	0	0	0	0	0	0	0	0	0	0	0	0	0	0	125	0	0	0	0	0	0
ASV707	CAAGAACAATAATGGCAAGCCTACGAAAAACCCACCCACTAATAAAAATCGCTAATGACGCGCTAGTCGATCTCCCAACACCATCTAACATTTCAGCAATGTGAAATTTCGGATCCCTTCTAGGGTTGTGTTTAATTACCCAAATCCTAACAGGACTATTCCTAGCCATACACTACACCTCTGATATCTCAACCGCATTCTCATCAGTCACCCATATTTGCCGAGACGTTAACTACGGCTGGCTCATTCGGAACCTACATGCCAACGGAGCATCCTTCTTCTTTATCTGCCTATATATGCATATTGCACGAGGTCTATATTACGGCTCATATCTTTATAAGGAGACCTGAAACATCGGGGTAGTACTATTTCTTCTGGTTATGATAACAGCCTTCGTGG…	Eukaryota_2759	Chordata_7711	Actinopteri_186623	Cypriniformes_7952	Leuciscidae_2743726	Alburnus_54555	NA	0	0	0	0	0	0	0	0	0	0	0	0	0	0	0	0	0	0	0	0	0	0	0	0	60	0	0	0	0	0	0	0	0	0	0	0	0	0	0	0	0
ASV717	CAAGAACCATCATGGCAAGCCTACGAAAAACACACCCCTTAATTAAAATTGCTAACAACGCACTAGTTGACCTACCAGCACCATCTAATATTTCAGCTTGATGAAACTTTGGTTCTCTTCTGGGACTATGTTTGGCTACTCAAATCCTTACCGGCCTATTCTTAGCCATGCACTACACCTCAGATATTTCAACCGCATTTTCATCAGTTGTTCATATCTGCCGAGACGTAAACTACGGCTGGCTCATCCGTAATATGCACGCCAACGGAGCATCATTCTTTTTCCTTTGCATCTACATACACATTGCCCGAGGACTGTACTACGGCTCTTACCTCTACAAGGAAACCTGAAACATCGGCGTAGTCCTTCTACTACTAGTCATAGCAACAGCCTTTGTTG…	Eukaryota_2759	Chordata_7711	Actinopteri_186623	Cypriniformes_7952	Cyprinidae_7953	Barbus_40829	Barbus plebejus_117137	0	0	0	0	0	0	0	0	0	0	0	0	0	0	0	0	0	0	0	0	0	0	0	0	0	0	0	0	0	0	0	0	0	0	0	0	0	0	0	0	0
ASV724	TAGAAACAATAATGGCAAACCTACGAAAAACCCACCCACCTCTAAAAATTGCTAACGATGCCCTAGTGGATCTACCAACCCCATCCAATATTTCAGCATGATGAAATTTTGGCTCTCTTCTAGGATTATGTCTTATTTCACAAATCCTTACAGGACTATTCCTAGCCATACATTATACATCAGACATCTCAACTGCCTTCTCCTCAGTAGCTCACATCTGCCGAGACGTCAACTATGGATGACTAATTCGCAACCTACATGCAAATGGGGCCTCATTCTTCTTTATCTGCCTATACCTCCACATTGCCCGAGGGCTTTACTACGGCTCATACCTTTACATAGAAACATGAAACATTGGAGTTGTATTATTCCTATTAGTAATAATAACAGCATTCGTAG…	Eukaryota_2759	Chordata_7711	Actinopteri_186623	Anguilliformes_7933	Anguillidae_7934	Anguilla_7935	Anguilla anguilla_7936	0	0	0	0	147	0	0	0	0	0	0	0	0	0	0	0	0	0	0	0	0	0	0	0	0	0	0	0	0	0	0	0	0	0	0	0	0	0	0	0	0
ASV726	CAAGAACCCTAATGGCAAGCCTCCGAAAAACTCACCCGCTACTAAAAATCGCTAACGACGCACTAGTTGACCTTCCTACCCCCTCTAATATCTCTGCATGATGAAACTTTGGCTCACTACTTGGCCTTTGCCTTATTTCTCAAATCCTTACAGGACTATTCCTCGCAATACACTACACCCCTGATGTCGAATCAGCCTTCGCCTCAGTAGCCCACATTTGCCGAGATGTCAACTTCGGTTGACTCATCCGGAACCTCCACGCAAACGGGGCCTCTTTCTTCTTTATCTGCATCTACTTCCACATCGGCCGAGGACTTTACTACGGCTCCTACCTATACAAGGAAACATGAAACATCGGAGTAGTACTCCTACTCCTAGTTATGATGACCGCCTTCGTTG…	Eukaryota_2759	Chordata_7711	Actinopteri_186623	Scombriformes_1489894	Scombridae_8224	Thunnus_8234	NA	0	0	0	0	0	0	0	0	0	0	0	0	0	0	0	0	0	0	0	0	0	0	0	0	0	0	212	0	0	0	0	0	202	0	0	0	0	0	0	0	0
ASV732	CAAGAACCTCAATGGCCAGCCTACGAAAAACACACCCCCTGCTTAAAATTGCAAATGATGCACTAGTAGACCTACCCGCCCCATCCAACATTTCTGCCTGATGAAACTTTGGATCTCTTCTAGGGCTGTGTCTAATTACTCAAATTCTTACTGGGCTTTTCCTAGCCATACATTACACTTCGGACATCGAAACAGCATTTTCATCCGTTGCACACATTTGCCGAGACGTCAATTTCGGCTGATTAATCCGAAACATGCACGCCAACGGTGCCTCATTCTTTTTCATCTGTATTTACCTGCACATTGGCCGGGGCCTCTACTATGGCTCATATCTTTACAAAGAGACTTGGAACATTGGTGTCATTCTCCTACTACTGGTCATAGCCACCGCCTTCGTGG…	Eukaryota_2759	Chordata_7711	Actinopteri_186623	Gobiiformes_1489878	Gobiidae_8220	Padogobius_85423	Padogobius bonelli_1483094	0	0	0	0	0	0	0	0	0	0	0	0	0	0	0	0	0	0	0	0	0	0	0	84	0	0	0	0	0	0	0	0	0	0	0	0	0	0	0	0	0
ASV741	CAAGAACAATAATGGCAAGCCTACGAAAAACCCACCCACTAATAAAAATCGCCAATGACGCACTAGTCGACCTTCCGACACCATCTAATATCTCAGCACTATGAAACCTCGGGTCTCTCCTGGGATTATGTTTAATTACCCAAATCCTAACAGGACTATTCCTAGCAATGCACTACACCTCCGACATCTCAACCGCATTTTCATCGGTAACCCATATCTGCCGAGATGTTAACTACGGCTGACTTATTCGAAGTCTACATGCCAATGGAGCCTCCTTCTTCTTCATCTGTCTTTACATACACATTGCACGAGGACTATATTATGGCTCGTACCTATATAAGGAAACCTGAAACATTGGTGTAGTCCTATTTCTCCTAGTTATAATGACAGCCTTTGTCG…	Eukaryota_2759	Chordata_7711	Actinopteri_186623	Cypriniformes_7952	Leuciscidae_2743726	Squalius_233201	NA	0	0	0	0	0	0	0	0	0	0	0	0	0	0	0	0	0	0	0	0	0	0	0	0	0	0	0	0	0	0	0	56	0	0	348	0	0	0	0	0	0
ASV749	TAGAAACAATAATGGCAAACCTACGAAAAACCCACCCACTTCTAAAAATTGCTAACGATGCCCTAGTGGATCTATCAACCCCATCCAATATTTCAGCATGATGAAATTTTGGCTCTCTTCTAGGATTATGTCTTATTTCACAAATCCTTACAGGACTATTCCTAGCCATACATTATACATCAGACATCTCAACTGCCTTCTCCTCAGTAGCTCACATCTGCCGAGACGTCAACTATGGATGACTAATTCGCAACCTACATGCAAATGGGGCCTCATTCTTCTTTATCTGCCTATACCTCCACATTGCCCGAGGGCTTTACTACGGCTCATACCTTTACATAGAAACATGAAACATTGGAGTTGTATTATTCCTATTAGTAATAATAACAGCATTCGTAG…	Eukaryota_2759	Chordata_7711	Actinopteri_186623	Anguilliformes_7933	Anguillidae_7934	Anguilla_7935	Anguilla anguilla_7936	0	0	0	0	311	0	0	84	0	0	0	0	0	0	0	0	0	0	0	0	0	0	0	0	0	0	0	0	0	0	0	0	0	0	0	0	0	0	0	0	0
ASV759	TAGAAACAATAATGGCAAACCTACGAAAAACCCACCCACTTCTAAAAATTGCTAACGATGCCCTAGTGGATCTACCAACCCCATCCAATATTTCAGCATGATGAAATTTTGGCTCTCTTCTAGGATTATGTCTTATTTCACAAATCCTTACAGGACTATTCCTAGCCATACATTATACATCAGACATCTCAACTGCCTTCTCCTCAGTAGCTCACATCTGCCGAGACGTCAACTATGGATGACTAATTCGCAACCTACATGCAAATGGGGCCTCATTCTTCTTTATCTGCCTATACCTCCACATTGCCCGAGGGCTTTACTACGGCTCATACCTTTACATAGAAACATGAAACATTGGAGTCGTATTATTCCTATTAGTAATAATAACAGCATTCGTAG…	Eukaryota_2759	Chordata_7711	Actinopteri_186623	Anguilliformes_7933	Anguillidae_7934	Anguilla_7935	Anguilla anguilla_7936	0	0	0	0	0	0	0	260	0	0	0	0	0	125	0	0	0	0	0	0	0	0	0	0	0	0	0	0	0	0	0	0	0	0	0	0	0	0	0	0	0
ASV760	CAAGAACAATAATGGCAAGCCTACGAAAAACCCACCCACTAATAAAAATCGCTAATGACGCGCTAGTCGATCTCCCAACACCATCTAACATTTCAGCAATGTGAAATTTCGGATCCCTTCTAGGATTGTGTTTAATTACCCAAATCCTAACAGGACTATTCCTAGCCATACATTACACCTCTGACATCTCAACCGCATTCTCATCAGTCACCCATATTTGCCGAGACGTTAACTACGGCTGGCTCATTCGAAATCTACATGCCAACGGAGCATCCTTCTTCTTTATCTGCCTATATATGCATATTGCACGAGGCCTATATTACGGCTCATATCTTTATAAGGAGACCTGAAACATCGGGGTAGTACTATTTCTTCTGGTTATGATAACAGCCTTCGTGG…	Eukaryota_2759	Chordata_7711	Actinopteri_186623	Cypriniformes_7952	Leuciscidae_2743726	Alburnus_54555	NA	0	0	0	0	0	0	0	0	0	84	0	0	0	0	0	0	0	0	0	115	0	0	0	0	0	0	0	0	0	0	0	0	0	0	0	0	0	0	0	0	0
ASV766	TAGAAACAATAATGGCAAACCTACGAAAAACCCACCCACTTCTAAAAATTGCTAACGATGCCCTAGTGGATCTACCAACCCCATCCAATATTTCAGCATGATGAAATTTTGGCTCTCTTCTAGGATTATGTCTTATTTCACAAATCCTTACAGGACTATTCCTAGCCATACATTATACATCAGACATCTCAACTGCCTTCTCCTCAGTAGCCCACATCTGCCGAGATGTCAACTATGGATGACTAATTCGCAACCTACATGCAAATGGGGCCTCATTCTTCTTTATCTGCCTGTACCTCCACATTGCCCGAGGGCTTTACTACGGCTCATACCTTTACATAGAAACATGAAACATTGGAGTTGTATTATTTCTATTAGTAATAATAACAGCATTCGTAG…	Eukaryota_2759	Chordata_7711	Actinopteri_186623	Anguilliformes_7933	Anguillidae_7934	Anguilla_7935	Anguilla anguilla_7936	0	0	0	0	0	0	0	110	0	0	0	0	0	0	0	0	0	0	0	0	0	0	0	0	0	0	0	0	0	133	0	0	0	0	0	0	0	0	0	0	0
ASV769	CAGGAGCAGTAATGGCAAGCCTACGAAAAACCCACCCACTAATAAAAATCGCTAATGACGCACTAGTCGACCTCCCAACACCATCTAATATCTCAGTAATATGAAACTTTGGTTCTCTCCTAGGATTATGTTTAATTACCCAAATCCTGACAGGATTATTCCTAGCCATACATTACACCTCTGACATCTCAACCGCGTTCTCATCAGTAACCCACATCTGCCGAGACGTCAATTACGGCTGACTTATCCGAAGCCTACATGCCAATGGCGCATCCTTTTTCTTCATCTGCCTTTACATGCATATTGCACGAGGCCTGTACTATGGATCGTACCTTTATAAGGAGACCTGAAACATTGGTGTAGTCCTATTCCTTCTGGTTATGATAACAGCCTTCGTCG…	Eukaryota_2759	Chordata_7711	Actinopteri_186623	Cypriniformes_7952	Leuciscidae_2743726	Telestes_103461	Telestes muticellus_129882	0	0	0	0	0	208	0	0	0	0	0	0	0	0	0	0	0	0	0	0	0	0	0	0	0	0	0	0	0	0	0	0	0	0	0	0	0	0	0	0	0
ASV774	CAAGAACACTAATGACTAACATTCGAAAGTCCCACCCACTAATAAAAATTGTAAACAATGCATTCATCGACCTTCCAGCCCCATCAAACATTTCATCATGATGAAATTTCGGTTCCCTCCTGGGAATCTGCCTAATCCTACAAATCCTCACAGGCCTATTCCTAGCAATACACTACACATCCGACACAACAACAGCATTCTCCTCTGTTATCCATATCTGCCGAGACGTGAACTACGGCTGAATCATCCGATACATACACGCAAACGGAGCTTCAATGTTTTTTATCTGCTTATATATGCACGTAGGACGAGGCTTATATTACGGGTCTTACACTTTTCTAGAAACATGAAATATTGGAGTAATCCTTCTGCTCACAGTAATAGCCACAGCATTTATAG…	Eukaryota_2759	Chordata_7711	Mammalia_40674	Artiodactyla_91561	Bovidae_9895	Bos_9903	NA	0	0	0	0	0	0	0	0	0	0	0	0	0	0	0	0	0	0	0	0	0	0	0	0	0	0	0	0	0	0	0	0	0	0	0	0	0	0	0	0	0
ASV777	CAAGAACCTAATGGCTAATCTCCGAAAAACCCACCCCCTCCTAAAAATCGCAAACGACGCACTAGTGGATCTCCCAACTCCCTCCAACATTTCAGTCTGATGAAACTTCGGCTCCCTCCTCGGCCTCTGTTTAGCTGCCCAAGTCCTCACAGGCCTGTTTCTCGCTATACACTATACATCAGACATCGCGACGGCCTTTACATCCGTAGCACATATCTGCCGAGATGTAAATTATGGATGACTCATCCGAAACATGCACGCCAACGGCGCATCCTTCTTCTTCATCTGCATTTACCTCCACATTGGCCGAGGTCTTTACTATGGCTCCTATCTATACAAAGAAACATGGAATATTGGAGTTGTTCTCCTTCTCCTAGTAATGATGACCGCTTTCGTAGG…	Eukaryota_2759	Chordata_7711	Actinopteri_186623	Istiophoriformes_1489906	Xiphiidae_8243	Xiphias_8244	Xiphias gladius_8245	0	0	0	0	0	0	0	0	0	0	0	0	0	0	0	0	0	0	0	0	0	0	0	0	0	0	304	0	0	0	0	0	69	0	0	0	0	0	0	0	0
ASV793	CAGGAACAGTAATGGCAAGCCTACGAAAAACCCACCCACTAATAAAAATCGCTAACGGCGCACTAGTCGACCTCCCAACACCATCTAATATCTCAGCAATGTGAAACTTTGGATCTCTCCTAGGATTATGTTTAATTACCCAAATCCTGACAGGATTGTTCTTAGCCATGCATTACACCTCTGATATCTCAACCGCATTCTCGTCAGTAACCCATATCTGCCGAGACGTTAACTACGGCTGACTCATCCGAAGCCTACATGCCAACGGGGCATCCTTTTTCTTCATCTGTCTTTACATGCACATCGCACGAGGCCTGTATTATGGGTCATACCTCTATAAAGAGACCTGAAACATTGGTGTAGTCCTATTCCTTTTGGTTATAATAACAGCCTTTGTAG…	Eukaryota_2759	Chordata_7711	Actinopteri_186623	Cypriniformes_7952	Leuciscidae_2743726	Protochondrostoma_437168	Protochondrostoma genei_98388	0	0	0	0	0	0	0	0	0	0	0	0	0	0	0	0	0	0	0	0	0	0	0	0	0	0	0	0	0	0	0	0	0	0	0	0	0	276	0	0	0
ASV795	CAGGAACAGTAATGGCAAGCCTACGAAAAACCCACCCACTGATAAAAATCGCTAATGACGCACTAGTCGACCTCCCAACACCATCTAATATCTCAGTAATATGAAACTTTGGTTCTCTCCTAGGATTATGTTTAATTACCCAAATCCTGACAGGATTATTCCTAGCCATACATTACACCTCTGACATCTCAACCGCGTTCTCATCAGTAACCCACATCTGCCGAGACGTCAATTACGGCTGACTTATCCGAAGCCTACATGCCAATGGCGCATCCTTTTTCTTCATCTGCCTTTACATGCATATTGCGCGAGGCCTGTACTATGGATCATACCTTTATAAGGAGACCTGAAACATTGGTGTAGTCCTATTCCTTCTGGTTATGATAACAGCCTTCGTCG…	Eukaryota_2759	Chordata_7711	Actinopteri_186623	Cypriniformes_7952	Leuciscidae_2743726	Telestes_103461	Telestes muticellus_129882	0	0	0	0	0	0	0	0	0	0	0	0	0	0	0	0	0	0	0	0	0	0	0	0	0	0	0	0	0	0	0	0	0	0	0	0	0	0	0	0	0
ASV802	CAGGAGCAGTAATGGCAAGCCTACGAAAAACCCACCCACTAATAAAAATCGCTAACGGCGCACTAGTCGACCTCCCAACACCATCTAATATCTCAGCAATGTGAAACTTCGGATCTCTCCTAGGATTGTGTTTAATTACCCAAATCCTGACAGGATTGTTCTTAGCCATGCATTACACCTCTGATATCTCAACCGCATTCTCGTCAGTAACCCATATCTGCCGAGACGTTAACTACGGCTGACTCATCCGAAGCCTACATGCCAACGGGGCATCCTTTTTCTTCATCTGTCTTTACATGCACATCGCACGAGGCCTGTATTATGGGTCATACCTCTATAAAGAGACCTGAAACATTGGTGTAGTCCTATTCCTTTTGGTTATAATAACAGCCTTTGTAG…	Eukaryota_2759	Chordata_7711	Actinopteri_186623	Cypriniformes_7952	Leuciscidae_2743726	Protochondrostoma_437168	Protochondrostoma genei_98388	0	0	0	0	0	0	0	0	0	0	0	0	0	0	0	0	0	0	0	0	0	0	0	0	0	0	0	0	0	0	0	0	0	0	0	0	0	0	0	169	0
ASV814	TAAAAACCCTTTAATGGCAAGCCTACGAAAAACACACCCTCTAATCAAAATTGCTAATGACGCACTAGTTGACCTCCCAGCCCCATCTAACATTTCAGTATGATGAAATTTTGGCTCACTGTTAGGACTATGCTTAATTACCCAAATTTTAACAGGATTATTTCTAGCCATACATTACACATCTGATATCACCACTGCCTTCTCATCCGTGGCCCATATCTGCCGCGATGTGAATTATGGGTGACTTATCCGTAATATTCATGCCAATGGCGCATCACTTTTCTTTATTTGTATTTACATTCACATTGCCCGAGGACTATATTATGGATCTTATCTTTATAAAGAAACTTGAAATATCGGAGTAATCCTTCTCCTACTTGTTATAATAACAGCATTTGT…	Eukaryota_2759	Chordata_7711	Actinopteri_186623	Cypriniformes_7952	Cobitidae_7982	Cobitis_47718	Cobitis bilineata_66303	0	0	0	0	0	0	0	0	0	79	0	0	0	0	0	0	0	0	0	0	0	0	0	0	0	0	0	0	0	0	0	0	0	11	0	0	0	0	0	0	0
ASV816	CAAGAACAAACTAATGACCAATTTACGGAAATCTCATCCCCTAATAAAAATTATTAACCACTCTTTTATTGACCTACCAACTCCTTCTAACATCTCAGCCTGATGAAATTTTGGCTCTCTATTAGGTGTATGCTTAGCCCTACAAATCACCACTGGCTTATTCTTAGCCATACATTACACCGCAGACACTACAACAGCTTTTTCATCAATCACCCACATTTGTCGAGATGTAAATTACGGCTGATTAATCCGTTATATACACGCTAATGGAGCATCCTTATTTTTTATTTTCCTTTACTTCCACATTGGACGAGGAATTTACTACGGCTCTTACACCTTCATAGAAACCTGAAATATCGGTGTAATCCTATTATTTACAGTAATAGCAACTGCTTTCAT…	Eukaryota_2759	Chordata_7711	Mammalia_40674	Rodentia_9989	Myocastoridae_10155	Myocastor_10156	Myocastor coypus_10157	0	0	0	0	0	0	0	0	0	0	0	0	0	0	0	0	0	0	0	0	0	178	0	0	0	0	0	0	0	0	0	0	0	0	0	0	0	0	0	0	0
ASV834	CAAGAACACTAATGACTAACATTCGAAAGTCCCACCCACTAATAAAAATTGTAAACAATGCATTCATCGACCTTCCAGCCCCATCAAACATTTCATCATGATGAAATTTCGGTTCCCTCCTGGGAATCTGCCTAATCCTACAAATCCTCACAGGCCTATTCCTAGCAATACACTACACATCCGACACAACAACAGCATTCTCCTCTGTTACCCATATCTGCCGAGACGTGAACTACGGCTGAATCATCCGATACATACACGCAAACGGAGCTTCAATGTTTTTTATCTGCTTATATATGCACGTAGGACGAGGCTTATATTACGGGTCTTACACTTTTCTAGAAACATGAAATATTGGAGTAATCCTTCTGCTGACAGTAATAGCCACAGCATTTATAG…	Eukaryota_2759	Chordata_7711	Mammalia_40674	Artiodactyla_91561	Bovidae_9895	Bos_9903	NA	0	0	0	0	0	0	0	0	0	0	0	0	0	0	0	0	0	0	0	0	0	0	0	0	0	0	0	0	0	0	98	0	238	0	0	0	0	0	0	0	0
ASV836	CAAGAACAGTAATGGCAAGCCTACGAAAAACCCACCCACTGATAAAAATCGCTAACGGCGCACTAGTCGACCTCCCAACACCATCTAATATCTCAGCAATGTGAAACTTCGGATCTCTCCTAGGATTGTGTTTAATTACCCAAATCCTGACAGGATTGTTCTTAGCCATGCATTACACCTCTGATATCTCAACCGCATTCTCGTCAGTAACCCATATCTGCCGAGACGTTAACTACGGCTGACTCATCCGAAGCCTACATGCCAACGGGGCATCCTTTTTCTTCATCTGTCTTTACATGCACATCGCACGGGGCCTGTATTACGGGTCATACCTCTATAAAGAGACCTGAAACATTGGTGTAGTCCTATTCCTTTTGGTTATAATAACAGCCTTTGTAG…	Eukaryota_2759	Chordata_7711	Actinopteri_186623	Cypriniformes_7952	Leuciscidae_2743726	Protochondrostoma_437168	Protochondrostoma genei_98388	0	0	0	0	0	0	0	0	0	0	0	0	0	0	0	0	0	0	0	0	0	0	0	0	0	0	0	0	0	0	0	0	0	0	0	0	0	171	0	164	0
ASV848	CAAGAACCTAATGGCCAACCTCCGAAAAACCCACCCTCTCCTAAAAATCGCTAATGACGCACTAGTCGACCTCCCAGCACCTTCTAATATCTCAGTCTGATGAAACTTTGGCTCACTACTAGGCCTATGTTTAGCTACCCAAATTCTTACCGGGCTCTTCCTAGCCATGCACTATACCTCCGACATTTCAACAGCTTTCTCCTCTGTTTGCCACATCTGCCGAGATGTTAGTTACGGCTGGCTCATTCGAAACATCCATGCCAACGGAGCATCTTTCTTTTTTATCTGTATTTATATACATATCGCCCGAGGACTTTACTACGGCTCGTACCTCTACAAAGAAACCTGGAATATCGGAGTTGTACTTTTACTTCTCACTATAATAACTGCCTTTGTAGG…	Eukaryota_2759	Chordata_7711	Actinopteri_186623	Salmoniformes_8006	Salmonidae_8015	Oncorhynchus_8016	NA	0	0	0	0	0	0	0	0	0	0	267	0	0	0	0	0	0	0	0	0	0	0	0	0	0	0	0	0	0	0	0	0	0	0	0	63	0	0	0	0	0
ASV862	CAAGAACAGTAATGGCAAGCCTACGAAAAACCCACCCACTGATAAAAATCGCTAACGGCGCACTAATCGACCTCCCAACACCATCTAATATCTCAGCAATGTGAAACTTCGGATCTCTCCTAGGATTGTGTTTAATTACCCAAATCCTAACAGGATTGTTCTTAGCCATGCATTACACCTCTGATATCTCAACCGCATTCTCGTCAGTAACCCATATCTGCCGAGACGTTAACTACGGCTGACTCATCCGAAGCCTACATGCCAACGGGGCATCCTTTTTCTTCATCTGTCTTTACATGCACATCGCACGAGGCCTGTATTACGGGTCATACCTCTATAAAGAGACCTGAAACATTGGTGTAGTCCTATTCCTTTTGGTTATAATAACAGCCTTTGTAG…	Eukaryota_2759	Chordata_7711	Actinopteri_186623	Cypriniformes_7952	Leuciscidae_2743726	Protochondrostoma_437168	Protochondrostoma genei_98388	0	0	0	0	0	0	0	0	0	0	0	0	0	0	0	0	0	0	0	0	0	0	0	0	0	0	0	0	0	0	165	0	0	0	0	0	0	0	0	0	0
ASV874	TAGAAACAATAATGGCAAACCTACGAAAAACCCACCCACTTCTAAAAATTGCTAACGATGCCCTAGTGGATCTACCAACCCCATCCAATATTTCAGCATGATGAAATTTTGGCTCTCTTCTAGGATTATGTCTTATTTCACAAATCCTTACAGGACTATTCCTAGCCATACATTATACATCAGACATCTCAACTGCCTTCTCCTCAGTAGCTCACATCTGCCGAGACGTCAACTATGGATGACTAATTCGAAACCTACATGCAAATGGGGCCTCATTCTTCTTTATCTGCCTATACCTCCACATTGCCCGAGGGCTTTACTACGGCTCATACCTTTACATAGAAACATGAAACATTGGAGTTGTATTATTCCTATTAGTAATAATAACAGCATTCGTAG…	Eukaryota_2759	Chordata_7711	Actinopteri_186623	Anguilliformes_7933	Anguillidae_7934	Anguilla_7935	Anguilla anguilla_7936	0	0	0	0	0	0	0	0	0	0	0	0	0	0	0	0	0	0	0	0	0	0	0	0	0	0	0	152	0	0	0	163	0	0	0	0	0	0	0	0	0
ASV880	AGGGAGCATTAATGGCCGCCCTCCGTAAAACACACCCCCTATTAAAAATCGCAAATCATGCACTTGTTGACCTGCCGGCCCCTTCAAATATTTCAATTTGATGAAATTTCGGTTCGCTCTTAGGCCTATGCTTGATTTCCCAAATTCTTACAGGTCTATTTTTAGCTATACATTATACTTCAGATATCGCAACAGCCTTCTCCTCCATCGCACACATTTGTCGAGATGTTAACTATGGCTGACTTATTCGTAATCTTCACGCCAATGGTGCATCTTTCTTCTTTATTTGTATTTATCTTCACATTGGCCGAGGCCTGTACTACGGCTCATACCTGTATAAAGAAACATGAAACATCGGGGTAATCCTTCTCCTCTTAGTAATAATGACAGCCTTCGTAG…	Eukaryota_2759	Chordata_7711	Actinopteri_186623	order_Moronidae_42148	Moronidae_42148	Dicentrarchus_13488	Dicentrarchus labrax_13489	0	0	0	0	0	0	0	0	0	0	0	0	0	0	0	0	0	0	0	0	0	0	55	0	0	0	0	0	0	0	0	0	0	0	0	0	0	0	0	0	0
ASV882	CAAGAACCTAATGGCCAACCTCCGAAAAACCCACCCTCTCCTAAAAATCGCTAATGACGCACTAGTCGACCTCCCAGCACCTTCTAATATCTCAGTCTGATGAAACTTTGGCTCACTACTAGGCCTATGTTTAGCTACCCAAATTCTTACCGGGCTCTTCCTAGCCATGCACTATACCTCCGACATTTCAACAGCTTTCTCCTCTGTTTGCCACATCTGCCGAGATGTTAGTTACGGCTGACTCATTCGGAACATCCATGCCAACGGAGCATCTTTCTTTTTTATCTGTATTTATATACATATCGCCCGAGGACTTTACTACGGCTCGTACCCATACAAAGAAACCTGGAATATCGGAGTTGTACTTTTACTTCTCACTATAATAACTGCCTTTGTAGG…	Eukaryota_2759	Chordata_7711	Actinopteri_186623	Salmoniformes_8006	Salmonidae_8015	NA	NA	0	0	0	0	0	0	0	0	0	0	0	0	0	0	0	0	0	0	0	0	0	0	0	0	0	0	158	0	0	0	0	0	0	0	0	153	0	0	0	0	0
ASV898	CAAGAACACTAATGACCAACATCCGAAAGACCCACCCATTAATAAAAATTGTAAACAACGCATTTATTGACCTCCCAACCCCATCAAACATCTCATCATGATGAAACTTTGGATCCCTCCTAGGAATTTGCCTAATCTTACAAATCCTGACAGGCCTATTCCTAGCAATACACTATACATCCGACACAATAACAGCATTTTCCTCTGTAACTCACATTTGTCGAGATGTAAATTATGGCTGAATCATCCGATACATACACGCAAACGGAGCATCAATATTCTTTATCTGCCTATTCATACATATCGGACGAGGTCTATATTATGGATCATATACCTTTCTAGAAACATGAAACATTGGAGTAATCCTCCTGCTCGCGACAATGGCCACAGCATTCATAG…	Eukaryota_2759	Chordata_7711	Mammalia_40674	Artiodactyla_91561	Bovidae_9895	Capra_9922	NA	0	0	0	0	0	0	0	0	0	0	0	0	0	15	0	0	0	0	0	0	0	0	0	0	0	0	0	0	0	0	0	0	0	177	0	0	0	0	67	0	0
ASV910	CAAGAACAATAATGGCAAGCCTACGAAAAACCCACCCACTAATAAAAATCGCTAATGACGCGCTAGTCGATCTCCCAACACCATCTAACATTTCAGCAATGTGAAATTTCGGATCCCTTCTAGGGTTGTGTTTAATTACCCAAATCCTAACAGGACTATTCCTAGCCATACACTACACCTCTGATATCTCAACCGCATTCTCATCAGTCACCCATATTTGCCGAGACGTTAACTACGGCTGACTCATTCGAAACTTACATGCCAACGGAGCATCCTTCTTCTTTATCTGCCTATATATGCATATTGCACGAGGTCTATATTACGGCTCATATCTTTATAAGGAGACCTGAAACATCGGGGTAGTACTATTTCTTCTGGTTATGATGACAGCCTTCGTGG…	Eukaryota_2759	Chordata_7711	Actinopteri_186623	Cypriniformes_7952	Leuciscidae_2743726	Alburnus_54555	NA	0	0	0	0	0	0	0	0	0	42	0	0	0	0	0	0	0	0	0	0	0	0	0	0	0	0	0	0	0	0	0	0	0	0	0	0	0	0	0	0	0
ASV920	TAAAAACCCTTTAATGGCAAGCCTACGAAAAACACACCCTCTAATCAAAATTGCTAATGACGCACTAGTTGACCTCCCAGCCCCATCTAACATTTCAGTATGATGAAATTTTGGCTCACTGTTAGGACTATGCTTAATTACCCAAATTTTAACAGGATTATTTCTAGCCATACATTACACATCTGATATCACCACTGCCTTCTCATCCGTGGCCCATATCTGCCGCGATGTGAATTATGGGTGACTTATCCGTAATATTCATGCCAATGGCGCATCACTTTTCTTTATTTGTATTTACATTCACATTGCCCGAGGACTATATTATGGATCTTACCTTTATAAAGAAACTTGAAATATTGGAGTAATTCTTCTACTACTAGTCATGATAACAGCCTTCGT…	Eukaryota_2759	Chordata_7711	Actinopteri_186623	Cypriniformes_7952	Cobitidae_7982	Cobitis_47718	Cobitis bilineata_66303	0	0	0	0	0	0	0	0	0	0	0	0	0	0	0	0	0	0	0	79	0	0	0	0	65	0	0	0	0	62	0	0	0	0	0	0	0	0	0	0	0
ASV926	CAGGAACAGTAATGGCAAGCCTACGAAAAACCCACCCACTAATAAAAATCGCTAACGGCGCACTAGTCGACCTCCCAACACCATCTAATATCTCGGCAATGTGAAACTTTGGATCTCTCCTAGGATTGTGTTTAATTACCCAAATCCTGACAGGATTGTTCTTAGCCATGCATTACACCTCTGATATCTCAACCGCATTCTCGTCAGTAACCCATATCTGCCGAGACGTTAACTACGGCTGACTCATCCGAAGCCTACATGCCAACGGGGCATCCTTTTTCTTCATCTGTCTTTACATGCACATCGCACGAGGCCTGTATTATGGGTCATACCTCTATAAAGAGACCTGAAACATTGGTGTAGTCCTATTCCTTTTGGTTATAATAACAGCCTTTGTAG…	Eukaryota_2759	Chordata_7711	Actinopteri_186623	Cypriniformes_7952	Leuciscidae_2743726	Protochondrostoma_437168	Protochondrostoma genei_98388	0	0	0	0	0	0	0	0	0	0	0	0	0	0	0	0	0	0	0	0	0	0	0	0	0	0	0	0	0	0	226	0	0	0	0	0	0	0	0	0	0
ASV944	TAAAAACCCTTTAATGGCAAGCCTACGAAAAACACACCCTCTAATCAAAATTGCTAATGACGCACTAGTTGACCTCCCAGCCCCATCTAACATTTCAGTATGATGAAATTTTGGCTCACTGTTAGGACTATGCTTAATTACCCAAATTTTAACAGGATTATTTCTAGCCATACATTACACATCTGATATCACCACTGCCTTCTCATCCGTGGCCCATATCTGCCGCGATGTGAATTATGGGTGACTTATCCGTAATATTCATGCCAATGGCGCATCACTTTTCTTTATTTGTATTTACATTCACATTGCCCGAGGACTATATTATGGATCTTATCTTTATAAAGAAACTTGAAATATCGGAGTAATTCTCCTCCTACTTGTTATAATAACAGCATTTGT…	Eukaryota_2759	Chordata_7711	Actinopteri_186623	Cypriniformes_7952	Cobitidae_7982	Cobitis_47718	Cobitis bilineata_66303	0	0	0	0	0	0	0	0	0	0	0	0	0	0	0	0	0	0	0	0	0	0	0	0	0	0	0	0	0	0	0	0	0	0	0	0	0	0	0	0	0
ASV948	CAAGAACATCTAATGGCAAGCCTACGGAAGACCCATCCACTAATAAAAATCGCCAACGGCGCACTCGTTGATCTCCCAACACCCTCCAATATTTCTGCACTCTGGAACTTTGGTTCTCTTCTAGGACTATGTTTAATTACCCAAATTCTTACAGGGCTATTTCTAGCCATACATTATACATCTGACATCTCAACCGCGTTTTCATCAGTTACCCACATCTGCCGGGACGTTAATTATGGATGACTAATTCGAAATATACACGCCAACGGCGCATCATTCTTCTTTATCTGTATTTATATACATATTGCCCGAGGTCTTTATTATGGTTCATATCTTTATAAAGAAACCTGAAATATCGGCGTAGTTCTGCTCCTCCTGGTCATAATAACGGCCTTTGTA…	Eukaryota_2759	Chordata_7711	Actinopteri_186623	Cypriniformes_7952	Leuciscidae_2743726	Phoxinus_42662	Phoxinus lumaireul_882978	0	0	0	0	0	0	0	0	0	109	0	0	0	0	0	0	0	0	0	43	50	0	0	0	0	0	0	0	0	0	0	0	0	0	0	59	0	0	0	0	0
ASV949	TAAAAACCCTTTAATGGCAAGCCTACGAAAAACACACCCTCTAATCAAAATTGCTAATGACGCACTAGTTGACCTCCCAGCCCCATCTAACATTTCAGTATGATGAAATTTTGGCTCACTGTTAGGACTATGCTTAATTACCCAAATTTTAACAGGATTATTTCTAGCCATACATTACACATCTGATATCACCACTGCCTTCTCATCCGTGGCCCATATCTGCCGCGATGTGAATTATGGGTGACTTATCCGTAATATTCATGCCAATGGCGCATCACTTTTCTTTATTTGTATTTACATTCACATTGCCCGAGGACTATATTATGGATCTTATCTTTATAAAGAAACTTGAAATATTGGAGTAATTCTTCCCCTACTTGTTATAATAACAGCATTTGT…	Eukaryota_2759	Chordata_7711	Actinopteri_186623	Cypriniformes_7952	Cobitidae_7982	Cobitis_47718	Cobitis bilineata_66303	0	0	0	0	0	0	0	0	0	0	0	0	0	0	0	0	0	0	0	70	0	0	0	0	0	0	0	0	0	0	0	0	0	0	0	0	0	0	0	0	0
ASV951	TAAGAACTCTAATGATTAACATCCGAAAAACCCACCCTCTCCTTAAAATCGCAAACGACGCACTAGTTGACCTCCCTGCCCCAGCAAATATTTCTGCATGATGAAACTTTGGTTCCCTACTCGGACTCTGCCTAATCGCCCAAATCGTCACAGGCCTATTTCTCGCCATACACTATACCCCTGACACCGCATCCGCCTTCTCTTCCGTTGCCCACATTTGCCGAGACGTAAATTACGGATGACTAATTCGAAACATGCATGCAAACGGCGCATCCTTCTTCTTTATCTGCATCTACCTTCATATCGGACGAGGTCTTTACTATGGCTCTTACCTCTACAAAGAAACATGAAACATTGGAGTCATCCTACTCCTTTTAGTAATAATAACCGCATTCGTAG…	Eukaryota_2759	Chordata_7711	Actinopteri_186623	Mugiliformes_41872	Mugilidae_8189	Chelon_48170	Chelon ramada_30804	0	0	0	0	0	0	0	0	0	0	0	0	0	0	0	0	0	0	0	0	0	0	0	0	68	0	0	0	0	0	0	0	0	0	0	0	0	0	0	0	0
ASV956	TAGAAACAATAATGGCAAACCTACGAAAAACCCACCCACTTCTAAAAATTGCTAACGATGCCCTAGTGGATCTACCAACCCCGTCCAATATTTCAGCATGATGAAATTTTGGCTCTCTTCTAGGATTATGTCTTATTTCACAAATCCTTACAGGACTATTCCTAGCCATACATTATACATCAGACATCTCAACTGCCTTCTCCTCAGTAGCTCACATCTGCCGAGACGTCAACTATGGATGACTAATTCGCAACCTACATGCAAATGGGGCCTCATTCTTCTTTATCTGCCTATACCTCCACATTGCCCGAGGACTTTACTACGGCTCATACCTTTACATAGAAACATGAAACATTGGAGTTGTATTATTCCTATTAGTAATAATAACAGCATTCGTAG…	Eukaryota_2759	Chordata_7711	Actinopteri_186623	Anguilliformes_7933	Anguillidae_7934	Anguilla_7935	Anguilla anguilla_7936	0	0	0	0	0	0	0	74	0	0	0	0	0	0	0	0	0	0	0	0	0	0	0	0	0	0	204	0	0	0	0	0	0	0	0	0	0	0	0	0	0
ASV963	CAAGAACAGTAATGGCAAGCCTACGAAAAACCCACCCACTGATAAAAATCGCTAACGGCGCACTAATCGACCTCCCAACACCATCTAATATCTCAGCAATGTGAAACTTCGGATCTCTCCTAGGATTGTGTTTAATTACCCAAATCCTGACAGGATTGTTCTTAGCCATGCATTACACCTCTGATATCTCAACCGCATTCTCGTCAGTAACCCATATCTGCCGAGACGTTAACTACGGCTGACTCATCCGAAGCCTACATGCCAACGGGGCATCCTTTTTCTTCATCTGTCTTTACATGCACATCGCACGAGGCCTGTATTACGGGTCATACCTCTATAAAGAGACCTGAAACATTGGTGTAGTCCTATTCCTTTTGGTTATAATAACAGCCTTTGTAG…	Eukaryota_2759	Chordata_7711	Actinopteri_186623	Cypriniformes_7952	Leuciscidae_2743726	Protochondrostoma_437168	Protochondrostoma genei_98388	0	0	0	0	0	0	0	0	0	113	0	0	0	0	0	0	0	0	0	0	0	0	0	0	0	0	0	0	0	0	0	0	0	0	0	0	0	162	0	0	0
ASV975	TAGAAACCTCTAATGGCAAGCCTACGAAAAACCCACCCCCTACTCAAGATCGCTAACGACGCAGTAGTAGACCTCCCAGCACCGTCCAACATTTCAGTCTGATGAAATTTTGGATCCCTTTTAGGACTATGCTTGGCCACACAAATCCTTACAGGACTTTTCCTAGCCATACACTACACCTCAGACATCGCTACCGCTTTCTCGTCAGTGGCCCACATTTGTCGAGACGTAAATTACGGGTGACTTATCCGAAATATGCATGCAAACGGAGCCTCATTCTTTTTCATCTGCATTTATGCACACATTGCTCGGGGACTATACTACGGTTCTTATCTTTACATAGAAACTTGAAACATCGGAGTAGTACTACTTCTTTTAGTTATGATGACTGCCTTCGTT…	Eukaryota_2759	Chordata_7711	Actinopteri_186623	Clupeiformes_32446	Engraulidae_43062	Engraulis_42891	NA	0	0	0	0	0	0	0	0	0	0	0	0	0	0	0	0	0	0	0	0	0	0	0	0	0	0	155	0	0	0	0	0	111	0	0	0	0	0	0	0	0
ASV982	TAGAAACCTCTAATGGCAAGCCTACGAAAAACCCACCCCCTACTCAAGATCGCTAACGACGCAGTAGTAGACCTCCCAGCACCATCCAACATTTCAGTCTGATGAAATTTTGGATCCCTTTTAGGACTATGCTTGGCCACACAGATCCTTACAGGACTTTTCCTAGCCATACACTACACCTCAGACATCGCTACCGCTTTCTCGTCAGTGGCCCACATTTGTCGAGACGTAAATTACGGATGACTAATCCGAAATATGCATGCAAACGGAGCCTCATTCTTCTTCATCTGCATCTATGCACACATTGCTCGAGGACTGTACTACGGTTCCTATCTTTACATAGAAACTTGAAACATCGGAGTGGTACTACTTCTTTTAGTTATGATGACTGCCTTCGTT…	Eukaryota_2759	Chordata_7711	Actinopteri_186623	Clupeiformes_32446	Engraulidae_43062	Engraulis_42891	NA	0	0	0	0	0	0	0	0	0	0	0	0	0	0	0	0	0	0	0	0	0	0	0	0	0	0	112	0	0	0	0	0	156	0	0	0	0	0	0	0	0
ASV1004	CAAGAACAATAATGGCAAGCCTACGAAAAACCCACCCACTAATAAAAATCGCCAATGACGCACTAGTCGACCTCCCAACACCATCTAATATCTCAGTAATATGAAACTTTGGTTCTCTCCTAGGATTATGTTTAATTACCCAAATCCTGACAGGATTATTCCTAGCCATACATTACACCTCTGACATCTCAACCGCGTTCTCATCAGTAACCCACATCTGCCGAGACGTCAATTACGGCTGACTTATCCGAAGCCTACATGCCAATGGCGCATCCTTTTTCTTCATCTGCCTTTACATGCATATTGCACGAGGCCTGTACTATGGATCGTACCTTTATAAGGAGACCTGAAACATTGGTGTAGTCCTATTCCTTCTGGTTATGATAACAGCCTTCGTCG…	Eukaryota_2759	Chordata_7711	Actinopteri_186623	Cypriniformes_7952	Leuciscidae_2743726	Telestes_103461	Telestes muticellus_129882	0	0	0	0	0	0	0	0	0	0	25	0	0	0	0	0	0	0	0	0	0	150	0	33	0	0	0	0	0	0	0	0	0	0	0	0	0	0	0	0	0
ASV1031	CAAGAACCATCATGGCAAGCCTACGAAAAACACGCCCCCTAGTTAAAATTGCTAACAACGCACTAGTTGATCTACCAGCACCATCCAATATTTCAGCTTGATGAAACTTTGGTTCTCTCCTGGGACTATGCTTAGCTACTCAAATCCTTACCGGGCTATTCTTAGCCATACACTACACCTCAGATATTTCGACCGCATTTTCATCAGTCGTTCATATCTGCCGAGATGTGAACTACGGCTGACTAATCCGTAATATACACGCCAACGGGGCATCATTCTTTTTCCTTTGCATCTACATGCACATTGCCCGAGGACTATACTACGGCTCTTACCTTTACAAAGAAACTTGAAACATCGGGGTGATTCTCCTGCTACTAGTTATAGCAACAGCCTTCGTTG…	Eukaryota_2759	Chordata_7711	Actinopteri_186623	Cypriniformes_7952	Cyprinidae_7953	Barbus_40829	Barbus caninus_117135	0	0	0	0	0	0	0	0	0	0	0	0	0	0	0	0	0	0	0	0	0	0	0	0	0	0	0	0	0	0	0	0	0	0	0	0	0	0	0	0	0
ASV1040	CAAGAACACTAATGACTAACATTCGAAAGTCCCACCCACTAATAAAAATTGTAAACAATACATTCATCGACCTTCCAGCCCCATCAAACATTTCATCATGATGAAATTTCGGTTCCCTCCTGGGAATCTGCCTAATCCTACAAATCCTCACAGGCCTATTCCTAGCAATACACTACACATCCGACACAACAACAGCATTCTCCTCTGTTACCCATATCTGCCGAGACGTGAACTACGGCTGAATCATCCGATACATACACGCAAACGGAGCTTCAATGTTTTTTATCTGCTTATATATGCACGTAGGACGAGGCTTATATTACGGGTCTTACACTTTTCTAGAAACATGAAATATTGGAGTAATCCTTCTGCTCACAGTAATAGCCACAGCATTTATAG…	Eukaryota_2759	Chordata_7711	Mammalia_40674	Artiodactyla_91561	Bovidae_9895	Bos_9903	NA	0	0	0	0	0	0	0	0	0	0	0	0	0	0	0	0	0	0	0	0	0	0	0	0	0	0	0	0	0	0	145	0	0	0	0	0	0	0	0	0	0
ASV1044	TAGAAACAATAATGGCAAACCTACGAAAAACCCACCCACTTCTAAAAATTGCTAACGATGCCCTAGTGGATCTACCAACCCCATCCAATATTTCAGCATGATGAAATTTTGGCTCTCTTCTAGGATTATGTCTTATTTCACAAATCCTTACAGGACTATTCCTAGCCATACATTATACATCAGACATCTCAACTGCCTTCTCCTCAGTAGCTCACATCTGCCGAGACGTCAACTATGGATGACTAATTCGCAACCTACATGCAAATGGAGCCTCATTCTTCTTTATCTGCCTATACCTCCACATTGCCCGAGGACTTTACTACGGCTCATACCTTTACATAGAAACATGAAACATTGGAGTTGTATTATTCCTATTAGTAATAATAACAGCATTCGTAG…	Eukaryota_2759	Chordata_7711	Actinopteri_186623	Anguilliformes_7933	Anguillidae_7934	Anguilla_7935	Anguilla anguilla_7936	0	0	0	0	0	0	0	0	0	0	0	0	0	0	0	0	0	145	0	0	0	0	0	0	0	0	103	0	0	0	0	0	0	0	0	0	0	0	0	0	0
ASV1046	CAAGAACCATCATGGCAAGCCTACGAAAAACGCACCCCCTAATTAAAATTGCTAACAACGCACTAGTTGACCTACCAGCACCATCTAATATTTCAGCTTGATGAAATTTTGGTTCTCTTCTGGGACTATGCTTAGCTACTCAAATCCTTACCGGCCTATTCTTAGCCATGCATTACACCTCAGATATTTCAACCGCATTTTCATCAGTTGTCCATATCTGCCGAGATGTAAACTACGGCTGGCTGATCCGTAACATGCACGCCAACGGAGCATCATTCTTTTTCCTTTGCATCTACATACACATTGCCCGAGGACTGTACTACGGCTCTTACCTCTACAAGGAAACCTGAAACATTGGTGTAGTCCTATTTCTCCTAGTTATAATGACAGCCTTTGTCG…	Eukaryota_2759	Chordata_7711	Actinopteri_186623	Cypriniformes_7952	Cyprinidae_7953	Barbus_40829	NA	0	0	0	0	0	0	0	0	0	0	0	0	0	0	0	0	0	0	0	0	0	0	0	0	0	0	0	0	0	0	0	0	0	0	0	0	0	0	0	0	0
ASV1048	CAAGAACAATAATGGCAAGCCTACGAAAAACCCACCCACTAATAAAAATCGCTAATGACGCGCTAGTCGATCTTCCAACACCATCTAACATTTCAGCAATGTGAAATTTCGGATCCCTTCTAGGGTTGTGTTTAATTACCCAAATCCTAACAGGACTATTCCTAGCCATGCACTACACCTCTGATATCTCAACCGCATTCTCATCAGTCACCCATATCTGCCGAGACGTTAACTACGGCTGGCTCATTCGAAACCTACATGCCAACGGAGCATCCTTCTTCTTTATCTGCCTATATATGCATATTGCACGGGGTCTATATTACGGCTCATACCTTTATAAAGAGACCTGAAACATCGGGGTAGTACTATTTCTTCTGGTTATGATAACAGCCTTCGTGG…	Eukaryota_2759	Chordata_7711	Actinopteri_186623	Cypriniformes_7952	Leuciscidae_2743726	Alburnus_54555	NA	0	0	0	0	0	0	0	0	0	0	0	0	0	0	0	0	0	0	0	0	0	0	0	0	0	0	0	0	0	0	0	0	0	0	0	0	0	0	0	0	0
ASV1049	TAAGAACACTAATGACCAATATCCGAAAAACCCACCCGCTAATAAAAATTGTAAACAACGCATTTATTGACCTCCCAGCCCCATCAAATATTTCATCCTGATGAAATTTCGGCTCATTACTAGGAATCTGTCTAATCCTACAAATCCTCACAGGCCTATTCCTAGCGATACACTATACATCTGATACAATAACAGCATTCTCCTCTGTCACCCATATCTGTCGAGATGTCAATTATGGCTGAATTATTCGATATATACACGCAAACGGGGCATCAATATTTTTCATCTGCCTATTCATACATGTAGGGCGAGGCCTGTATTACGGATCATATACTTTTCTAGAGACGTGAAACATCGGAGTAGTCCTTCTATTTACAGTTATAGCCACAGCATTCGTAG…	Eukaryota_2759	Chordata_7711	Mammalia_40674	Artiodactyla_91561	Cervidae_9850	Cervus_9859	Cervus elaphus_9860	0	0	0	0	0	214	0	0	0	0	0	0	0	0	0	0	0	0	0	0	0	0	0	0	0	0	0	0	0	0	0	0	0	0	0	0	0	0	0	0	0
ASV1054	TAAAAACCCTTTAATGGCAAGCCTACGAAAAACACACCCTCTAATCAAAATTGCTAATGACGCACTAGTTGACCTCCCAGCCCCATCCAACATTTCAGTATGATGAAATTTTGGCTCACTGTTAGGACTATGCTTAATTACCCAAATTTTAACAGGATTATTTCTAGCCATACATTACACATCTGATATCACCACTGCCTTCTCATCCGTGGCCCATATCTGCCGCGATGTGAATTATGGGTGACTTATCCGTAATATTCATGCCAATGGCGCATCACTTTTCTTTATTTGTATTTATATTCACATTGCCCGAGGACTATATTATGGATCTTATCTTTATAAAGAAACCTGAAACATTGGTGTAATCCTTCTACTACTAGTCATGATAACAGCCTTCGT…	Eukaryota_2759	Chordata_7711	Actinopteri_186623	Cypriniformes_7952	Cobitidae_7982	Cobitis_47718	Cobitis bilineata_66303	0	0	0	0	0	0	0	0	0	95	0	0	0	0	0	0	0	0	0	149	0	0	0	0	0	0	0	0	0	0	0	0	0	0	0	0	0	0	0	0	0
ASV1061	TAGAAACAATAATGGCAAACCTACGAAAAACCCACCCACTTCTAAAAATTGCTAACGGTGCCCTAGTGGATCTACCAACCCCATCCAATATTTCAGCATGATGAAATTTTGGCTCTCTTCTAGGATTATGTCTTATTTCACAAATCCTTACAGGACTATTCCTAGCCATACATTATACATCAGACATCTCAACTGCCTTCTCCTCAGTAGCTCACATCTGCCGAGACGTCAACTATGGATGACTAATTCGCAACCTACATGCAAATGGGGCCTCATTCTTCTTTATCTGCCTATACCTCCACATTGCCCGAGGACTTTACTACGGCTCATACCTTTACATAGAAACATGAAACATTGGAGTTGTATTATTCCTATTAGTAATAATAACAGCATTCGTAG…	Eukaryota_2759	Chordata_7711	Actinopteri_186623	Anguilliformes_7933	Anguillidae_7934	Anguilla_7935	Anguilla anguilla_7936	0	0	170	0	0	0	0	0	0	0	0	0	62	0	0	0	0	0	0	0	0	0	0	0	0	0	0	0	0	0	0	0	0	0	0	0	0	0	0	0	0
ASV1075	CAAGAACCATCATGGCAAGCCTACGAAAAACACACCCTCTCATTAAAATCGCTAACGACGCACTAGTTGACCTACCAACACCATCCAACATCTCAGCATGATGAAACTTTGGATCCCTCCTAGGACTATGCTTAATTACCCAAATTTTAACCGGCCTATTCCTAGCCATACACTACACCTCAGACATTTCAACCGCATTCTCATCTGTTACCCACATCTGCCGAGACGTAAATTACGGCTGACTAATCCGTAATGTACACGCCAACGGAGCATCATTCTTCTTCATTTGCATTTACATACACATCGCCCGAGGCCTATACTACGGATCATACCTTTACAAAGAAACCTGAAACATTGGTGTAGTCCTTCTACTACTAGTCATGATAACAGCCTTCGTTG…	Eukaryota_2759	Chordata_7711	Actinopteri_186623	Cypriniformes_7952	Cyprinidae_7953	Cyprinus_7961	NA	0	0	0	0	0	0	0	0	0	0	0	0	0	0	0	0	0	0	0	0	0	0	0	0	172	0	0	0	0	0	0	0	0	0	0	0	0	0	0	0	0
ASV1085	TAGAAACAATAATGGCAAACCTACGAAAAACCCACCCACTTCTAAAAATTGCTAACGATGCCCTAGTGGATCTACCAACCCCATCCAATATTTCAGCATGATGAAATTTTGGCTCTCTTCTAGGATTATGTCTTATTTCACAAATCCTTACAGGACTATTCCTAGCCATACATTATACATCAGACATCTCAACTGCCTTCTCCTCAGTAGCTCACATCTGCCGAGACGTCAACTATGGATGACTAATTCGCAACCTACATGCAAATGGGGCCTCATTCTTCTTTATCTGCCTATACCTCCACATTGCCCGATGACTTTACTACGGCTCATACCTTTACATAGAAACATGAAACATTGGAGTTGTATTATTCCTATTAGTAATAATAACAGCATTCGTAG…	Eukaryota_2759	Chordata_7711	Actinopteri_186623	Anguilliformes_7933	Anguillidae_7934	Anguilla_7935	Anguilla anguilla_7936	0	64	0	0	171	0	0	0	0	0	0	0	0	0	0	0	0	0	0	0	0	0	0	0	0	0	0	0	0	0	0	0	0	0	0	0	0	0	0	0	0
ASV1103	TAAAAACCCTTTAATGGCAAGCCTACGAAAAACACACCCTCTAATCAAAATTGCTAATGACGCACTAGTTGACCTCCCAGCCCCATCTAACATTTCAGTATGATGAAATTTTGGCTCACTGTTAGGACTATGCTTAATTACCCAAATTTTAACAGGATTATTTCTAGCCATACATTACACATCTGATATCACCACTGCCTTCTCATCCGTGGCCCATATCTGCCGCGATGTGAATTATGGGTGACTTATCCGTAATATTCATGCCAATGGCGCATCACTTTTCTTTATTTGTATTTATATTCACATTGCCCGAGGACTATATTATGGATCTTATCTTTATAAAGAAACTTGAAATATCGGAGTAATCCTTCTCCTACTTGTTATAATAACAGCATTTGT…	Eukaryota_2759	Chordata_7711	Actinopteri_186623	Cypriniformes_7952	Cobitidae_7982	Cobitis_47718	Cobitis bilineata_66303	0	0	0	0	0	0	0	0	0	0	0	0	0	0	0	0	0	0	0	42	0	0	0	0	0	0	0	0	0	0	54	0	0	0	0	0	0	23	0	0	0
ASV1105	CAAGAACAATAATGGCAAGCCTACGAAAAACCCACCCACTAATAAAAATCGCCAATGACGCACTAGTCGACCTTCCGACACCATCTAATATCTCAGCACTATGAAACTTCGGGTCTCTCCTGGGATTATGTTTAATTACCCAAATCCTAACAGGACTATTCCTAGCAATGCACTACACCTCCGACATCTCAACCGCATTCTCATCTGTTACCCACATCTGCCGAGACGTAAATTACGGCTGACTAATCCGTAATGTACACGCCAACGGAGCATCATTCTTCTTCATTTGCATTTACATACACATCGCCCGAGGCCTATACTACGGATCATACCTTTACAAAGAAACCTGAAACATTGGTGTAATCCTTCTACTACTAGTCATGATAACAGCCTTCGTTG…	Eukaryota_2759	Chordata_7711	Actinopteri_186623	Cypriniformes_7952	NA	NA	NA	0	0	0	0	0	0	0	0	0	40	0	0	0	0	0	0	0	0	0	54	0	0	0	0	41	0	0	0	0	15	0	0	0	23	0	0	0	0	0	0	0
ASV1116	CAGGAACAGTAATGGCAAGCCTACGAAAAACCCACCCACTAATAAAAATCGCCAACGACGCGCTAGTCGACCTCCCAACACCATCTAATATCTCAGTAATGTGAAACTTCGGGTCTCTCCTGGGATTGTGTTTGATTACCCAAATCCTAACAGGATTATTCCTAGCCATGCATTACACCTCTGATATCTCAACCGCATTCTCATCAGTAACCCACATCTGCCGTGATGTTAACTACGGCTGACTTATCCGAAGCCTACATGCCAATGGAGCATCCTTTTTCTTCATCTGTCTTTATATGCATATCGCACGGGGCCTGTATTATGGATCATACCTCTATAAAGAGACCTGAAACATTGGTGTAGTCCTATTCCTCCTGGTTATAATAACAGCCTTTGTAG…	Eukaryota_2759	Chordata_7711	Actinopteri_186623	Cypriniformes_7952	Leuciscidae_2743726	Chondrostoma_52618	NA	0	0	0	0	0	0	0	0	0	0	0	0	0	0	0	0	0	0	0	0	0	111	0	0	0	0	0	0	0	0	0	0	0	0	0	0	0	0	0	0	0
ASV1117	TAAAAACCCTTTAATGGCAAGCCTACGAAAAACACACCCTCTAATCAAAATTGCTAATGACGCACTAGTTGACCTCCCAGCCCCATCTAACATTTCAGTATGATGAAATTTTGGCTCACTGTTAGGACTATGCTTAATTACCCAAATTTTAACAGGATTATTTCTAGCCATACATTACACATCTGATATCACCACTGCCTTCTCATCCGTGGCCCATATCTGCCGCGATGTGAATTATGGGTGACTTATCCGTAATATTCATGCCAATGGCGCATCACTTTTCTTTATTTGTATTTACATTCACATTGCCCGAGGACTATATTATGGATCTTATCTTTATAAAGAAACTTGAAATATTGGAGTAATTCTCCTACTACTAGTCATAGCGACAGCCTTCGT…	Eukaryota_2759	Chordata_7711	Actinopteri_186623	Cypriniformes_7952	Cobitidae_7982	Cobitis_47718	Cobitis bilineata_66303	0	0	0	0	0	0	0	0	0	0	0	0	0	0	0	0	0	0	0	0	0	0	0	0	0	0	0	0	0	0	0	0	0	0	0	0	0	0	0	0	0
ASV1123	TAAAAACCCTTTAATGGCAAGCCTACGAAAAACACACCCTCTAATCAAAATTGCTAATGACGCACTAGTTGACCTCCCAGCCCCATCTAACATTTCAGTATGATGAAATTTTGGCTCACTGTTAGGACTATGCTTAATTACCCAAATTTTAACAGGATTATTTCTAGCCATACATTACACATCTGATATCACCACTGCCTTCTCATCCGTGGCCCATATCTGCCGCGATGTGAATTATGGGTGACTTATCCGTAATATTCATGCCAATGGCGCATCACTTTTCTTTATTTGTATTTACATTCACATTGCCCGAGGACTATATTATGGATCTTATCTTTATAAAGAAACCTGAAACATTGGTGTAGTCCTATTTCTCCTAGTTATAATGACAGCCTTTGT…	Eukaryota_2759	Chordata_7711	Actinopteri_186623	Cypriniformes_7952	Cobitidae_7982	Cobitis_47718	Cobitis bilineata_66303	0	0	0	0	0	0	0	0	0	0	0	0	0	0	0	0	0	0	0	0	0	0	0	14	0	0	0	0	0	0	0	0	0	0	0	0	0	0	0	0	0
ASV1126	CAAGAACCATCATGGCAAGCCTACGAAAAACACACCCCTTAATTAAAATTGCTAACAACGCACTAGTTGACCTACCAGCACCATCTAATATTTCAGCTTGATGAAACTTTGGTTCTCTTCTGGGACTATGCTTGTCTACTCAAATCCTTACCGGCCTATTCTTAGCCATGCACTACACCTCAGATATTTCAACCGCATTTTCATCAGTTGTTCATATCTGCCGAGACGTAAACTACGGCTGGCTCATCCGTAATATGCACGCCAACGGAGCATCATTCTTTTTCCTTTGCATCTACATACACATTGCCCGAGGACTGTACTACGGCTCTTACCTCTACAAGGAAACCTGAAACATCGGCGTAGTCCTTCTACTACTAGTCATAGCAACAGCCTTTGTTG…	Eukaryota_2759	Chordata_7711	Actinopteri_186623	Cypriniformes_7952	Cyprinidae_7953	Barbus_40829	Barbus plebejus_117137	0	0	0	0	0	0	0	0	0	0	0	0	0	0	0	0	0	0	0	0	0	0	0	0	0	0	0	0	0	0	0	0	0	0	0	0	0	0	0	0	0
ASV1130	CAAGAACAATAATGGCAAGCCTACGAAAAACCCACCCACTAATAAAAATCGCTAATGACGCGCTAGTCGATCTCCCAACACCATCTAACATTTCAGCAATGTGAAATTTCGGATCCCTTCTAGGGTTGTGTTTAATTACCCAAATCCTAACAGGACTATTCCTAGCCATGCACTACACCTCTGATATCTCAACCGCATTCTCATCAGTCACCCATATCTGCCGAGACGTTAACTACGGCTGGCTCATTCGAAACCTACATGCCAACGGAGCATCCTTCTTCTTTATCTGCCTATATATGCATATTGCACGGGGTCTATATTACGGCTCATACCTTTATAAGGAGACCTGAAACATCGGGGTAGTACTATTTCTTCTGGTTATGATAACAGCCTTCGTGG…	Eukaryota_2759	Chordata_7711	Actinopteri_186623	Cypriniformes_7952	Leuciscidae_2743726	Alburnus_54555	NA	0	0	0	0	0	0	0	0	0	0	0	0	0	0	0	0	0	46	0	0	0	0	0	0	0	0	0	0	0	0	0	0	0	0	0	0	0	0	0	0	0
ASV1135	CAGGAACAGTAATGGCAAGCCTACGAAAAACCCACCCACTGATAAAAATCGCTAATGACGCACTAGTCAACCTCCCAACACCATCTAATATCTCAGTAATATGAAACTTCGGTTCTCTCCTAGGATTATGTTTAATTACCCAAATCCTGACAGGATTATTCCTAGCCATACATTACACCTCTGACATCTCAACCGCGTTCTCATCAGTAACCCACATCTGCCGAGACGTCAATTACGGCTGACTTATCCGAAGCCTACATGCCAATGGCGCATCCTTTTTCTTCATCTGCCTTTACATGCATATTGCACGAGGCCTGTACTATGGATCATACCTTTATAAAGAGACCTGAAATATTGGTGTAGTCCTATTCCTTCTGGTTATGATAACAGCCTTCGTCG…	Eukaryota_2759	Chordata_7711	Actinopteri_186623	Cypriniformes_7952	Leuciscidae_2743726	Telestes_103461	Telestes muticellus_129882	0	0	0	0	0	0	0	0	0	0	0	0	0	0	0	0	0	0	0	0	0	0	0	0	0	0	0	0	0	0	0	0	0	0	0	0	0	0	0	0	0
ASV1147	CAAGAACCACTAATGGCAAGCCTACGAAAAACACACCCTCTCATTAAAATCGCTAACGACGCACTAGTTGACCTACCAACACCATCCAACATCTCAGCATGATGAAACTTTGGATCCCTCCTAGGACTATGCTTAATTACCCAAATTTTAACCGGCCTATTCCTAGCCATACACTACACCTCAGACATTTCAACCGCATTCTCATCTGTTACCCACATCTGCCGAGACGTAAATTACGGCTGACTAATCCGCAATGTACACGCCAACGGAGCATCATTCTTCTTCATTTGCATTTACATACACATCGCCCGAGGCCTATACTACGGATCATACCTTTACAAAGAAACCTGAAACATTGGTGTAGTCCTATTTCTCCTAGTTATAATGACAGCCTTTGTC…	Eukaryota_2759	Chordata_7711	Actinopteri_186623	Cypriniformes_7952	Cyprinidae_7953	NA	NA	0	0	0	0	0	0	0	0	0	0	0	0	0	0	0	0	0	0	0	0	0	0	0	0	0	0	0	0	0	0	0	0	0	0	0	0	0	0	0	0	0
ASV1148	CAAGAACAATAATGGCAAGCCTACGAAAAACCCACCCACTAATAAAAATCGCCAATGACGCACTAGTCGACCTTCCGACATCATCTAATATCTCAGCACTATGAAACTTCGGGTCTCTCCTGGGATTATGTTTAATTACCCAAATCCTAACAGGACTATTCCTAGCAATGCACTACACCTCCGACATCTCAACCGCATTTTCATCGGTAACCCATATCTGCCGAGATGTTAACTACGGCTGACTTATTCGAAGTCTACATGCCAATGGAGCCTCCTTCTTCTTCATCTGTCTTTACATACACATTGCACGAGGACTATATTATGGCTCGTACCTATATAAGGAAACCTGAAACATTGGTGTAGTCCTATTTCTCCTAGTTATAATGACAGCCTTTGTCG…	Eukaryota_2759	Chordata_7711	Actinopteri_186623	Cypriniformes_7952	Leuciscidae_2743726	Squalius_233201	NA	0	0	0	0	0	0	0	0	0	0	0	0	0	0	0	0	0	0	0	0	0	0	0	0	0	0	0	0	0	0	0	0	130	0	0	0	0	0	0	0	0
ASV1161	TAAAAACCCTTTAATGGCAAGCCTACGAAAAACACACCCTCTAATCAAAATTGCTAATGACGCACTAGTTGACCTCCCAGCCCCATCCAACATTTCAGTATGATGAAATTTTGGCTCACTGTTAGGACTATGCTTAATTACCCAAATTTTAACAGGATTATTTCTAGCCATACATTACACATCTGATATCACCACTGCCTTCTCATCCGTGGCCCATATCTGCCGCGATGTGAATTATGGGTGACTTATCCGTAATATTCATGCCAATGGCGCATCACTTTTCTTTATTTGTATTTATATTCACATTGCCCGAGGACTATATTATGGATCTTATCTTTATAAAGAAACTTGAAATATCGGAGTAATTCTTCTCCTACTTGTTATAATAACAGCATTTGT…	Eukaryota_2759	Chordata_7711	Actinopteri_186623	Cypriniformes_7952	Cobitidae_7982	Cobitis_47718	Cobitis bilineata_66303	0	0	0	0	0	0	0	0	0	0	0	0	0	0	0	0	0	0	0	0	0	0	0	0	0	0	0	0	0	0	0	0	0	0	0	0	0	0	0	0	0
ASV1176	CAAGAACAATAATGGCAAGCCTACGAAAAACCCACCCACTAATAAAAATCGCCAATGACGCACTAGTCGACCTTCCGACACCATCTAATATCTCAGCACTATGAAACTTCGGGTCTCTCCTGGGATTATGTTTAATTACCCAAATCCTAACAGGACTATTCCTAGCAATGCACTACACCTCCGACATCTCAACCGCATTTTTATCGGTAACCCATATCTGCCGAGATGTTAACTACGGCTGACTTATTCGAAGTCTACATGCCAATGGAGCCTCCTTCTTCTTCATCTGTCTTTACATACACATTGCACGAGGACTATATTATGGCTCGTACCTATATAAGGAAACCTGAAACATTGGTGTAGTCCTATTTCTCCTAGTTATAATGACAGCCTTTGTCG…	Eukaryota_2759	Chordata_7711	Actinopteri_186623	Cypriniformes_7952	Leuciscidae_2743726	Squalius_233201	NA	0	0	0	0	0	0	0	0	0	0	0	0	0	0	0	0	0	0	0	0	0	117	0	87	0	0	0	0	0	0	0	0	0	0	0	0	0	0	0	0	0
ASV1177	CAAGAACATCTAATGGCAAGCCTACGGAAGACGCATCCACTAATAAAAATCGCCAACGGCGCACTCGTTGATCTCCCCACACCCTCCAATATTTCTGCACTCTGGAACTTTGGTTCTCTTCTAGGACTATGTTTAATTACCCAAATTCTTACAGGACTATTTCTAGCCATACATTATACATCCGACATCTCAACCGCGTTTTCATCAGTTACCCACATCTGCCGGGACGTTAATTATGGATGACTAATTCGGAATATACACGCCAACGGCGCATCATTCTTCTTTATCTGTATTTATATACATATTGCCCGAGGTCTTTATTATGGTTCGTATCTTTACAAGGAAACCTGAAATATCGGCGTAGTTCTGCTCCTCCTGGTCATAATAACGGCCTTTGTA…	Eukaryota_2759	Chordata_7711	Actinopteri_186623	Cypriniformes_7952	Leuciscidae_2743726	Phoxinus_42662	Phoxinus lumaireul_882978	0	0	0	0	0	0	0	0	0	49	0	0	0	0	0	0	0	0	0	56	0	0	0	0	0	0	0	0	0	0	0	0	0	0	0	0	0	0	0	0	0
ASV1182	CAGGAACAGTAATGGCAAGCCTACGAAAAACCCACCCACTGATAAAAATCGCTAATGACGCACTAGTCGACCTCCCAACACCATCTAATATCTCAGTAATATGAAACTTCGGTTCCCTCCTAGGATTATGTTTAATTACCCAAATCCTGACAGGATTATTCCTAGCCATACATTACACCTCTGACATCTCAACCGCGTTCTCATCAGTAACCCACATCTGCCGAGACGTCAATTACGGCTGACTTATCCGAAGCCTACATGCCAATGGCGCATCCTTTTTCTTCATCTGCCTTTACATGCATATTGCACGAGGCCTGTACTATGGATCATACCTTTATAAAGAGACCTGAAATATTGGTGTAGTCCTATTCCTTCTGGTTATGATAACAGCCTTCGTCG…	Eukaryota_2759	Chordata_7711	Actinopteri_186623	Cypriniformes_7952	Leuciscidae_2743726	Telestes_103461	Telestes muticellus_129882	0	0	0	0	0	0	0	0	0	0	0	0	0	0	0	0	0	0	0	0	0	0	59	0	0	0	0	0	0	0	0	0	0	0	0	0	0	0	0	0	0
ASV1183	CAAGAACTCTAATGACCAATATCCGAAAAACTCACCCACTAATAAAAATTGTAAATAACACATTCATTGATCTCCCAGCCCCATCAAATATTTCATCATGATGAAACTTTGGCTCTCTACTAGGAATCTGTCTAATCTTACAAATCCTTACAGGCCTATTCCTAGCAATACACTACACATCCGACACAATAACAGCATTCTCCTCTGTCACTCACATCTGCCGAGACGTTAACTATGGCTGAATTATCCGATATATACATGCAAACGGAGCATCAATATTTTTCATCTGCTTATTCCTACATGTAGGACGAGGCCTATATTATGGATCTTACACTTTTCTAGAGACATGAAACATTGGAGTAATTCTCCTATTCACAGTAATAGCCACGGCATTTGTAG…	Eukaryota_2759	Chordata_7711	Mammalia_40674	Artiodactyla_91561	Cervidae_9850	Capreolus_9857	Capreolus capreolus_9858	0	0	0	0	0	0	0	0	0	0	0	0	0	0	0	0	0	0	0	0	0	0	0	0	147	0	0	0	0	56	0	0	0	0	0	0	0	0	0	0	0
ASV1210	CAGGAACAGTAATGGCAAGCCTACGAAAAACCCACCCACTGATAAAAATCGCTAACGGCGCACTAGTCGACCTCCCAACACCATCTAATATCTCAGCAGTGTGAAACTTCGGATCTCTCCTAGGATTGTGTTTAATTACCCAAATCCTGACAGGATTGTTCTTGGCCATGCATTACACCTCTGATATCTCAACCGCATTCTCGTCAGTAACCCATATCTGCCGAGACGTTAACTACGGCTGACTCATCCGAAGCCTACATGCCAACGGGGCATCCTTTTTCTTCATCTGTCTTTACATGCACATCGCACGAGGCCTGTATTATGGGTCATACCTCTATAAAGAGACCTGAAACATTGGTGTAGTCCTATTCCTTTTGGTTATAATAACAGCCTTTGTAG…	Eukaryota_2759	Chordata_7711	Actinopteri_186623	Cypriniformes_7952	Leuciscidae_2743726	Protochondrostoma_437168	Protochondrostoma genei_98388	0	0	0	0	0	0	0	0	0	0	0	0	0	0	0	0	0	0	0	0	0	95	0	0	0	0	0	0	0	0	0	0	0	0	0	0	0	0	0	0	0
ASV1211	CAAGAACAATAATGGCAAGCCTACGAAAAACCCACCCACTAATAAAAATCGCTAATGACGCGCTAGTCGATCTCCCAACACCATCTAACATTTCAGCAATGTGAAATTTCGGATCCCTTCTAGGGTTGTGTTTAATTACCCAAATCCTAACAGGACTATTCCTAGCCATACACTACACCTCTGATATCTCAACCGCATTCTCATCAGTCACCCATATTTGCCGAGACGTTAACTACGGCTGGCTCATTCGAAACCTACATGCCAACGGAGCATCCTTCTTCTTTATCTGCCTATATATGCATATTGCACGGGGTCTATATTACGGCTCATACCTTTATAAGGAGACCTGAAACATCGGGGTAGTACTATTTCTTCTGGTTATGATAACGGCCTTCGTGG…	Eukaryota_2759	Chordata_7711	Actinopteri_186623	Cypriniformes_7952	Leuciscidae_2743726	Alburnus_54555	NA	0	0	0	0	0	0	0	0	0	0	0	0	0	0	0	0	0	0	0	0	0	0	0	0	0	0	0	0	0	0	0	0	0	0	0	0	0	0	0	0	0
ASV1216	TAAAAACCCTTTAATGGCAAGCCTACGAAAAACACACCCTCTAATCAAAATTGCTAATGACGCACTAGTTGACCTCCCAGCCCCATCTAACATTTCAGTATGATGAAATTTTGGCTCACTGTTAGGACTATGCTTAATTACCCAAATTTTAACAGGATTATTTCTAGCCATACATTACACATCTGATATCACCACTGCCTTCTCATCCGTGGCCCATATCTGCCGCGATGTGAATTATGGGTGACTTATCCGTAATATTCATGCCAATGGCGCATCACTTTTCTTTATTTGTATTTACATTCACATTGCCCGAGGACTATATTATGGATCTTACCTTTATAAAGAAACTTGAAATATTGGAGTAATCCTTCTCCTACTTGTTATAATAACAGCATTTGT…	Eukaryota_2759	Chordata_7711	Actinopteri_186623	Cypriniformes_7952	Cobitidae_7982	Cobitis_47718	Cobitis bilineata_66303	0	0	0	0	0	0	0	0	0	0	0	0	0	0	0	0	0	0	0	0	0	0	0	0	0	0	0	0	0	0	0	0	0	0	0	0	0	0	0	0	0
ASV1225	CAGGAACCATAATGGCAAGCCTACGAAAAACACACCCCCTGCTAAAAATCGCTAACCACGCAGTAGTTGACCTACCTGCACCATCCAATATTTCCGTTTGATGAAATTTTGGATCCCTACTTGGTCTCTGCCTCATCTCTCAACTTCTTACAGGGTTATTCCTTGCTATGCATTATACCTCCGATATCGCCACAGCTTTCTCCTCCGTAGCCCACATCTGTCGGGACGTAAACTACGGCTGACTTATCCGTAACCTCCACGCAAACGGAGCATCCTTCTTTTTTATTTGTATTTACCTCCATATCGGTCGGGGACTTTATTACGGCTCCTACCTCTACAAAGAAACATGAAATATTGGTGTTGTCCTCCTCCTTCTAGTTATAGGAACTGCCTTCGTAG…	Eukaryota_2759	Chordata_7711	Actinopteri_186623	Spariformes_1489931	Sparidae_8169	Lithognathus_50590	Lithognathus mormyrus_50591	0	0	0	0	0	0	0	0	0	0	0	0	0	23	0	0	0	0	0	0	0	0	168	0	0	0	0	0	0	0	0	0	0	0	0	0	0	0	0	0	0
ASV1226	CAGGAACAGTAATGGCAAGCCTACGAAAAACCCACCCACTGATAAAAATCGCTAATGACGCACTAGTCGACCTCCCAACACCATCTAATATCTCAGTAATATGAAACTTCGGTTCTCTCCTAGGATTATGTTTAATTACCCAAATCCTGACAGGATTATTCCTAGCCATACATTACACCTCTGACATCTCAACCGCGTTCTCATCAGTAACCCACATCTGCCGAGACGTCAATTACGGCTGACTTATTCGAAGCCTACATGCCAACGGCGCATCCTTTTTCTTCATCTGCCTTTACATGCATATTGCACGAGGCCTGTACTATGGATCATACCTTTATAAGGAGACCTGAAACATTGGTGTAGTCCTATTCCTTCTGGTTATAATAACAGCCTTCGTCG…	Eukaryota_2759	Chordata_7711	Actinopteri_186623	Cypriniformes_7952	Leuciscidae_2743726	Telestes_103461	Telestes muticellus_129882	0	32	0	0	0	0	0	0	0	0	17	0	0	0	0	0	0	0	0	0	0	0	0	0	0	0	0	0	0	0	0	0	0	12	0	0	0	0	0	0	0
ASV1240	TAAAAACCCTTTAATGGCAAGCCTACGAAAAACACACCCTCTAATCAAAATTGCTAATGACGCACTAGTTGACCTCCCAGCCCCATCTAACATTTCAGTATGATGAAATTTTGGCTCACTGTTAGGACTATGCTTAATTACCCAAATTTTAACAGGATTATTTCTAGCCATACATTACACATCTGATATCACCACTGCCTTCTCATCCGTGGCCCATATCTGCCGCGATGTGAATTATGGGTGACTTATCCGTAATATTCATGCCAATGGCGCATCACTTTTCTTTATTTGTATTTACATTCACATTGCCCGAGGACTATATTATGGATCTTATCTTTATAAAGAGACCTGAAATATTGGTGTAGTCCTATTCCTTCTGGTTATGATAACAGCCTTCGT…	Eukaryota_2759	Chordata_7711	Actinopteri_186623	Cypriniformes_7952	Cobitidae_7982	Cobitis_47718	Cobitis bilineata_66303	0	0	0	0	0	0	0	0	0	0	0	0	0	0	0	0	0	0	0	0	0	0	0	0	0	0	0	0	0	0	0	0	0	0	0	0	0	0	0	0	0
ASV1250	CAAGAACAATAATGGCAAGCCTACGAAAAATCCACCCACTAATAAAAATCGCCAATGACGCACTAGTCGACCTTCCGACACCATCTAATATCTCAGCACTATGAAACTTCGGGTCTCTCCTGGGATTATGTTTAATTACCCAAATCCTAACAGGACTATTCCTAGCAATGCACTACACCTCCGACATCTCAACCGCATTTTCATCGGTAACCCATATCTGCCGAGATGTTAACTACGGCTGACTTATTCGAAGTCTACATGCCAATGGAGCCTCCTTCTTCTTCATCTGTCTTTACATACACATTGCACGAGGACTATATTATGGCTCGTACCTATATAAGGAAACCTGAAACATTGGTGTAGTCCTATTTCTCCTAGTTATAATGACAGCCTTTGTCG…	Eukaryota_2759	Chordata_7711	Actinopteri_186623	Cypriniformes_7952	Leuciscidae_2743726	Squalius_233201	NA	0	0	0	0	0	0	0	0	0	0	0	0	92	0	0	0	0	0	0	0	0	0	0	0	0	0	0	0	0	95	0	0	0	0	0	0	0	0	0	0	0
ASV1260	CAAGAACCTAATGGCCAACCTCCGAAAAACTCACCCCCTCCTAAAAATTGCTAATGACGCACTAGTCGATCTCCCAGCACCATCTAACATCTCAGTTTGATGAAACTTTGGCTCACTATTAGGCTTATGTCTAGCCACCCAAATTCTTACCGGACTCTTCCTAGCCATACACTACACCTCCGATATCTCAACAGCCTTTTCCTCTGTTTGCCACATTTGCCGAGATGTTAGCTACGGCTGACTCATCCGAAACATTCACGCTAACGGAGCATCTTTCTTCTTTATCTGTATTTATATACATATCGCCCGAGGACTCTACTATGGTTCCTACCTATATAAAGAAACCTGAAATATCGGAGTCGTACTGCTACTTCTCACTATAATAACCGCCTTCGTGGG…	Eukaryota_2759	Chordata_7711	Actinopteri_186623	Salmoniformes_8006	Salmonidae_8015	Salmo_8028	NA	0	0	0	0	0	0	0	0	0	0	0	0	0	0	0	0	0	0	0	0	0	0	0	0	0	0	0	0	0	0	0	25	0	0	0	0	0	0	0	0	0
ASV1269	CAAGAACACCAATGACCCCAATACGCAAAACTAACCCCCTAATAAAATTAATTAACCACTCATTCGTCGACCTCCCCACCCCATCCAACATCTCCGCATGATGAAACTTCGGCTCACTCCTTGGCGCCTGCCTGATCCTCCAAATCACCACAGGACTATTCCTAGCCATGCACTACTCACCAGACGCCTCAACCGCCTTTTCATCAATCGCCCACATCACTCGAGACGTAAATTATGGCTGAATCATCCGCTACCTTCACGCCAATGGCGCCTCAATATTCTTTATCTGCCTCTTCCTACACATCGGGCGAGGCCTATATTACGGATCATTTCTCTACTCAGAAACCTGAAACATCGGCATTATCCTCCTGCTTGCAACTATAGCAACAGCCTTCATAG…	Eukaryota_2759	Chordata_7711	Mammalia_40674	Primates_9443	Hominidae_9604	Homo_9605	Homo sapiens_9606	0	0	0	0	0	0	0	0	0	0	0	0	0	0	0	0	0	0	0	0	0	0	100	0	0	0	0	0	0	0	0	0	0	0	0	0	0	0	0	0	0
ASV1276	TAAAAACCCTTTAATGGCAAGCCTACGAAAAACACACCCTCTAATCAAAATTGCTAATGACGCACTAGTTGACCTCCCAGCCCCATCTAACATTTCAGTATGATGAAATTTTGGCTCACTGTTAGGACTATGCTTAATTACCCAAATTTTAACAGGATTATTTCTAGCCATACATTACACATCTGATATCACCACTGCCTTCTCATCCGTGGCCCATATCTGCCGCGATGTGAATTATGGGTGACTTATCCGTAATATTCATGCCAATGGCGCATCACTTTTCTTTATTTGTATTTATATTCACATTGCCCGAGGACTATATTATGGATCTTATCTTTATAAAGAAACCTGAAACATTGGTGTAATCCTTCTACTACTAGTCATGATAACAGCCTTCGT…	Eukaryota_2759	Chordata_7711	Actinopteri_186623	Cypriniformes_7952	Cobitidae_7982	Cobitis_47718	Cobitis bilineata_66303	0	0	0	0	0	0	0	0	0	77	0	0	0	0	0	0	0	0	0	103	0	0	0	0	0	0	0	0	0	0	0	0	0	0	0	0	0	0	0	0	0
ASV1280	TAGAAACAATTAATGGCAAACCTACGAAAAACCCACCCACTTCTAAAAATTGCTAACGATGCCCTAGTGGATCTACCAACCCCATCCAATATTTCAGCATGATGAAATTTTGGCTCTCTTCTAGGATTATGTCTTATTTCTCAAATCCTTACAGGACTATTCCTAGCCATACATTATACATCAGACATCTCAACTGCCTTCTCCTCAGTAGCTCACATCTGCCGAGACGTCAACTATGGATGACTAATTCGCAACCTACATGCAAATGGGGCCTCATTCTTCTTTATCTGCCTATACCTCCACATTGCCCGAGGACTTTACTACGGCTCATACCTTTACATAGAAACATGAAACATTGGAGTTGTATTATTCCTATTAGTAATAATAACAGCATTCGTA…	Eukaryota_2759	Chordata_7711	Actinopteri_186623	Anguilliformes_7933	Anguillidae_7934	Anguilla_7935	Anguilla anguilla_7936	0	0	0	0	0	0	0	0	0	0	0	0	0	0	0	0	0	0	0	0	0	0	0	0	72	0	0	0	0	0	0	0	0	0	0	0	0	0	0	0	0
ASV1290	CAGGAACAGTAATGGCAAGCCTACGAAAAACCCACCCACTGATAAAAATCGCTAACGGCGCACTAGTCGACCTCCCAACACCATCTAATATCTCAGCAATGTGAAACCTCGGATCTCTCCTAGGATTGTGTTTAATTACCCAAATCCTGACAGGATTGTTCTTAGCCATGCATTACACCTCTGATATCTCAACCGCATTCTCGTCAGTAACCCATATCTGCCGAGACGTTAACTACGGCTGACTCATCCGAAGCCTACATGCCAACGGGGCATCCTTTTTCTTCATCTGTCTTTACATGCACATCGCACGAGGCCTGTATTATGGGTCATACCTCTATAAAGAGACCTGAAACATTGGTGTAGTCCTATTCCTTTTGGTTATAATAACAGCCTTTGTAG…	Eukaryota_2759	Chordata_7711	Actinopteri_186623	Cypriniformes_7952	Leuciscidae_2743726	Protochondrostoma_437168	Protochondrostoma genei_98388	0	0	0	0	0	0	0	0	0	0	0	0	0	0	0	0	0	0	0	0	0	0	0	0	0	0	0	0	0	0	0	0	0	0	0	0	0	0	0	0	0
ASV1295	CAAGAACATCTAATGGCAAGCCTACGGAAGACGCATCCACTAATAAAAATCGCCAACGGCGCACTCGTTGATCTCCCGACACCCTCCAATATTTCTGCACTCTGGAACTTTGGTTCCCTTCTAGGACTATGTTTAATTACCCAAATTCTTACAGGACTATTTCTAGCCATACATTATACATCTGACATCTCAACCGCGTTTTCATCAGTTACCCACATCTGCCGGGACGTTAATTATGGATGACTAATTCGGAATATACACGCCAACGGCGCATCATTCTTCTTTATCTGTATTTATATACATATTGCCCGAGGTCTTTATTATGGTTCATATCTTTATAAGGAAACCTGAAATATCGGCGTAGTTCTGCTCCTCCTGGTCATAATAACGGCCTTTGTA…	Eukaryota_2759	Chordata_7711	Actinopteri_186623	Cypriniformes_7952	Leuciscidae_2743726	Phoxinus_42662	Phoxinus lumaireul_882978	0	0	0	0	0	0	0	0	0	85	0	0	0	0	0	0	0	0	0	91	0	0	0	0	0	0	0	0	0	0	0	0	0	0	0	0	0	0	0	0	0
ASV1299	CAAGAACATCTAATGGCAAGCCTACGGAAGACGCATCCACTAATAAAAATCGCCAACGGCGCACTCGTTGATCTCCCAACACCCTCCAATATTTCTGCACTCTGAAACTTTGGTTCTCTTCTAGGACTATGTTTAATTACCCAAATTCTTACAGGACTATTTCTAGCCATACATTATACATCTGACATCTCAACCGCGTTTTCATCAGTTACCCACATCTGCCGGGACGTTAATTATGGATGACTAATTCGGAATATACACGCCAACGGCGCATCATTCTTCTTTATCTGTATTTATATACATATTGCCCGAGGTCTTTATTATGGTTCATATCTTTATAAGGAAACCTGAAATATCGGCGTAGTTCTGCTCCTCCTGGTCATAATAACGGCCTTTGTA…	Eukaryota_2759	Chordata_7711	Actinopteri_186623	Cypriniformes_7952	Leuciscidae_2743726	Phoxinus_42662	Phoxinus lumaireul_882978	0	0	0	0	0	0	0	0	0	0	41	0	0	0	0	0	0	0	0	0	69	0	0	0	0	0	0	0	0	0	0	0	0	0	0	65	0	0	0	0	0
ASV1310	TAAAAACCCTTTAATGGCAAGCCTACGAAAAACACACCCTCTAATCAAAATTGCTAATGACGCACTAGTTGACCTCCCAGCCCCATCTAACATTTCAGTATGATGAAATTTTGGCTCACTGTTAGGACTATGCTTAATTACCCAAATTTTAACAGGATTATTTCTAGCCATACATTACACATCTGATATCACCACTGCCTTCTCATCCGTGGCCCATATCTGCCGCGATGTGAATTATGGGTGACTTATCCGTAATATTCATGCCAATGGCGCATCACTTTTCTTTATTTGTATTTACATTCACATTGCCCGAGGACTATATTATGGATCTTATCTTTATAAAGAAACTTGAAATATCGGAGTAATTCCTCTCCTACTTGTTATAATAACAGCATTTGT…	Eukaryota_2759	Chordata_7711	Actinopteri_186623	Cypriniformes_7952	Cobitidae_7982	Cobitis_47718	Cobitis bilineata_66303	0	0	0	0	0	0	0	0	0	0	0	0	0	0	0	0	0	0	0	0	0	0	0	0	0	0	0	0	0	0	0	0	0	0	0	0	0	0	0	62	0
ASV1312	CAAGAACCTAATGGCCAACCTCCGAAAAACTCACCCCCTCCTAAAAATTGCTAATGACGCACTAGTCGATCTCCCAGCACCATCTAACATCTCAGTTTGATGAAACTTTGGCTCACTCTTAGGCTTGTGTCTAGCCACCCAAATTCTTACCGGACTCTTCCTAGCCATACACTACACCTCCGATATCTCAACAGCCTTTTCCTCTGTTTGCCACATTTGCCGAGACGTTAGCTACGGCTGACTCATCCGAAACATTCACGCTAACGGAGCATCTTTCTTCTTTATCTGTATTTATATACATATCGCCCGAGGACTCTACTATGGTTCCTACCTATATAAAGAAACCTGAAATATCAGAGTCGTACTGCTACTTCTCACTATAATAACCGCCTTCGTGGG…	Eukaryota_2759	Chordata_7711	Actinopteri_186623	Salmoniformes_8006	Salmonidae_8015	Salmo_8028	NA	0	0	0	0	0	0	0	0	0	0	0	0	0	0	0	0	0	0	0	0	0	0	0	0	0	0	0	0	0	0	0	0	0	0	0	0	0	0	0	0	0
ASV1320	TAGAAACCTCTAATGGCAAGCCTACGAAAAACCCACCCCCTACTCAAGATCGCTAACGACGCAGTAGTAGACCTCCCAGCACCATCCAACATTTCAGTCTGATGAAATTTTGGATCCCTTTTAGGACTATGCTTGGCCACACAAATCCTTACAGGACTTTTCCTAGCCATACACTACACCTCAGACATCGCTACCGCTTTCTCGTCAGTGGCCCACATTTGTCGAGACGTAAATTACGGATGACTAATCCGAAATATGCATGCAAACGGAGCCTCATTCTTCTTCATCTGCATTTATGCACACATTGCTCGAGGACTGTACTACGGTTCTTATCTTTACATAGAAACTTGAAACATCGGAGTAGTACTACTTCTTTTAGTTATGATGACTGCCTTCGTT…	Eukaryota_2759	Chordata_7711	Actinopteri_186623	Clupeiformes_32446	Engraulidae_43062	Engraulis_42891	NA	0	0	0	0	0	0	0	0	0	0	0	0	0	0	0	0	0	0	0	0	0	0	0	0	0	0	0	0	0	0	0	0	52	0	0	0	0	0	0	0	0
ASV1326	CAAGAACAATAATGGCAAGCCTACGAAAAACCCACCCACTAATAAAAATCGCCAATGACGCACTAGTCGACCTTCCGACACCATCTAATATCTCAGCATGATGAAACTTTGGATCCCTCCTAGGACTATGCTTAATTACCCAAATTTTAACCGGCCTATTCCTAGCCATACACTACACCTCAGACATTTCAACCGCATTCTCATCTGTTACCCACATCTGCCGAGACGTAAATTACGGCTGACTAATCCGCAATGTACACGCCAACGGAGCATCATTCTTCTTCATTTGCATTTACATACACATCGCCCGAGGCCTATACTACGGATCATACCTTTACAAAGAAACCTGAAACATTGGTGTAGTCCTTCTACTACTAGTCATGATAACAGCCTTCGTTG…	Eukaryota_2759	Chordata_7711	Actinopteri_186623	Cypriniformes_7952	NA	NA	NA	0	0	0	0	0	0	0	0	0	0	0	0	0	0	0	0	0	0	0	0	0	0	0	0	0	0	0	0	0	0	0	0	0	0	0	0	0	0	0	0	0
ASV1339	CAGGAACAGTAATGGCAAGCCTACGAAAAACCCACCCACTGATAAAAATCGCTAATGACGCACTAGTCGACCTCCCAACACCATCTAATATCTCAGCAATATGAAACTTCGGTTCTCTCCTAGGATTATGTTTAATTACCCAAATCCTGACAGGATTATTCCTAGCCATACATTACACCTCTGACATCTCAACCGCGTTCTCATCAGTAACCCACATCTGCCGAGACGTCAATTACGGCTGACTTATCCGAAGCCTACATGCCAATGGCGCATCCTTTTTCTTCATCTGCCTTTACATGCATATTGCACGAGGCCTGTACTATGGGTCGTACCTTTATAAGGAGACCTGAAACATTGGTGTAGTCCTATTCCTTCTGGTTATGATAACAGCCTTCGTCG…	Eukaryota_2759	Chordata_7711	Actinopteri_186623	Cypriniformes_7952	Leuciscidae_2743726	Telestes_103461	Telestes muticellus_129882	0	0	0	0	0	0	12	0	27	0	0	0	0	0	14	0	46	0	0	0	0	0	0	0	0	28	0	0	0	0	0	0	0	0	0	0	0	0	0	0	0
ASV1342	CAAAAACCTCTAATGGCAAGCCTCCGAAAAACTCACCCCCTACTAAAAATTGCAAACAACGCACTAGTTGACTTACCCGCCCCTTCTAATATTTCAGTATGATGAAACTTTGGTTCCCTACTTGGCCTCTGTTTAATTACCCAAATTCTAACTGGCCTTTTTCTGGCAATACACTATACCGCAGACATCGCAACAGCCTTTTCATCAGTCGCCCACATTTGCCGAGACGTAAACTACGGCTGACTCATTCGAAATATTCATGCCAATGGTGCATCCTTCTTCTTTATTTGCATCTATATGCACATCGGCCGGGGTTTATATTACGGCTCCTATCTTTACAAAGAAACATGAAACATTGGAGTTGTTCTCCTTCTCCTAGTAATAATAACCGCCTTTGTT…	Eukaryota_2759	Chordata_7711	Actinopteri_186623	Perciformes_8111	Percidae_8165	Perca_8166	Perca fluviatilis_8168	0	0	0	0	0	0	0	0	0	0	0	0	0	37	0	0	0	0	0	0	0	0	129	0	0	0	0	0	0	0	0	0	0	0	0	0	0	0	0	0	0
ASV1354	TAAAAACCCTTTAATGGCAAGCCTACGAAAAACACACCCTCTAATCAAAATTGCTAATGACGCACTAGTTGACCTCCCAGCCCCATCTAACATTTCAGTATGATGAAATTTTGGCTCACTGTTAGGACTATGCTTAATTACCCAAATTTTAACAGGATTATTTCTAGCCATACATTACACATCTGATATCACCACTGCCTTCTCATCCGTGGCCCATATCTGCCGCGATGTGAATTATGGGTGACTTATCCGTAATATTCATGCCAATGGCGCATCACTTTTCTTTATTTGTATTTACATTCACATTGCCCGAGGACTATATTATGGATCTTATCTTTATAAAGAAACTTGAAATATTGGAGTAATCCTTCTCCTACTTGTTATAATAACAGCATTTGT…	Eukaryota_2759	Chordata_7711	Actinopteri_186623	Cypriniformes_7952	Cobitidae_7982	Cobitis_47718	Cobitis bilineata_66303	0	0	0	0	0	0	0	0	0	0	0	0	0	0	0	0	0	0	0	0	0	0	0	12	0	0	0	0	0	0	0	0	0	0	0	0	0	0	0	0	0
ASV1372	CAAGAACAATAATGGCAAGCCTACGAAAAACCCACCCACTAATAAAAATCGCTAATGACGCGCTAGTCGATCTCCCAACACCATCTAACATTTCAGCAATGTGAAATTTCGGATCCCTTCTAGGGTTGTGTTTAATTACCCAAATCCTAACAGGACTATTCCTAGCCATACATTACACCTCTGATATCTCAACCGCATTCTCATCAGTTACCCATATTTGCCGAGACGTTAACTACGGCTGGCTCATTCGAAACCTACATGCCAACGGAGCATCCTTCTTCTTTATTTGCCTATATATGCATATTGCACGAGGTCTATATTACGGCTCATATCTTTACAAAGAGACCTGAAACATCGGGGTAGTACTATTTCTTCTGGTTATGATAACAGCCTTCGTGG…	Eukaryota_2759	Chordata_7711	Actinopteri_186623	Cypriniformes_7952	Leuciscidae_2743726	Alburnus_54555	Alburnus arborella_563156	0	0	0	0	0	0	0	0	0	0	0	0	0	0	0	0	0	0	0	0	0	0	0	0	0	0	0	0	0	0	0	0	0	0	0	0	0	0	0	0	0
ASV1375	TAGAAACAATAATGGCAAACCTACGAAAAACCCACCCACTTCTAAAAATTGCTAACGATGCCCTAGTGGATCTACCAACCCCATCCAATATTTCAGCATGATGAAATTTTGGCTCTCTTCTAGGATTATGTCTTATTTCACAAATCCTTACAGGACTATTCCTAGCCATACATTATACGTCAGACATCTCAACTGCCTTCTCCTCAGTAGCTCACATCTGCCGAGACGTCAACTATGGATGACTAATTCGCAACCTACATGCAAATGGAGCCTCATTCTTCTTTATCTGCCTATACCTCCACATTGCCCGAGGACTTTACTACGGCTCATACCTTTACATAGAAACATGAAACATTGGAGTTGTATTATTCCTATTAGTAATAATAACAGCATTCGTAG…	Eukaryota_2759	Chordata_7711	Actinopteri_186623	Anguilliformes_7933	Anguillidae_7934	Anguilla_7935	Anguilla anguilla_7936	0	0	0	0	0	0	0	0	0	0	0	0	0	71	0	0	0	0	0	0	0	0	0	0	0	0	0	0	0	0	0	0	0	0	0	0	0	0	0	0	0
ASV1379	TTAAAAACTTTTAATGACACTTAATACACGAAAACACCACCCCATCATTAAAATTATTAACTCCTCCTTTATTGACCTCCCAACCCCATCTAACATCTCTGCTTGATGAAACTTTGGATCACTATTAGGCCTCTGTTTAATTATCCAAATTATTACAGGCCTATTCCTAGCCATACACTATACCCCAGATATCTCTTCCGCATTTTCATCTATTGCTCATATTCACCGAGACGTCCAATACGGATGACTTATCCGCAATCTTCATGCTAATGGTGCTTCCATATTTTTCATCTGCATTTATCTACACATTGGACGAGGCCTATATTATGGTTCTTACACTTATATCGAAACCTGAAACATCGGAGTCCTCCTTCTACTTCTAGTTATAGCCACAGCTTT…	Eukaryota_2759	Chordata_7711	Lepidosauria_8504	Squamata_8509	Lacertidae_8522	Podarcis_42163	Podarcis muralis_64176	0	0	0	0	0	0	0	0	0	0	0	0	0	58	0	0	0	0	0	0	0	0	78	0	0	0	0	0	0	0	0	0	0	0	0	0	0	0	0	0	0
ASV1407	CAAGAACCATCATGGCAAGCCTACGAAAAACACACCCTCTCATTAAAATCGCTAACGACGCACTAGTTGACCTACCAACACCATCCAACATCTCAGCATGATGAAACTTTGGATCCCTCCTAGGACTATGCTTAATTACCCAAATTTTAACCGGCCTATTCCTAGCCATACACTACACCTCAGACATTTCAACCGCATTCTCATCTGTTACCCACATCTGCCGAGACGTAAATTACGGCTGACTAATCCGTAATGTACACGCCAACGGAGCATCATTCTTCTTCATTTGCATTTACATACACATCGCCCGAGGCCTATACTACGGATCATACCTTTACAAAGAAACCTGAAACATTGGTGTAATCCTTCTACTACTAGTCATGATAACAGCCTTCGTTG…	Eukaryota_2759	Chordata_7711	Actinopteri_186623	Cypriniformes_7952	NA	NA	NA	0	0	0	0	0	0	0	0	0	0	0	0	0	0	0	0	0	0	0	0	0	0	0	0	64	0	0	0	0	0	0	0	0	0	0	0	0	0	0	0	0
ASV1417	CAAGAACCACTAATGGCAAGCCTACGAAAAACACACCCTCTCATTAAAATCGCTAACGACGCACTAGTTGACCTACCAACACCATCCAACATCTCAGCATGATGAAACTTTGGATCCCTCCTAGGACTATGCTTAATTACCCAAATTTTAACCGGCCTATTCCTAGCCATACACTACACCTCAGACATCTCAACCGCATTCTCATCTGTTACCCACATCTGCCGAGACGTAAATTACGGCTGACTAATCCGTAATGTACACGCCAACGGAGCATCATTCTTCTTCATTTGCATTTACATACACATTGCACGAGGACTATATTATGGCTCGTACCTATATAAGGAAACCTGAAACATTGGTGTAGTCCTATTTCTCCTAGTTATAATGACAGCCTTTGTC…	Eukaryota_2759	Chordata_7711	Actinopteri_186623	Cypriniformes_7952	NA	NA	NA	0	0	0	0	0	0	0	0	0	26	0	0	0	0	0	0	0	0	0	33	0	0	0	0	37	0	0	0	0	24	0	0	0	0	0	0	0	0	0	12	0
ASV1424	CAAGAACAATAATGGCAAGCCTACGAAAAACCCACCCACTAATAAAAATCGCTAATGACGCGCTAGTCGATCTTCCAGCACCATCTAACATTTCAGCAATGTGAAATTTCGGATCCCTTCTAGGGTTGTGTTTAATTACCCAAATCCTAACAGGACTATTCCTAGCCATGCACTACACCTCTGATATCTCAACCGCATTCTCATCAGTCACCCATATTTGCCGAGACGTTAACTACGGCTGGCTCATTCGAAACCTACATGCCAACGGAGCATCCTTCTTCTTTATCTGCCTATATATGCATATTGCACGGGGTCTATATTACGGCTCATACCTTTATAAGGAGACCTGAAACATCGGGGTAGTACTATTTCTTCTGGTTATGATAACAGCCTTCGTGG…	Eukaryota_2759	Chordata_7711	Actinopteri_186623	Cypriniformes_7952	Leuciscidae_2743726	Alburnus_54555	NA	0	0	0	0	0	0	0	0	0	0	0	0	0	0	0	0	0	0	0	0	0	0	0	0	0	0	0	0	0	0	0	0	0	0	0	0	0	0	0	0	0
ASV1444	TTAAAAACTTTTAATGGCACTTAATACACGAAAACACCACCCCATCATTAAAATTATTAACTCCTCCTTTATTGACCTCCCAACCCCATCTAACATCTCTGCTTGATGAAACTTTGGATCACTATTAGGCCTCTGCTTAGTTATCCAAATTATTACAGGCCTATTCCTAGCCATACACTATACCCCAGATATCTCTTCAGCATTTTCATCTATTGCTCACATTCACCGAGACGTCCAATACGGATGACTTATCCGCAATCTTCATGCCAATGGTGCTTCCATATTTTTCATCTGCATTTATCTACACATTGGACGAGGCCTATACTATGGTTCTTACACCTATATCGAAACCTGAAACATCGGAGTCCTCCTCCTACTTCTAGTTATAGCCACAGCTTT…	Eukaryota_2759	Chordata_7711	Lepidosauria_8504	Squamata_8509	Lacertidae_8522	Podarcis_42163	Podarcis muralis_64176	0	108	0	0	0	0	0	0	0	0	0	0	0	0	0	0	0	0	0	0	0	0	0	0	0	0	0	0	0	0	0	0	0	0	0	0	0	0	0	0	0
ASV1451	TAAAAACCCTTTAATGGCAAGCCTACGAAAAACACACCCTCTAATCAAAATTGCTAATGACGCACTAGTTGACCTACCAGCACCATCTAATATTTCAGCTTGATGAAACTTTGGTTCTCTTCTGGGACTATGCTTGGCTACTCAAATCCTTACCGGCCTATTCTTAGCCATGCACTACACCTCAGATATTTCAACCGCATTTTCATCAGTTGTTCATATCTGCCGAGACGTAAACTACGGCTGGCTCATCCGTAATATGCACGCCAACGGAGCATCATTCTTTTTCCTTTGCATCTACATACACATTGCCCGAGGACTGTACTACGGCTCTTACCTCTACAAGGAAACCTGAAACATCGGCGTAGTCCTTCTACTACTAGTCATAGCAACAGCCTTTGT…	Eukaryota_2759	Chordata_7711	Actinopteri_186623	Cypriniformes_7952	Cyprinidae_7953	Barbus_40829	Barbus plebejus_117137	0	0	0	0	0	0	0	0	0	33	0	0	0	0	0	0	0	0	0	13	0	0	18	0	0	0	0	0	0	0	41	0	0	0	0	0	0	0	0	0	0
ASV1464	TAGAAACAATAATGGCAAACCTACGAAAAACCCACCCACTTCTAAAAATTGCTAACGATGCCCTAGTGGATCTACCAACCCCATCCAATATTTCAGCATGATGAAATTTTGGCTCTCTTCTAGGATTATGTCTTATTTCACAAATCCTTACAGGACTATTCCTAGCCATACATTATACATCAGACATCTCAACTGCCTTCTCCTCAGTAGCTCACATCTGCCGAGACGTCAACTATGGATGGCTAATTCGCAACCTACATGCAAATGGAGCCTCATTCTTCTTTATCTGCCTATACCTCCACATTGCCCGAGGACTTTACTACGGCTCATACCTTTACATAGAAACATGAAACATTGGAGTTGTATTATTCCTATTAGTAATAATAACAGCATTCGTAG…	Eukaryota_2759	Chordata_7711	Actinopteri_186623	Anguilliformes_7933	Anguillidae_7934	Anguilla_7935	Anguilla anguilla_7936	0	0	0	0	0	0	0	0	0	0	0	0	0	0	0	0	0	0	0	0	0	0	0	0	76	0	0	0	0	0	0	0	0	0	0	0	0	0	0	0	0
ASV1494	CAAGAACAATAATGGCAAGCCTACGAAAAACCCACCCCCTAATAAAAATCGCTAATGACGCACTAGTTGACCTACCAACACCATCCAATATTTCAGTCTGATGAAACTTTGGGTCCCTCCTCGGACTCTGTCTAATTACGCAAATCTTAACAGGACTGTTCCTGGCTATGCACTATACCTCAGACATTTCAACTGCATTCTCATCAGTTGCCCACATCTGCCGGGACGTAAACTACGGCTGATTTATTCGTAACGTACACGCCAACGGAGCTTCATTCTTTTTCATCTGCATTTACATGCACGTAGCCCGAGGCCTCTATTACGGATCCTACCTCTACAAAGAAACCTGAAACATTGGAGTGGTTCTGCTGCTGCTAGTTATAATAACGGCCTTCGTTG…	Eukaryota_2759	Chordata_7711	Actinopteri_186623	Cypriniformes_7952	Gobionidae_2743714	Gobio_27703	NA	0	0	0	0	0	0	0	0	0	0	0	0	0	0	0	0	0	0	0	0	0	0	0	0	0	0	0	0	0	0	0	0	0	0	0	0	0	0	0	0	0
ASV1517	CAAGAACCTTAATGGCAAATCTCCGGAAAACCCACCCCCTCCTAAAAATCGCAAATGACGCACTAGTTGACCTCCCTGCCCCCTCTAACATTTCAGTCTGATGAAACTTCGGCTCCCTTCTCGGCCTCTGCTTAGCAACCCAGCTCCTTACAGGCCTTTTCCTTGCTATACACTACACCTCAGACATCGCAACAGCCTTCACATCCGTAGCCCATATCTGCCGGGACGTAAATTACGGCTGACTCATTCGAAATATGCATGCCAACGGCGCATCTTTCTTCTTCATCTGCATTTACCTCCATATTGGTCGAGGCCTCTACTATGGCTCTTACCTATATAAAGAGACATGAAACGTAGGTGTCGTCCTCCTACTCCTAGTCATGATAACCGCCTTCGTCG…	Eukaryota_2759	Chordata_7711	Actinopteri_186623	Istiophoriformes_1489906	Istiophoridae_27768	Istiompax_1485181	Istiompax indica_13603	0	0	0	0	0	0	0	0	0	0	0	0	0	0	0	0	0	0	0	0	0	0	0	0	0	0	41	0	0	0	0	0	93	0	0	0	0	0	0	0	0
ASV1532	CAAGAACCATCATGGCAAGCCTACGAAAAACACACCCCCTAGTTAAAATTGCTAACAACGCACTAGTTGATCTACCAGCACCATCCAATATTTCAGCTTGATGAAACTTTGGTTCTCTCCTGGGACTATGCTTAGCTACTCAAATCCTTACCGGGCTATTCTTAGCCATACACTACACCTCAGATATTTCGACCGCATTTTCATCAGTCGTTCATATCTGCCGAGATGTGAACTACGGCTGACTAATCCGTAATATACACGCCAACGGAGCATCATTCTTTTTCCTTTGCATCTACATGCACATTGCCCGAGGACTATACTACGGCTCTTACCTTTACAAAGAAACTTGAAACATCGGGGTGATTCTCCTACTACTAGTTATAGCAACAGCCTTCGTTG…	Eukaryota_2759	Chordata_7711	Actinopteri_186623	Cypriniformes_7952	Cyprinidae_7953	Barbus_40829	Barbus caninus_117135	0	0	0	0	0	0	0	0	0	0	0	0	0	0	0	92	0	0	0	0	0	0	0	0	0	0	0	0	0	0	0	0	0	0	0	0	0	0	0	0	0
ASV1537	CAGGAACAGTAATGGCAAGCCTACGAAAAACCCGCCCACTGATAAAAATCGCTAATGACGCACTAGTCGACCTCCCAACACCATCTAATATCTCAGTAATATGAAACTTTGGTTCTCTCCTAGGATTATGTTTAATTACCCAAATCCTGACAGGATTATTCCTAGCCATACATTACACCTCTGACATCTCAACCGCGTTCTCATCAGTAACCCACATCTGCCGAGACGTCAATTACGGCTGACTTATCCGAAGCCTACATGCCAATGGCGCATCCTTTTTCTTCATCTGCCTTTACATGCATATTGCACGAGGCCTGTACTATGGATCGTACCTTTATAAGGAGACCTGAAACATTGGTGTAGTCCTATTCCTTCTGGTTATGATAACAGCCTTCGTCG…	Eukaryota_2759	Chordata_7711	Actinopteri_186623	Cypriniformes_7952	Leuciscidae_2743726	Telestes_103461	Telestes muticellus_129882	0	0	0	0	0	0	0	0	0	0	0	0	0	0	0	0	0	0	0	0	0	0	0	0	0	0	0	0	0	0	0	0	0	0	33	0	0	0	0	0	0
ASV1582	CAAGAACTCTAATGGCAAATCTCCGTAAGACCCACCCCATCCTAAAAATTGTAAACGATTCAATAATCGACCTCCCTGCTCCCTCGAACATTTCAGCATGATGAAACTTTGGCTCCCTCCTTGCACTCTGCCTTATCACCCAAATCCTCACAGGTCTTTTCCTAGCTATACACTACACCTCGGACATCGCGACCGCCTTTACATCCGTAGCACACATCTGCCGGGACGTAAACTACGGCTGACTTATCCGCAATATGCACGCCAACGGCGCCTCCTTCTTTTTCATTTGCATTTACCTTCACATCGGCCGAGGCCTTTACTACGGGTCATACCTCTACAAAGAGACCTGAAACACCGGAGTTGTCCTGCTCCTATTACTTATGGGAACTGCCTTCGTAG…	Eukaryota_2759	Chordata_7711	Actinopteri_186623	Carangiformes_1489907	Carangidae_8157	Trachurus_36211	NA	0	0	0	0	0	0	0	0	0	0	0	0	0	0	0	0	0	0	0	0	0	0	0	0	0	0	0	0	0	0	0	0	96	28	0	0	0	0	0	0	0
ASV1595	CAAGAACAATAATGGCAAGCCTACGAAAAACTCACCCACTAATAAAAATCGCTAATGACGCGCTAGTCGATCTCCCAACACCATCTAACATTTCAGCAATGTGAAATTTCGGATCCCTTCTAGGGTTGTGTTTAATTACCCAAATCCTAACAGGACTATTCCTAGCCATACACTACACCTCTGATATCTCAACCGCATTCTCATCAGTCACCCATATTTGCCGAGACGTTAACTACGGCTGACTCATTCGAAACTTACATGCCAACGGAGCATCCTTCTTCTTTATTTGCCTATATATGCATATTGCACGAGGTCTATATTACGGCTCATATCTTTATAAGGAGACCTGAAACATCGGGGTAGTACTATTTCTTCTGGTTATGATAACAGCCTTCGTGG…	Eukaryota_2759	Chordata_7711	Actinopteri_186623	Cypriniformes_7952	Leuciscidae_2743726	Alburnus_54555	NA	0	0	0	0	0	0	0	0	0	0	0	0	0	0	0	0	0	0	0	0	0	0	0	0	37	0	0	0	0	0	0	0	0	0	0	0	0	0	0	0	0
ASV1614	CAAGAACCACTAATGGCAAGCCTACGAAAAACACACCCTCTCATTAAAATCGCTAACGACGCACTAGTTGACCTACCAACACCATCCAACATCTCAGCATGATGAAACTTTGGATCCCTCCTAGGACTATGCTTAATTACCCAAATTTTAACCGGCCTATTCCTAGCCATACACTACACCTCAGACATCTCAACCGCATTCTCATCTGTTACCCACATCTGCCGAGATGTTAACTACGGCTGACTTATTCGAAGTCTACATGCCAATGGAGCCTCCTTCTTCTTCATCTGTCTTTACATACACATTGCACGAGGACTATATTATGGCTCGTACCTATATAAGGAAACCTGAAACATTGGTGTAGTCCTATTTCTCCTAGTTATAATGACAGCCTTTGTC…	Eukaryota_2759	Chordata_7711	Actinopteri_186623	Cypriniformes_7952	NA	NA	NA	0	0	0	0	0	0	0	0	0	19	0	0	0	0	0	0	0	0	0	22	0	0	0	0	26	0	0	0	0	19	0	0	0	0	0	0	0	0	0	0	0
ASV1618	CAAGAACAGTAATGGCAAGCCTACGAAAAACCCACCCACTGATAAAAATCGCTAACGGCGCACTAGTCGACCTCCCAACACCATCTAATATCTCAGCAATGTGAAACTTCGGATCTCTTCTAGGATTGTGTTTAATTACCCAAATCCTGACAGGATTATTCTTAGCCATGCATTACACCTCTGATATCTCAACCGCATTCTCGTCAGTAACCCATATCTGCCGAGACGTTAACTACGGCTGACTCATCCGAAGCCTACATGCCAACGGGGCATCCTTTTTCTTCATCTGTCTTTACATGCACATCGCACGAGGCCTGTATTACGGGTCATACCTCTATAAAGAGACCTGAAACATTGGTGTAGTCCTATTCCTTTTGGTTATAATAACAGCCTTTGTAG…	Eukaryota_2759	Chordata_7711	Actinopteri_186623	Cypriniformes_7952	Leuciscidae_2743726	Protochondrostoma_437168	Protochondrostoma genei_98388	0	0	0	0	0	0	0	0	0	0	0	0	0	0	0	0	0	0	0	0	0	0	0	0	0	0	0	0	0	0	0	0	0	0	0	0	0	0	0	0	0
ASV1634	CAAGAACAATAATGGCAAGCCTACGAAAAACCCACCCACTAATAAAAATCGCCAATGACGCACTAGTCGACCTTCCGACACCATCTAATATCTCAGCACTATGAAACTTCGGGTCTCTCCTGGGATTATGTTTAATTACCCAAATTTTAACCGGCCTATTCCTAGCCATACACTACACCTCAGACATTTCAACCGCATTCTCATCTGTTACCCACATCTGCCGAGACGTAAATTACGGCTGACTAATCCGCAATGTACACGCCAACGGAGCATCATTCTTCTTCATTTGCATTTACATACACATCGCCCGAGGCCTATACTACGGATCATACCTTTACAAAGAAACCTGAAACATTGGTGTAGTCCTTCTACTACTAGTCATGATAACAGCCTTCGTTG…	Eukaryota_2759	Chordata_7711	Actinopteri_186623	Cypriniformes_7952	NA	NA	NA	0	0	0	0	0	0	0	0	0	0	0	0	0	0	0	0	0	0	0	0	0	0	0	0	0	0	0	0	0	0	0	0	0	0	0	0	0	0	0	0	0
ASV1650	TAAAAACCCTTTAATGGCAAGCCTACGAAAAACACACCCTTTAATTAAAATCGCTAATGATGCACTAGTTGATCTCCCAGCTCCCTCCAACATTTCAGTATGATGAAATTTTGGTTCACTATTAGGATTGTGCCTAATTACCCAAATCTTAACAGGACTATTTCTAGCTATACATTATACATCTGATATTACCACAGCCTTCTCATCTGTAGCTCACATCTGCCGTGATGTAAATTATGGATGACTTATCCGTAACATTCATGCCAACGGCGCATCATTTTTCTTTATCTGTATTTATATCCACATCGCCCGAGGACTATATTATGGATCTTACCTTTATAAAGAGACTTGAAATATTGGAGTAGTACTCCTTCTACTTGTTATGATAACAGCATTTGT…	Eukaryota_2759	Chordata_7711	Actinopteri_186623	Cypriniformes_7952	Cobitidae_7982	Cobitis_47718	NA	0	0	0	0	0	0	0	0	0	18	0	0	0	0	0	0	0	0	0	95	0	0	0	0	0	0	0	0	0	0	0	0	0	0	0	0	0	0	0	0	0
ASV1660	CAAGAACAATAATGGCAAGCCTACGAAAGACCCACCCACTAATAAAAATCGCCAACGACGCACTAGTCGACCTTCCGACACCGTCTAATATCTCAGCATTGTGAAACTTCGGTTCCCTCCTAGGATTATGTTTAATTACCCAAATCCTGACAGGACTATTCCTGGCAATGCACTACACTTCCGACATCTCAACCGCGTTTTCATCCGTCACCCATATCTGCCGAGATGTTAACTACGGCTGACTTATTCGGAATCTGCATGCCAATGGAGCATCCTTCTTCTTCATCTGTCTCTACATACATATTGCACGGGGCCTATATTATGGCTCGTACCTATACAAAGAAACCTGAAACATTGGTGTAGTCCTGTTTCTCCTAGTTATAATGACAGCCTTCGTCG…	Eukaryota_2759	Chordata_7711	Actinopteri_186623	Cypriniformes_7952	Leuciscidae_2743726	Squalius_233201	Squalius lucumonis_103203	0	0	0	0	0	0	0	0	0	0	0	0	0	0	0	0	44	0	0	0	0	0	0	0	0	0	0	0	0	0	0	0	67	0	0	0	0	0	0	0	0
ASV1665	CAAGAACTCTAATGACCAATATCCGAAAAACTCACCCACTAATAAAAATTGTAAATAACGCATTCATTGATCTCCCAGCCCCATCAAATATTTCATCATGATGAAACTTTGGTTCTCTATTAGGAATCTGTCTAATCTTACAAATCCTTACAGGCCTATTCCTAGCAATACACTACACATCCGACACAATAACAGCATTCTCCTCTGTCACTCACATCTGCCGAGACGTTAACTATGGCTGAATTATCCGATATATACATGCAAACGGAGCATCAATATTTTTCATCTGCTTATTCCTACATGTAGGACGAGGCCTATATTATGGATCTTACACTTTTCTAGAGACATGAAACATTGGAGTAATTCTCCTATTCACAGTAATAGCCACGGCATTTGTAG…	Eukaryota_2759	Chordata_7711	Mammalia_40674	Artiodactyla_91561	Cervidae_9850	Capreolus_9857	Capreolus capreolus_9858	0	27	0	0	0	0	0	0	0	0	0	0	0	0	0	0	0	0	0	0	0	25	0	0	0	0	0	0	0	0	0	0	0	0	0	0	0	0	46	0	0
ASV1679	CAAGAACAATAATGGCAAGCCTACGAAAAACCCACCCACTAATAAAAATCGCCAATGACGCACTAGTTGACCTACCAACACCATCCAACATCTCAGCATGATGAAACTTTGGATCCCTCCTAGGACTATGCTTAATTACCCAAATTTTAACCGGCCTATTCCTAGCCATACACTACACCTCAGACATCTCAACCGCATTCTCATCTGTTACCCACATCTGCCGAGACGTAAATTACGGCTGACTAATCCGTAATGTACACGCCAACGGAGCATCATTCTTCTTCATTTGCATTTACATACACATCGCCCGAGGCCTATACTACGGATCATACCTTTACAAAGAAACCTGAAACATTGGTGTAATCCTTCTACTACTAGTCATGATAACAGCCTTCGTTG…	Eukaryota_2759	Chordata_7711	Actinopteri_186623	Cypriniformes_7952	NA	NA	NA	0	0	0	0	0	0	0	0	0	52	0	0	0	0	0	0	0	0	0	36	0	0	0	0	0	0	0	0	0	0	0	0	0	0	0	0	0	0	0	0	0
ASV1701	CAAGAACCATCATGGCAAGCCTACGAAAAACACACCCCTTAATTAAAATTGCTAACAACGCACTAGTTGACCTACCAGCACCATCTAATATTTCAGCTTGATGAAACTTTGGTTCTCTTCTGGGACTATGCTAGGCTACTCAAATCCTTACCGGCCTATTCTTAGCCATGCACTACACCTCAGATATTTCAACCGCATTTTCATCAGTTGTTCATATCTGCCGAGACGTAAACTACGGCTGGCTCATCCGTAATATGCACGCCAACGGAGCATCATTCTTTTTCCTTTGCATCTACATACACATTGCCCGAGGACTGTACTACGGCTCTTACCTCTACAAGGAAACCTGAAACATCGGCGTAGTCCTTCTACTACTAGTCATAGCAACAGCCTTTGTTG…	Eukaryota_2759	Chordata_7711	Actinopteri_186623	Cypriniformes_7952	Cyprinidae_7953	Barbus_40829	Barbus plebejus_117137	0	0	0	0	0	0	0	0	0	0	0	0	0	0	0	0	0	0	0	0	0	0	0	0	0	0	0	0	0	0	0	0	0	0	0	0	0	0	0	0	0
ASV1713	CAAGAACACTAATGACTAACATTCGAAAGTCCCACCCACTAATAAAAATTGTAAACAATGCATTCATCGACCTTCCAGCCCCATCAAACATTTCATCATGATGAAATTTCGGTTCCCTCCTGGCAATCTGCCTAATCCTACAAATCCTCACAGGCCTATTCCTAGCAATACACTACACATCCGACACAACAACAGCATTCTCCTCTGTCACCCATATCTGCCGAGACGTGAACTACGGCTGAATCATCCGATACATACACGCAAACGGAGCTTCAATGTTTTTTATCTGCTTATATATGCACGTAGGACGAGGCTTATATTACGGGTCTTACACTTTTCTAGAAACATGAAATATTGGAGTAATCCTTCTGCTCACAGTAATAGCCACAGCATTTATAG…	Eukaryota_2759	Chordata_7711	Mammalia_40674	Artiodactyla_91561	Bovidae_9895	Bos_9903	NA	0	0	0	0	0	0	0	0	0	0	0	0	0	0	0	0	0	0	0	0	0	0	0	0	0	0	0	0	0	0	71	0	0	0	0	0	0	0	0	0	0
ASV1723	CAAGAACAATAATGGCAAGCCTACGAAAAACCCACCCACTAATAAAAATCGCTAATGACGCGCTAGTCGATCTTCCAACGCCATCTAACATTTCAGCAATGTGAAATTTCGGATCCCTTCTAGGGTTGTGTTTAATTACCCAAATCCTAACAGGGCTATTCCTAGCCATGCACTACACCTCTGATATCTCAACCGCATTCTCATCAGTCACCCATATTTGCCGAGACGTTAACTACGGCTGGCTCATTCGAAACCTACATGCCAACGGAGCATCCTTCTTCTTTATCTGCCTATATATGCATATTGCACGGGGTCTATATTACGGCTCATACCTTTATAAGGAGACCTGAAACATCGGGGTAGTACTATTTCTTCTGGTTATGATAACGGCCTTCGTGG…	Eukaryota_2759	Chordata_7711	Actinopteri_186623	Cypriniformes_7952	Leuciscidae_2743726	Alburnus_54555	NA	0	0	0	0	0	0	0	0	0	0	0	0	0	0	0	0	0	0	0	0	0	0	0	0	0	0	0	0	0	0	0	0	0	0	0	0	0	0	0	0	0
ASV1727	CAAGAACCATCATGGCAAGCCTACGAAAAACACACCCCTTAATTAAAATTGCTAACAACGCACTAGTTGACCTACCAGCACCATCTAATATTTCAGCTTGATGAAACTTTGGTTCTCTTCTGGGACTTTGCTTGGCTACTCAAATCCTTACCGGCCTATTCTTAGCCATGCACTACACCTCAGATATTTCAACCGCATTTTCATCAGTTGTTCATATCTGCCGAGACGTAAACTACGGCTGGCTCATCCGTAATATGCACGCCAACGGAGCATCATTCTTTTTCCTTTGCATCTACATACACATTGCCCGAGGACTGTACTACGGCTCTTACCTCTACAAGGAAACCTGAAACATCGGCGTAGTCCTTCTACTACTAGTCATAGCAACAGCCTTTGTTG…	Eukaryota_2759	Chordata_7711	Actinopteri_186623	Cypriniformes_7952	Cyprinidae_7953	Barbus_40829	Barbus plebejus_117137	0	0	0	0	0	0	0	0	0	0	0	0	0	0	0	0	0	0	0	0	0	0	0	0	0	0	0	0	0	0	0	0	0	0	0	0	0	0	0	0	0
ASV1729	CAGGAACAGTAATGGCAAGCCTACGAAAAACCCACCCACTGATAAAAATCGCTAATGACGCACTAGTCGACCTCCCAACACCATCTAATATCTCAGTAATATGAAACTTTGGTTCTCTCCTAGGATTATGTTTAATTACCCAAATCCTGACAGGATTATTCCTAGCCATACATTACACCTCTGACATCTCAACCGCGTTCTCATCAGTAACCCACATCTGCCGAGACGTCAATTACGGCTGACTTATTCGAAGCCTACATGCCAACGGCGCATCCTTTTTCTTCATCTGCCTTTACATGCATATTGCACGAGGCCTGTACTATGGATCATACCTTTATAAGGAGACCTGAAACATTGGTGTAGTCCTATTCCTTCTGGTTATAATAACAGCCTTCGTCG…	Eukaryota_2759	Chordata_7711	Actinopteri_186623	Cypriniformes_7952	Leuciscidae_2743726	Telestes_103461	Telestes muticellus_129882	0	0	0	0	0	0	26	0	0	0	0	0	0	0	0	0	0	0	0	0	0	0	0	0	0	0	0	0	0	0	0	0	0	0	0	0	0	0	0	0	0
ASV1747	CAAGAACCACTAATGGCAAGCCTACGAAAAACACACCCTCTCATTAAAATCGCTAACGACGCACTAGTTGACCTACCAACACCATCCAACATCTCAGCATGATGAAACTTTGGATCCCTCCTAGGACTATGCTTAATTACCCAAATTTTAACCGGCCTATTCCTAGCCATACACTACACCTCAGACATTTCAACCGCATTCTCATCTGTTACCCACATCTGCCGAGACGTAAATTACGGCTGACTAATCCGCAATGTACACGCCAACGGAGCATCATTCTTCTTCATCTGTCTTTACATACACATTGCACGAGGACTATATTATGGCTCGTACCTATATAAGGAAACCTGAAACATTGGTGTAGTCCTATTTCTCCTAGTTATAATGACAGCCTTTGTC…	Eukaryota_2759	Chordata_7711	Actinopteri_186623	Cypriniformes_7952	NA	NA	NA	0	0	0	0	0	0	0	0	0	0	0	0	0	0	0	0	0	0	0	0	0	0	0	0	0	0	0	0	0	0	0	0	0	0	0	0	0	0	0	0	0
ASV1776	CAAGAACAATAATGGCAAGCCTACGAAAAACCCACCCACTAATAAAAATCGCCAATGACGCACTAGTCGACCTTCCGACACCATCTAATATCTCAGCACTATGAAACTTCGGGTCTCTCCTGGGATTATGTTTAATTACCCAAATCCTAACAGGACTATTCCTAGCAATGCACTACACCTCCGACATCTCAACCGCATTTTCATCAGTTGTCCATATCTGCCGAGATGTAAACTACGGCTGGCTGATCCGTAACATGCACGCCAACGGAGCATCATTCTTTTTCCTTTGCATCTACATACACATTGCCCGAGGACTGTACTACGGCTCTTACCTCTACAAGGAAACCTGAAACATCGGCGTAATTCTCCTACTACTAGTCATAGCGACAGCCTTCGTTG…	Eukaryota_2759	Chordata_7711	Actinopteri_186623	Cypriniformes_7952	NA	NA	NA	0	0	0	0	0	0	0	0	0	0	0	0	0	0	0	0	0	0	0	0	0	0	0	0	0	0	0	0	0	0	0	0	0	0	0	0	0	0	0	0	0
ASV1777	CAAGAACCATCATGGCAAGCCTACGAAAAACGCACCCCCTAATTAAAATTGCTAACAACGCACTAGTTGACCTACCAGCACCATCTAATATTTCAGCTTGATGAAATTTTGGTTCTCTTCTGGGACTATGCTTAGCTACTCAAATCCTTACCGGCCTATTCTTAGCCATGCATTACACCTCAGATATTTCAACCGCATTTTCATCAGTTGTCCATATCTGCCGAGATGTTAACTACGGCTGACTTATTCGAAGTCTACATGCCAATGGAGCCTCCTTCTTCTTCATCTGTCTTTACATACACATTGCACGAGGACTATATTATGGCTCGTACCTATATAAGGAAACCTGAAACATTGGTGTAGTCCTATTTCTCCTAGTTATAATGACAGCCTTTGTCG…	Eukaryota_2759	Chordata_7711	Actinopteri_186623	Cypriniformes_7952	NA	NA	NA	0	0	0	0	0	0	0	0	0	0	0	0	0	0	0	0	0	0	0	0	0	0	0	0	0	0	0	0	0	0	0	0	0	0	0	0	0	0	0	0	0
ASV1783	TAGAAACCTCTAATGGCAAGCCTACGAAAAACCCACCCCCTACTCAAGATCGCTAACGACGCAGTAGTAGACCTCCCAGCACCGTCCAACATTTCAGTCTGATGAAATTTTGGATCCCTTTTAGGACTATGCTTGGCCACACAAATCCTTACAGGACTTTTCCTAGCCATACACTACACCTCAGACATCGCTACCGCTTTCTCGTCAGTGGCCCACATTTGTCGAGACGTAAATTACGGGTGACTTATCCGAAACATGCATGCAAACGGAGCCTCATTCTTTTTCATCTGCATTTATGCACACATTGCTCGGGGACTGTACTACGGTTCTTATCTTTACATAGAAACTTGAAACATCGGAGTAGTACTACTTCTTTTAGTTATGATGACTGCCTTCGTT…	Eukaryota_2759	Chordata_7711	Actinopteri_186623	Clupeiformes_32446	Engraulidae_43062	Engraulis_42891	NA	0	0	0	0	0	0	0	0	0	0	0	0	0	0	0	0	0	0	0	0	0	0	30	0	0	0	0	0	0	0	0	0	0	0	0	0	0	0	0	0	0
ASV1804	CAAGAACAATAATGGCAAGCCTACGAAAGACCCACCCACTAATAAAAATCGCCAACGACGCACTAGTCGACCTCCCAACACCGTCTAATATCTCAGCATTGTGAAACTTCGGTTCCCTCCTAGGATTATGTTTAATTACCCAAATCCTGACAGGACTATTCCTGGCAATGCACTACACTTCCGACATCTCAACCGCGTTTTCATCCGTCACCCATATCTGCCGAGATGTTAACTACGGCTGACTTATTCGGAATCTGCATGCCAATGGAGCATCCTTCTTCTTCATCTGTCTCTACATACATATTGCACGGGGCCTATATTATGGCTCGTACCTATACAAAGAAACCTGAAACATTGGTGTAGTCCTGTTTCTCCTAGTTATAATGACAGCCTTCGTCG…	Eukaryota_2759	Chordata_7711	Actinopteri_186623	Cypriniformes_7952	Leuciscidae_2743726	Squalius_233201	Squalius lucumonis_103203	0	0	0	0	0	0	0	0	0	0	0	0	0	0	0	0	50	0	0	0	0	0	0	0	0	0	0	0	0	0	0	0	42	0	0	0	0	0	0	0	0
ASV1805	AGGGAGCATTAATGGCCGCCCTCCGTAAAACACACCCCCTATTAAAAATCGCAAATCATGCACTTGTTGACCTGCCGGCCCCTTCAAATATTTCAGTTTGATGAAATTTCGGTTCGCTCTTAGGCCTATGCTTGATTTCCCAAATTCTTACAGGTCTATTTTTAGCTATACATTATACTTCAGATATCGCAACAGCCTTCTCCTCCATCGCACACATTTGTCGAGATGTTAACTATGGCTGACTTATTCGTAATCTTCACGCCAATGGTGCATCTTTCTTCTTTATTTGTATTTACCTTCACATTGGCCGAGGCCTGTACTACGGCTCATACCTGTATAAAGAAACATGAAACATCGGGGTAATCCTTCTCCTCTTAGTAATAATGACAGCCTTCGTAG…	Eukaryota_2759	Chordata_7711	Actinopteri_186623	order_Moronidae_42148	Moronidae_42148	Dicentrarchus_13488	Dicentrarchus labrax_13489	0	0	0	0	0	0	0	0	0	0	0	0	0	0	0	0	0	0	0	0	0	0	0	0	21	0	0	0	0	71	0	0	0	0	0	0	0	0	0	0	0
ASV1832	CAAGAACATCTAATGGCAAGCCTACGGAAGACGCATCCACTAATAAAAATCGCCAACGGCGCACTCGTTGATCTCCCGACACCCTCCAATATTTCTGCACTCTGGAACTTTGGTTCTCTTCTAGGACTATGTTTAATTACCCAAATTCTTACAGGACTATTTCTAGCCATACATTATACATCTGACATCTCAACCGCGTTTTCATCAGTTACCCACATCTGCCGGGACGTTAATTATGGATGACTAATTCGGAATATACACGCCAACGGCGCATCATTCTTCTTTATCTGTATTTATATACATATTGCCCGAGGCCTTTATTATGGTTCATATCTTTATAAGGAAACCTGAAATATCGGCGTAGTTCTGCTCCTCCTGGTCATAATAACGGCCTTTGTA…	Eukaryota_2759	Chordata_7711	Actinopteri_186623	Cypriniformes_7952	Leuciscidae_2743726	Phoxinus_42662	Phoxinus lumaireul_882978	0	0	0	0	0	0	0	0	0	0	44	0	0	0	0	0	0	0	0	0	0	0	0	0	0	0	0	0	0	0	0	0	0	0	0	0	0	0	0	0	0
ASV1855	CAAGAACCATCATGGCAAGCCTACGAAAAACACACCCCTTAATTAAAATTGCTAACAACGCACTAGTTGACCTACCAGCACCATCTAATATTTCAGCTTGATGAAACTTTGGATCCCTCCTAGGACTATGCTTAATTACCCAAATTTTAACCGGCCTATTCCTAGCCATACACTACACCTCAGACATTTCAACCGCATTCTCATCTGTTACCCACATCTGCCGAGACGTAAATTACGGCTGACTAATCCGCAATGTACACGCCAACGGAGCATCATTCTTCTTCATTTGCATTTACATACACATCGCCCGAGGCCTATACTACGGATCATACCTTTACAAAGAAACCTGAAACATTGGTGTAGTCCTTCTACTACTAGTCATGATAACAGCCTTCGTTG…	Eukaryota_2759	Chordata_7711	Actinopteri_186623	Cypriniformes_7952	NA	NA	NA	0	0	0	0	0	0	0	0	0	0	0	0	0	0	0	0	0	0	0	0	0	0	0	0	0	0	0	0	0	0	0	0	0	0	0	0	0	0	0	0	12
ASV1863	TAAAAACCCTTTAATGGCAAGCCTACGAAAAACACACCCTCTAATCAAAATTGCTAATGACGCACTAGTTGACCTCCCAGCCCCATCTAACATTTCAGTATGATGAAATTTTGGCTCACTGTTAGGACTATGCTTAATTACCCAAATTTTAACAGGATTATTTCTAGCCATACATTACACATCTGATATCACCACTGCCTTCTCATCCGTGGCCCATATCTGCCGCGATGTGAATTATGGGTGACTTATCCGTAATATTCATGCCAATGGCGCATCACTTTTCTTTATTTGTATTTACATTCACATTGCCCGAGGACTATATTATGGATCTTATCTTTATAAAGAAACCTGAAACATTGGTGTAGTCCTATTTCTCCTAGTTATGATGACGGCCTTCGT…	Eukaryota_2759	Chordata_7711	Actinopteri_186623	Cypriniformes_7952	Cobitidae_7982	Cobitis_47718	Cobitis bilineata_66303	0	0	0	0	0	0	0	0	0	0	0	0	0	0	0	0	0	0	0	0	0	0	0	0	0	0	0	0	0	0	0	0	0	0	0	0	0	0	0	35	0
ASV1872	TAAAAACCCTTTAATGGCAAGCCTACGAAAAACACACCCTCTAATCAAAATTGCTAATGACGCACTAGTTGACCTCCCAGCCCCATCTAACATTTCAGTATGATGAAATTTTGGCTCACTGTTAGGACTATGCTTAATTACCCAAATTTTAACAGGATTATTTCTAGCCATACATTACACATCTGATATCACCACTGCCTTCTCATCCGTGGCCCATATCTGCCGCGATGTGAATTATGGGTGACTTATCCGTAATATTCATGCCAATGGCGCATCACTTTTCTTTATTTGTATTTACATTCACATTGCCCGAGGACTATATTATGGATCTTACCTTTATAAAGAAACTTGAAATATTGGAGTAATTCCTCTCCTACTTGTTATAATAACAGCATTTGT…	Eukaryota_2759	Chordata_7711	Actinopteri_186623	Cypriniformes_7952	Cobitidae_7982	Cobitis_47718	Cobitis bilineata_66303	0	0	0	0	0	0	0	0	0	0	0	0	0	0	0	0	0	0	0	0	0	0	21	0	0	0	0	0	0	0	0	0	0	0	0	0	0	0	0	0	0
ASV1876	TAAAAACCCTTTAATGGCAAGCCTACGAAAAACACACCCTCTAATCAAAATTGCTAATGACGCACTAGTTGACCTCCCAGCCCCATCTAACATTTCAGTATGATGAAATTTTGGCTCACTGTTAGGACTATGCTTAATTACCCAAATTTTAACAGGATTATTTCTAGCCATACATTACACATCTGATATCACCACTGCCTTCTCATCCGTGGCCCATATCTGCCGCGATGTGAATTACGGGTGACTTATCCGTAATATTCATGCCAATGGCGCATCACTTTTCTTTATTTGTATTTACATTCACATTGCCCGAGGACTATATTATGGATCTTACCTTTATAAAGAAACTTGAAATATTGGAGTAATTCCTCTCCTACTTGTTATAATAACAGCATTTGT…	Eukaryota_2759	Chordata_7711	Actinopteri_186623	Cypriniformes_7952	Cobitidae_7982	Cobitis_47718	Cobitis bilineata_66303	0	0	0	0	0	0	0	0	0	0	0	0	0	0	0	0	0	0	0	0	0	0	0	0	0	0	0	0	0	0	0	0	0	0	0	0	0	0	0	0	0
ASV1962	TAAAAACCCTTTAATGGCAAGCCTACGAAAAACACACCCTCTAATCAAAATTGCTAATGACGCACTAGTTGACCTCCCAGCCCCATCTAACATTTCAGTATGATGAAATTTTGGCTCACTGTTAGGACTATGCTTAATTACCCAAATTTTAACAGGATTATTTCTAGCCATACATTACACATCTGATATCACCACTGCCTTCTCATCCGTGGCCCATATCTGCCGCGATGTGAATTATGGGTGACTTATCCGTAATATTCATGCCAATGGCGCATCACTTTTCTTTATTTGTATTTATATTCACATTGCCCGAGGACTATATTATGGATCTTATCTTTATAAAGAAACTTGAAATATCGGAGTAATTCTTCTACTACTAGTCATGATAACAGCCTTCGT…	Eukaryota_2759	Chordata_7711	Actinopteri_186623	Cypriniformes_7952	Cobitidae_7982	Cobitis_47718	Cobitis bilineata_66303	0	0	0	0	0	0	0	0	0	32	0	0	0	0	0	0	0	0	0	42	0	0	0	0	0	0	0	0	0	0	0	0	0	0	0	0	0	0	0	0	0
ASV1980	CAAGAACAAACTAATGACCAATTTACGGAAATCTCATCCCCTAATAAAAATTATTAACCACTCTTTTATTGACCTACCAACTCCCTCTAACATCTCAGCCTGATGAAATTTTGGCTCTCTATTAGGTGTATGCTTAGCCCTACAAATCACCACTGGCTTATTCTTAGCCATACATTACACCGCAGACACTACAACAGCTTTTTCATCAATCACCCACATTTGTCGAGATGTAAATTACGGCTGATTAATCCGTTATATACACGCTAATGGAGCATCCTTATTTTTTATTTTCCTTTACTTCCACATTGGACGAGGAATTTACTACGGCTCTTACACCTTCATAGAAACCTGAAATATCGGTGTAATCCTATTATTTACAGTAATAGCAACTGCTTTCAT…	Eukaryota_2759	Chordata_7711	Mammalia_40674	Rodentia_9989	Myocastoridae_10155	Myocastor_10156	Myocastor coypus_10157	0	0	0	0	0	0	0	0	0	0	0	0	0	0	0	0	0	0	0	0	0	0	0	0	0	0	0	30	0	0	0	0	0	35	0	0	0	0	0	0	0
ASV1996	CAAGAACCATCATGGCAAGCCTACGAAAAACACACCCCTTAATTAAAATTGCTAACAACGCACTAGTTGACCTACCAGCCCCCTCTCCTATTTCCGCTTGATGACACTTTGGTTCTCTTCTGGGACTCTGCTTGGCTACTCAAATCCTTACCGGCCTATTCTTAGCCATGCACTACACCTCAGATATTTCAACCGCATTTTCATCAGTTGTTCATATCTGCCGAGACGTAAACTACGGCTGGCTCATCCGTAATATGCACGCCAACGGAGCATCATTCTTTTTCCTTTGCATCTACATACACATTGCCCGAGGACTGTACTACGGCTCTTACCTCTACAAGGAAACCTGAAACATCGGCGTAGTCCTTCTACTACTAGTCATAGCAACAGCCTTTGTTG…	Eukaryota_2759	Chordata_7711	Actinopteri_186623	Cypriniformes_7952	Cyprinidae_7953	Barbus_40829	Barbus plebejus_117137	0	0	11	0	37	0	0	0	0	0	0	0	0	0	0	0	0	0	0	0	0	0	0	22	0	0	0	0	0	0	0	0	0	0	0	0	0	0	0	0	0
ASV2031	CAAGAACTAATGGCAAGCCTACGAAAAACCCACCCACTAATAAAAATCGCCAATGACGCGCTAGTCGACCTCCCAACACCATCTAATATTTCAGCAATATGAAACTTCGGATCCCTACTAGGATTATGTTTAATTACCCAAATCCTGACAGGATTGTTCTTAGCCATGCATTACACCTCTGATATCTCAACCGCATTCTCGTCAGTAACCCATATCTGCCGAGACGTTAACTACGGCTGACTCATCCGAAGCCTACATGCCAACGGGGCATCCTTTTTCTTCATCTGTCTTTACATGCACATCGCACGAGGCCTGTATTACGGGTCATACCTCTATAAAGAGACCTGAAACATTGGTGTAGTCCTATTCCTTTTGGTTATAATAACAGCCTTTGTAGGC…	Eukaryota_2759	Chordata_7711	Actinopteri_186623	Cypriniformes_7952	Leuciscidae_2743726	Protochondrostoma_437168	Protochondrostoma genei_98388	0	0	0	0	0	0	0	0	0	0	0	0	0	0	0	0	0	0	0	0	0	0	0	0	0	0	0	0	0	0	0	0	0	0	0	0	0	0	0	19	0
ASV2117	CAAGAACCATCATGGCAAGCCTACGAAAAACACACCCCTTAATTAAAATTGCTAACAACGCACTAGTTGACCTACCAGCCCCCTCTCCTCTTTCCGCTTTATTCCCCTTTGTTTCTCTTCTGGGACTCTGCTTTGCTCCTCAAATCCTTACCGGCCTATTCTTAGCACTGCCCTACACCTCAGATATTTCAACCGCATTTTCATCAGTTGTTCATATCTGCCGAGACGTAAACTACGGCTGGCTCATCCGTAATATGCACGCCAACGGAGCATCATTCTTTTTCCTTTGCATCTACATACACATTGCCCGAGGACTGTACTACGGCTCTTACCTCTACAAGGAAACCTGAAACATCGGCGTAGTCCTTCTACTACTAGTCATAGCAACAGCCTTTGTTG…	Eukaryota_2759	Chordata_7711	Actinopteri_186623	Cypriniformes_7952	Cyprinidae_7953	Barbus_40829	NA	0	0	0	0	28	0	0	0	0	0	0	0	0	0	0	0	0	0	0	0	0	0	0	22	0	0	0	0	0	0	0	0	0	0	0	0	0	0	0	0	0
ASV2120	TAAAAACCCTTTAATGGCAAGCCTACGAAAAACACACCCTCTAATCAAAATTGCTAATGACGCACTAGTTGACCTCCCAGCCCCATCTAACATTTCAGTATGATGAAATTTTGGCTCACTGTTAGGACTATGCTTAATCACCCAAATTTTAACAGGATTATTTCTAGCCATACATTACACATCTGATATCACCACTGCCTTCTCATCCGTGGCCCATATCTGCCGCGATGTGAATTATGGGTGACTTATCCGTAATATTCATGCCAATGGCGCATCACTTTTCTTTATTTGTATTTACATTCACATTGCCCGAGGACTATATTATGGATCTTATCTTTATAAAGAAACCTGAAACATTGGTGTAATCCTTCTACTACTAGTCATGATAACAGCCTTCGT…	Eukaryota_2759	Chordata_7711	Actinopteri_186623	Cypriniformes_7952	Cobitidae_7982	Cobitis_47718	Cobitis bilineata_66303	0	0	0	0	0	0	0	0	0	0	0	0	0	0	0	0	0	0	0	0	0	0	0	0	37	0	0	0	0	0	0	0	0	0	0	0	0	0	0	0	0
ASV2135	CAAGAACAATAATGGCAAGCCTACGAAAGACCCACCCACTAATAAAAATCGCCAACGACGCACTAGTCGACCTTCCAGCACCGTCTAATATCTCAGCATTGTGAAACTTCGGTTCCCTCCTAGGATTATGTTTAATTACCCAAATCCTGACAGGACTATTCCTGGCAATGCACTACACTTCCGACATCTCAACCGCGTTTTCATCCGTCACCCATATCTGCCGAGATGTTAACTACGGCTGACTTATTCGGAATCTGCATGCCAATGGAGCATCCTTCTTCTTCATCTGTCTCTACATACATATTGCACGGGGCCTATATTATGGCTCGTACCTATACAAAGAAACCTGAAACATTGGTGTAGTCCTGTTTCTCCTAGTTATAATGACAGCCTTCGTCG…	Eukaryota_2759	Chordata_7711	Actinopteri_186623	Cypriniformes_7952	Leuciscidae_2743726	Squalius_233201	Squalius lucumonis_103203	0	0	0	0	0	0	0	0	0	0	0	0	0	0	0	0	37	0	0	0	0	0	0	0	0	0	0	0	0	0	0	0	21	0	0	0	0	0	0	0	0
ASV2150	CAAGAACCATCATGGCAAGCCTACGAAAAACACACCCCTTAATTAAAATTGCTAACAACGCACTAGTTGACCTACCAGCCCCCTCTCCTCTTTCCGCTTTATGCACCTTTGGTTCTCTTCTGGGACTCTGCTTGGCTCCTCAAATCCTTACCGGCCTATTCTTAGCCATGCACTACACCTCAGATATTTCAACCGCATTTTCATCAGTTGTTCATATCTGCCGAGACGTAAACTACGGCTGGCTCATCCGTAATATGCACGCCAACGGAGCATCATTCTTTTTCCTTTGCATCTACATACACATTGCCCGAGGACTGTACTACGGCTCTTACCTCTACAAGGAAACCTGAAACATCGGCGTAGTCCTTCTACTACTAGTCATAGCAACAGCCTTTGTTG…	Eukaryota_2759	Chordata_7711	Actinopteri_186623	Cypriniformes_7952	Cyprinidae_7953	Barbus_40829	NA	0	0	0	0	21	0	0	0	0	0	0	0	0	0	0	0	0	0	0	0	0	0	12	15	0	0	0	0	0	0	0	0	0	0	0	0	0	0	0	0	0
ASV2157	TAAGAACTTAATGACCAACATTCGAAAATCACACCCCCTTATCAAAATTATTAATCACTCATTCATCGATCTACCCACCCCATCTAACATCTCAGCATGATGAAACTTCGGCTCCCTTCTAGGAGTCTGCCTAATCTTACAAATCCTCACCGGCCTCTTTTTGGCCATACACTACACATCAGACACAATAACCGCCTTTTCATCAGTTACCCACATCTGTCGCGACGTTAATTATGGCTGAATCATCCGATATTTACACGCCAACGGAGCTTCTATATTCTTTATCTGCCTGTACATACATGTAGGACGGGGAATGTACTACGGCTCCTACACCTTCTCAGAGACATGAAACATTGGAATCATACTATTATTTACAGTCATAGCCACAGCTTTTATGGG…	Eukaryota_2759	Chordata_7711	Mammalia_40674	Carnivora_33554	Felidae_9681	Felis_9682	Felis catus_9685	0	0	0	0	0	0	0	0	0	0	0	0	0	32	0	0	0	0	0	0	0	0	23	0	0	0	0	0	0	0	0	0	0	0	0	0	0	0	0	0	0
ASV2199	CAAGAACATCTAATGGCAAGCCTACGGAAGACGCATCCACTAATAAAAATCGCCAACGGCGCACTCGTTGATCTCCCCACACCCTCCAATATTTCTGCACTCTGGAACTTTGGTTCTCTTCTAGGACTATGTTTAATTACCCAAATTCTTACAGGACTATTTCTAGCCATACATTATACATCTGACATCTCAACCGCGTTTTCATCAGTTACCCACATCTGCCGGGACGTTAATTATGGATGACTAATTCGGAATATACACGCCAACGGCGCATCATTCTTCTTTATCTGTATTTATATACATATTGCCCGAGGTCTTTATTATGGTTCATATCTTTATAAGGAAACCTGAAATATCGGCGTAGTTCTGCTCCTCCTGGTCATAATAACGGCCTTTGTA…	Eukaryota_2759	Chordata_7711	Actinopteri_186623	Cypriniformes_7952	Leuciscidae_2743726	Phoxinus_42662	Phoxinus lumaireul_882978	0	0	0	0	0	0	0	0	0	0	0	0	0	0	0	0	0	0	0	12	0	0	0	0	0	0	0	0	0	0	0	0	0	0	0	20	0	0	0	0	0
ASV2240	TAAAAACCCTTTAATGGCAAGCCTACGAAAAACACACCCTCTAATCAAAATTGCTAATGACGCACTAGTTGACCTCCCAGCCCCATCTAACATTTCAGTATGATGAAATTTTGGCTCACTGTTAGGACTATGCTTAATTACCCAAATTTTAACAGGATTATTTCTAGCCATACATTACACATCTGATATCACCACTGCCTTCTCATCCGTGGCCCATATCTGCCGCGATGTAAATTATGGGTGACTTATCCGTAATATTCATGCCAATGGCGCATCACTTTTCTTTATTTGTATTTACATTCACATTGCCCGAGGACTATATTATGGATCTTATCTTTACAAAGAAACTTGAAATATCGGAGTAATCCTTCTCCTACTTGTTATAATAACAGCATTTGT…	Eukaryota_2759	Chordata_7711	Actinopteri_186623	Cypriniformes_7952	Cobitidae_7982	Cobitis_47718	Cobitis bilineata_66303	0	0	0	0	0	0	0	0	0	18	0	0	0	0	0	0	0	0	0	0	0	0	0	0	0	0	0	0	0	0	0	0	0	0	0	0	0	0	0	0	0
ASV2254	CAAGAACAATAATGGCAAGCCTACGAAAAACCCACCCACTAATAAAAATCGCCAATGACGCACTAGTCGACCTTCCGACACCATCTAACATTTCAGCAATGTGAAATTTCGGATCCCTTCTAGGGTTGTGTTTAATTACCCAAATCCTAACAGGACTATTCCTAGCCATGCACTACACCTCTGATATCTCAACCGCATTCTCATCAGTCACCCATATTTGCCGAGACGTTAACTACGGCTGGCTCATTCGAAACCTACATGCCAACGGAGCATCCTTCTTCTTTATCTGCCTATATATGCATATTGCACGGGGTCTATATTACGGCTCATACCTTTATAAGGAGACCTGAAACATCGGGGTAGTACTATTTCTTCTGGTTATGATAACAGCCTTCGTGG…	Eukaryota_2759	Chordata_7711	Actinopteri_186623	Cypriniformes_7952	Leuciscidae_2743726	Alburnus_54555	NA	0	0	0	0	0	0	0	0	0	0	0	0	0	0	0	0	0	0	0	0	0	0	0	0	0	0	0	0	0	0	0	0	0	0	0	0	0	0	0	0	0
ASV2296	CAAGAACCATCATGGCAAGCCTACGAAAAACACACCCCTTAATTAAAATTGCTAACAACGCACTAGTTGACCTACCAGCCCCCTCTACTCTTTCAGCTTGCTGCACCTTTGGTTCTCTTCTGGGACTATGCTTGGCTACTCAACTCCTTACCGGCCTCTTCTTAGCCATGCCCTACACCTCAGATATTTCAACCGCATTTTCATCAGTTGTTCATATCTGCCGAGACGTAAACTACGGCTGGCTCATCCGTAATATGCACGCCAACGGAGCATCATTCTTTTTCCTTTGCATCTACATACACATTGCCCGAGGACTGTACTACGGCTCTTACCTCTACAAGGAAACCTGAAACATCGGCGTAGTCCTTCTACTACTAGTCATAGCAACAGCCTTTGTTG…	Eukaryota_2759	Chordata_7711	Actinopteri_186623	Cypriniformes_7952	Cyprinidae_7953	Barbus_40829	NA	0	0	0	0	23	0	0	0	0	0	0	0	0	0	0	0	0	0	0	0	0	0	0	12	0	0	0	0	0	0	0	0	0	0	0	0	0	0	0	0	0
ASV2399	TAAGAACATTAATGACCAACATTCGAAAAACCCACCCACTAGCCAAAATTGTTAATAACTCATTCATTGACCTCCCAGCGCCGTCTAACATCTCTGCTTGATGGAACTTCGGATCCTTACTAGGAGTATGCTTGATTCTACAGATTCTAACAGGTTTATTCTTAGCTATGCACTATACATCGGACACAGCCACAGCTTTTTCATCAGTCACCCACATCTGCCGAGACGTTAACTACGGCTGAATTATCCGCTATATGCACGCAAATGGCGCTTCCATATTCTTTATCTGCCTATTCCTACATGTAGGACGAGGCCTATATTACGGATCCTATGTATTCATAGAAACATGAAACATTGGAATTGTACTATTATTCGCAACCATAGCCACAGCATTCATGG…	Eukaryota_2759	Chordata_7711	Mammalia_40674	Carnivora_33554	Canidae_9608	Canis_9611	Canis lupus_9612	0	0	0	0	0	0	0	0	0	0	0	0	0	0	0	0	14	0	0	0	0	0	16	0	0	0	0	0	0	0	0	0	0	0	0	0	0	0	0	0	0
ASV2416	TAAAAACCCTTTAATGGCAAGCCTACGAAAAACACACCCTCTAATCAAAATTGCTAATGACGCACTAGTTGACCTCCCAGCCCCATCTAACATTTCAGTATGATGAAATTTTGGCTCACTGTTAGGACTATGCTTAATCACCCAAATTTTAACAGGATTATTTCTAGCCATACATTACACATCTGATATCACCACTGCCTTCTCATCCGTGGCCCATATCTGCCGCGATGTGAATTATGGGTGACTTATCCGTAATATTCATGCCAATGGCGCATCACTTTTCTTTATTTGTATTTACATTCACATTGCCCGAGGACTATATTATGGATCTTATCTTTATAAAGAAACTTGAAATATCGGAGTAATTCCTCTCCTACTTGTTATAATAACAGCATTTGT…	Eukaryota_2759	Chordata_7711	Actinopteri_186623	Cypriniformes_7952	Cobitidae_7982	Cobitis_47718	Cobitis bilineata_66303	0	0	0	0	0	0	0	0	0	0	0	0	0	0	0	0	0	0	0	0	0	0	0	0	0	0	0	0	0	0	0	0	0	0	0	0	0	0	0	0	0
ASV2426	CAAGAACCACTAATGGCAAGCCTACGAAAAACACACCCTCTCATTAAAATCGCTAACGACGCACTAGTCGACCTCCCAGCACCTTCTAATATCTCAGTCTGATGAAACTTTGGCTCACTACTAGGCCTATGTTTAGCTACCCAAATTCTTACCGGGCTCTTCCTAGCCATGCACTATACCTCCGACATTTCAACAGCTTTCTCCTCTGTTTGCCACATCTGCCGAGATGTTAGTTACGGCTGACTCATTCGAAACATCCATGCCAACGGAGCATCTTTCTTTTTTATCTGTATTTATATACATATCGCCCGAGGACTTTACTACGGCTCGTACCTCTACAAAGAAACCTGGAATATCGGAGTTGTACTTTTACTTCTCACTATAATAACTGCCTTTGTA…	Eukaryota_2759	Chordata_7711	Actinopteri_186623	Salmoniformes_8006	Salmonidae_8015	NA	NA	0	0	0	0	0	0	0	0	0	0	0	0	0	0	0	0	0	0	0	0	0	0	0	0	12	0	0	0	0	16	0	0	0	0	0	0	0	0	0	0	0
[truncated: 58 more columns]

## Sheet: Sheet2
ASV_ID	sequence	superkingdom	phylum	class	order	family	genus	species	CNEG02	SPY211724	SPY211725	SPY211726	SPY211727	SPY211728	SPY211729	SPY211730	SPY211731	SPY211732	SPY211733	SPY211734	SPY211735	SPY211736	SPY211737	SPY211738	SPY211739	SPY211740	SPY211741	SPY211742	SPY211743	SPY211744	SPY211746	SPY211747	SPY211754	SPY211755	SPY211756	SPY211757	SPY211759	SPY211760	SPY211761	SPY211762	SPY211763	SPY211764	SPY211765	SPY211766	SPY211767	SPY211768	SPY211769	SPY211770	SPY211771
ASV1	CAAGAACCATCATGGCAAGCCTACGAAAAACACACCCCTTAATTAAAATTGCTAACAACGCACTAGTTGACCTACCAGCACCATCTAATATTTCAGCTTGATGAAACTTTGGTTCTCTTCTGGGACTATGCTTGGCTACTCAAATCCTTACCGGCCTATTCTTAGCCATGCACTACACCTCAGATATTTCAACCGCATTTTCATCAGTTGTTCATATCTGCCGAGACGTAAACTACGGCTGGCTCATCCGTAATATGCACGCCAACGGAGCATCATTCTTTTTCCTTTGCATCTACATACACATTGCCCGAGGACTGTACTACGGCTCTTACCTCTACAAGGAAACCTGAAACATCGGCGTAGTCCTTCTACTACTAGTCATAGCAACAGCCTTTGTTG…	Eukaryota_2759	Chordata_7711	Actinopteri_186623	Cypriniformes_7952	Cyprinidae_7953	Barbus_40829	Barbus plebejus_117137	11	29	156464	4157	537213	12626	26381	16424	1610	12959	95041	16992	90564	14875	1749	7660	9422	65316	12448	6244	30057	18156	92436	274138	12005	15624	13544	11832	13	5831	18164	5636	7622	702	224216	6720	332	14231	12818	682	123296
ASV2	CAAGAACAATAATGGCAAGCCTACGAAAAACCCACCCACTAATAAAAATCGCCAATGACGCACTAGTCGACCTTCCGACACCATCTAATATCTCAGCACTATGAAACTTCGGGTCTCTCCTGGGATTATGTTTAATTACCCAAATCCTAACAGGACTATTCCTAGCAATGCACTACACCTCCGACATCTCAACCGCATTTTCATCGGTAACCCATATCTGCCGAGATGTTAACTACGGCTGACTTATTCGAAGTCTACATGCCAATGGAGCCTCCTTCTTCTTCATCTGTCTTTACATACACATTGCACGAGGACTATATTATGGCTCGTACCTATATAAGGAAACCTGAAACATTGGTGTAGTCCTATTTCTCCTAGTTATAATGACAGCCTTTGTCG…	Eukaryota_2759	Chordata_7711	Actinopteri_186623	Cypriniformes_7952	Leuciscidae_2743726	Squalius_233201	NA	0	22	11694	10132	12310	912	14742	9845	2319	28344	38851	2649	15432	1355	1439	6201	5489	30282	2207	0	0	0	0	0	11392	30138	24330	38343	4624	6145	4171	2613	9116	17817	53392	10282	2186	8927	2716	3576	47352
ASV3	CAGGAACAGTAATGGCAAGCCTACGAAAAACCCACCCACTGATAAAAATCGCTAATGACGCACTAGTCGACCTCCCAACACCATCTAATATCTCAGTAATATGAAACTTCGGTTCTCTCCTAGGATTATGTTTAATTACCCAAATCCTGACAGGATTATTCCTAGCCATACATTACACCTCTGACATCTCAACCGCGTTCTCATCAGTAACCCACATCTGCCGAGACGTCAATTACGGCTGACTTATCCGAAGCCTACATGCCAATGGCGCATCCTTTTTCTTCATCTGCCTTTACATGCATATTGCACGAGGCCTGTACTATGGATCATACCTTTATAAAGAGACCTGAAATATTGGTGTAGTCCTATTCCTTCTGGTTATGATAACAGCCTTCGTCG…	Eukaryota_2759	Chordata_7711	Actinopteri_186623	Cypriniformes_7952	Leuciscidae_2743726	Telestes_103461	Telestes muticellus_129882	0	203610	0	12	0	5648	5262	995	57008	950	283	1884	2086	1274	0	326	0	3610	197191	221	0	3366	2345	75	0	0	0	0	0	0	54	0	0	146	0	0	0	0	6185	0	170
ASV4	TAGAAACAATAATGGCAAACCTACGAAAAACCCACCCACTTCTAAAAATTGCTAACGATGCCCTAGTGGATCTACCAACCCCATCCAATATTTCAGCATGATGAAATTTTGGCTCTCTTCTAGGATTATGTCTTATTTCACAAATCCTTACAGGACTATTCCTAGCCATACATTATACATCAGACATCTCAACTGCCTTCTCCTCAGTAGCTCACATCTGCCGAGACGTCAACTATGGATGACTAATTCGCAACCTACATGCAAATGGGGCCTCATTCTTCTTTATCTGCCTATACCTCCACATTGCCCGAGGGCTTTACTACGGCTCATACCTTTACATAGAAACATGAAACATTGGAGTTGTATTATTCCTATTAGTAATAATAACAGCATTCGTAG…	Eukaryota_2759	Chordata_7711	Actinopteri_186623	Anguilliformes_7933	Anguillidae_7934	Anguilla_7935	Anguilla anguilla_7936	0	49448	12887	0	56412	0	4237	4578	0	14	0	14251	35885	3653	926	13	2915	18847	0	0	0	0	13490	0	6293	12289	12695	16363	11363	3848	0	3409	13200	28	6168	0	923	0	5576	0	1971
ASV5	TAGAAACCCTAATGGCAAGCCTACGAAAAACCCACCCACTCATAAAAATCGCCAACGACGCACTAGTCGACCTCCCAGCCCCTTCTAACATTTCAGTCTGATGAAACTTCGGCTCACTTTTAGGGATGTGTTTAGCGGCACAAATTTTAACAGGACTATTCCTGGCTATACACTACACTTCTGATATCGCAACGGCATTCTCTTCTGTCGTCCACATTTGCCGTGACGTAAACTATGGATGACTAATCCGGAGCATGCACGCAAACGGAGCATCATTCTTCTTCATCTGCATTTACGCCCACATTGGCCGAGGCCTTTACTACGGCTCATACGTTTACAAGGAGACATGAACCATTGGAGTAATCCTTCTCCTTCTTGTTATAATGACTGCCTTTGTAG…	Eukaryota_2759	Chordata_7711	Actinopteri_186623	Clupeiformes_32446	Clupeidae_55118	Alosa_34772	Alosa fallax_278165	0	0	0	0	0	0	0	0	0	0	0	0	0	0	67	0	0	0	0	0	0	0	0	0	0	0	24863	531104	0	22	0	291	8388	129	0	0	16413	0	0	0	0
ASV6	CAAGAACCTAATGGCCAACCTCCGAAAAACTCACCCCCTCCTAAAAATTGCTAATGACGCACTAGTCGATCTCCCAGCACCATCTAACATCTCAGTTTGATGAAACTTTGGCTCACTCTTAGGCTTATGTCTAGCCACCCAAATTCTTACCGGACTCTTCCTAGCCATACACTACACCTCCGATATCTCAACAGCCTTTTCCTCTGTTTGCCACATTTGCCGAGATGTTAGCTACGGCTGACTCATCCGAAACATTCACGCTAACGGAGCATCTTTCTTCTTTATCTGTATTTATATACATATCGCCCGAGGACTCTACTATGGTTCCTACCTATATAAAGAAACCTGAAATATCGGAGTCGTACTGCTACTTCTCACTATAATAACCGCCTTCGTGGG…	Eukaryota_2759	Chordata_7711	Actinopteri_186623	Salmoniformes_8006	Salmonidae_8015	Salmo_8028	NA	0	36074	0	0	0	214	0	0	0	11	5419	1303	0	0	0	0	45	0	0	0	7475	680	141	33339	0	540	787	73	0	0	0	87	727	0	0	6039	0	0	1876	0	0
ASV7	CAAGAACCACTAATGGCAAGCCTACGAAAAACACACCCTCTCATTAAAATCGCTAACGACGCACTAGTTGACCTACCAACACCATCCAACATCTCAGCATGATGAAACTTTGGATCCCTCCTAGGACTATGCTTAATTACCCAAATTTTAACCGGCCTATTCCTAGCCATACACTACACCTCAGACATCTCAACCGCATTCTCATCTGTTACCCACATCTGCCGAGACGTAAATTACGGCTGACTAATCCGTAATGTACACGCCAACGGAGCATCATTCTTCTTCATTTGCATTTACATACACATCGCCCGAGGCCTATACTACGGATCATACCTTTACAAAGAAACCTGAAACATTGGTGTAATCCTTCTACTACTAGTCATGATAACAGCCTTCGTT…	Eukaryota_2759	Chordata_7711	Actinopteri_186623	Cypriniformes_7952	NA	NA	NA	0	19	0	14303	0	0	0	0	0	56385	0	0	0	0	0	0	0	0	0	43426	0	0	0	0	165877	0	411	11	105	108502	0	23	0	6460	0	0	0	0	0	48706	0
ASV8	CAGGAACAGTAATGGCAAGCCTACGAAAAACCCACCCACTGATAAAAATCGCTAATGACGCACTAGTCGACCTCCCAACACCATCTAATATCTCAGTAATATGAAACTTTGGTTCTCTCCTAGGATTATGTTTAATTACCCAAATCCTGACAGGATTATTCCTAGCCATACATTACACCTCTGACATCTCAACCGCGTTCTCATCAGTAACCCACATCTGCCGAGACGTCAATTACGGCTGACTTATCCGAAGCCTACATGCCAATGGCGCATCCTTTTTCTTCATCTGCCTTTACATGCATATTGCACGAGGCCTGTACTATGGGTCGTACCTTTATAAGGAGACCTGAAACATTGGTGTAGTCCTATTCCTTCTGGTTATGATAACAGCCTTCGTCG…	Eukaryota_2759	Chordata_7711	Actinopteri_186623	Cypriniformes_7952	Leuciscidae_2743726	Telestes_103461	Telestes muticellus_129882	0	37	0	0	0	0	14827	0	29621	406	24	95	3283	1555	0	0	0	0	235855	77	0	0	2218	22	0	0	0	0	0	0	0	0	0	0	0	0	0	0	0	0	154
ASV9	CAAGAACAGTAATGGCAAGCCTACGAAAAACCCACCCACTGATAAAAATCGCTAACGGCGCACTAGTCGACCTCCCAACACCATCTAATATCTCAGCAATGTGAAACTTCGGATCTCTCCTAGGATTGTGTTTAATTACCCAAATCCTGACAGGATTGTTCTTAGCCATGCATTACACCTCTGATATCTCAACCGCATTCTCGTCAGTAACCCATATCTGCCGAGACGTTAACTACGGCTGACTCATCCGAAGCCTACATGCCAACGGGGCATCCTTTTTCTTCATCTGTCTTTACATGCACATCGCACGAGGCCTGTATTACGGGTCATACCTCTATAAAGAGACCTGAAACATTGGTGTAGTCCTATTCCTTTTGGTTATAATAACAGCCTTTGTAG…	Eukaryota_2759	Chordata_7711	Actinopteri_186623	Cypriniformes_7952	Leuciscidae_2743726	Protochondrostoma_437168	Protochondrostoma genei_98388	0	0	0	8412	0	1356	0	0	0	6018	1126	0	0	0	0	13518	0	0	395	3762	13707	4070	177	2567	104	0	0	0	0	0	2452	0	0	4629	814	3926	0	11699	600	12783	6310
ASV10	TAGAAACAATAATGGCAAACCTACGAAAAACCCACCCACTTCTAAAAATTGCTAACGATGCCCTAGTGGATCTACCAACCCCATCCAATATTTCAGCATGATGAAATTTTGGCTCTCTTCTAGGATTATGTCTTATTTCACAAATCCTTACAGGACTATTCCTAGCCATACATTATACATCAGACATCTCAACTGCCTTCTCCTCAGTAGCTCACATCTGCCGAGACGTCAACTATGGATGACTAATTCGCAACCTACATGCAAATGGGGCCTCATTCTTCTTTATCTGCCTATACCTCCACATTGCCCGAGGACTTTACTACGGCTCATACCTTTACATAGAAACATGAAACATTGGAGTTGTATTATTCCTATTAGTAATAATAACAGCATTCGTAG…	Eukaryota_2759	Chordata_7711	Actinopteri_186623	Anguilliformes_7933	Anguillidae_7934	Anguilla_7935	Anguilla anguilla_7936	0	11591	10984	0	39724	0	2049	2525	0	0	0	4075	25857	1795	573	0	1280	11805	0	0	0	0	6353	0	3576	6658	4364	11943	6383	2038	0	1236	4044	0	1443	0	645	0	2576	0	7000
ASV11	CAAGAACCTAATGGCCAACCTCCGAAAAACCCACCCTCTCCTAAAAATCGCTAATGACGCACTAGTCGACCTCCCAGCACCTTCTAATATCTCAGTCTGATGAAACTTTGGCTCACTACTAGGCCTATGTTTAGCTACCCAAATTCTTACCGGGCTCTTCCTAGCCATGCACTATACCTCCGACATTTCAACAGCTTTCTCCTCTGTTTGCCACATCTGCCGAGATGTTAGTTACGGCTGACTCATTCGAAACATCCATGCCAACGGAGCATCTTTCTTTTTTATCTGTATTTATATACATATCGCCCGAGGACTTTACTACGGCTCGTACCTCTACAAAGAAACCTGGAATATCGGAGTTGTACTTTTACTTCTCACTATAATAACTGCCTTTGTAGG…	Eukaryota_2759	Chordata_7711	Actinopteri_186623	Salmoniformes_8006	Salmonidae_8015	Oncorhynchus_8016	NA	0	0	106	0	715	0	0	0	0	0	95	163	0	24	40392	0	0	69	0	0	216	118	193	0	0	13	65896	0	0	0	0	126962	22807	0	0	0	0	0	1280	0	0
ASV12	CAAGAACCACTAATGGCAAGCCTACGAAAAACACACCCTCTCATTAAAATCGCTAACGACGCACTAGTTGACCTACCAACACCATCCAACATCTCAGCATGATGAAACTTTGGATCCCTCCTAGGACTATGCTTAATTACCCAAATTTTAACCGGCCTATTCCTAGCCATACACTACACCTCAGACATTTCAACCGCATTCTCATCTGTTACCCACATCTGCCGAGACGTAAATTACGGCTGACTAATCCGTAATGTACACGCCAACGGAGCATCATTCTTCTTCATTTGCATTTACATACACATCGCCCGAGGCCTATACTACGGATCATACCTTTACAAAGAAACCTGAAACATTGGTGTAGTCCTTCTACTACTAGTCATGATAACAGCCTTCGTT…	Eukaryota_2759	Chordata_7711	Actinopteri_186623	Cypriniformes_7952	Cyprinidae_7953	Cyprinus_7961	NA	0	0	0	0	0	0	0	0	0	8543	0	0	0	0	0	0	0	0	0	3637	0	0	0	0	104197	0	0	0	38	70160	0	0	0	2893	0	0	0	0	0	22941	0
ASV13	CAAGAACACTAATGACTAACATTCGAAAGTCCCACCCACTAATAAAAATTGTAAACAATGCATTCATCGACCTTCCAGCCCCATCAAACATTTCATCATGATGAAATTTCGGTTCCCTCCTGGGAATCTGCCTAATCCTACAAATCCTCACAGGCCTATTCCTAGCAATACACTACACATCCGACACAACAACAGCATTCTCCTCTGTTACCCATATCTGCCGAGACGTGAACTACGGCTGAATCATCCGATACATACACGCAAACGGAGCTTCAATGTTTTTTATCTGCTTATATATGCACGTAGGACGAGGCTTATATTACGGGTCTTACACTTTTCTAGAAACATGAAATATTGGAGTAATCCTTCTGCTCACAGTAATAGCCACAGCATTTATAG…	Eukaryota_2759	Chordata_7711	Mammalia_40674	Artiodactyla_91561	Bovidae_9895	Bos_9903	NA	0	0	0	0	0	5342	4925	287	0	0	65	0	0	4855	57	0	0	1619	209	0	50	1103	12059	0	505	0	39971	1191	31	210	17133	80	16182	3364	28677	96	153	173	0	0	17528
ASV14	CAGGAACAGTAATGGCAAGCCTACGAAAAACCCACCCACTAATAAAAATCGCTAACGGCGCACTAGTCGACCTCCCAACACCATCTAATATCTCAGCAATGTGAAACTTCGGATCTCTCCTAGGATTGTGTTTAATTACCCAAATCCTGACAGGATTGTTCTTAGCCATGCATTACACCTCTGATATCTCAACCGCATTCTCGTCAGTAACCCATATCTGCCGAGACGTTAACTACGGCTGACTCATCCGAAGCCTACATGCCAACGGGGCATCCTTTTTCTTCATCTGTCTTTACATGCACATCGCACGAGGCCTGTATTATGGGTCATACCTCTATAAAGAGACCTGAAACATTGGTGTAGTCCTATTCCTTTTGGTTATAATAACAGCCTTTGTAG…	Eukaryota_2759	Chordata_7711	Actinopteri_186623	Cypriniformes_7952	Leuciscidae_2743726	Protochondrostoma_437168	Protochondrostoma genei_98388	0	0	0	0	0	1152	0	0	0	8811	705	0	0	0	0	9156	0	0	199	4309	11783	8994	0	2115	0	0	0	0	0	0	2642	0	0	4304	2271	2143	0	5338	0	11583	50
ASV15	CAAGAACCATCATGGCAAGCCTACGAAAAACGCACCCCCTAATTAAAATTGCTAACAACGCACTAGTTGACCTACCAGCACCATCTAATATTTCAGCTTGATGAAATTTTGGTTCTCTTCTGGGACTATGCTTAGCTACTCAAATCCTTACCGGCCTATTCTTAGCCATGCATTACACCTCAGATATTTCAACCGCATTTTCATCAGTTGTCCATATCTGCCGAGATGTAAACTACGGCTGGCTGATCCGTAACATGCACGCCAACGGAGCATCATTCTTTTTCCTTTGCATCTACATACACATTGCCCGAGGACTGTACTACGGCTCTTACCTCTACAAGGAAACCTGAAACATCGGCGTAATTCTCCTACTACTAGTCATAGCGACAGCCTTCGTTG…	Eukaryota_2759	Chordata_7711	Actinopteri_186623	Cypriniformes_7952	Cyprinidae_7953	Barbus_40829	NA	0	0	0	1654	0	0	0	0	0	14000	0	0	0	21	0	0	0	0	0	7453	0	0	0	0	17	0	0	0	0	0	328	0	0	3166	0	0	0	45	0	4892	0
ASV16	TAAGAACTCTAATGATTAACATCCGAAAAACCCACCCTCTCCTTAAAATCGCAAACGACGCACTAGTTGACCTCCCTGCCCCAGCAAATATTTCTGCATGATGAAACTTTGGTTCCCTACTCGGACTCTGCCTAATCGCCCAAATCGTCACAGGCCTATTTCTCGCCATACACTATACCCCTGACACCGCATCCGCCTTCTCTTCCGTTGCCCACATTTGCCGAGACGTAAATTACGGCTGACTAATTCGAAACATGCATGCAAACGGCGCATCCTTCTTCTTTATCTGCATCTACCTTCATATCGGACGAGGTCTTTACTATGGCTCTTACCTCTACAAAGAAACATGAAACATTGGAGTCATCCTACTCCTTTTAGTAATAATAACCGCATTCGTAG…	Eukaryota_2759	Chordata_7711	Actinopteri_186623	Mugiliformes_41872	Mugilidae_8189	Chelon_48170	Chelon ramada_30804	0	0	0	0	0	0	0	0	0	0	0	0	0	0	24	0	0	0	0	0	0	0	0	0	37900	0	4042	4210	15	15143	0	191	1243	0	0	0	245	0	0	0	0
ASV17	CAGGAACAGTAATGGCAAGCCTACGAAAAACCCACCCACTGATAAAAATCGCTAATGACGCACTAGTCGACCTCCCAACACCATCTAATATCTCAGTAATATGAAACTTTGGTTCTCTCCTAGGATTATGTTTAATTACCCAAATCCTGACAGGATTATTCCTAGCCATACATTACACCTCTGACATCTCAACCGCGTTCTCATCAGTAACCCACATCTGCCGAGACGTCAATTACGGCTGACTTATCCGAAGCCTACATGCCAATGGCGCATCCTTTTTCTTCATCTGCCTTTACATGCATATTGCACGAGGCCTGTACTATGGATCGTACCTTTATAAGGAGACCTGAAACATTGGTGTAGTCCTATTCCTTCTGGTTATGATAACAGCCTTCGTCG…	Eukaryota_2759	Chordata_7711	Actinopteri_186623	Cypriniformes_7952	Leuciscidae_2743726	Telestes_103461	Telestes muticellus_129882	0	39	1100	0	707	1034	221	0	431	264	4417	5512	11353	524	0	259	0	0	2571	32	1136	50455	386	5525	25	0	0	0	0	0	1334	0	0	0	403	390	0	405	9298	0	6605
ASV18	CAAGAACCTCAATGGCCAGCCTACGAAAAACACACCCCCTGCTTAAAATTGCAAATGATGCACTAGTAGACCTACCCGCCCCATCCAACATTTCTGCCTGATGAAACTTTGGATCTCTTCTAGGGCTGTGTCTAATTACCCAAATTCTTACTGGGCTTTTCCTAGCCATACATTACACTTCGGACATCGAAACAGCATTTTCATCCGTTGCACACATTTGCCGAGACGTCAATTTCGGCTGATTAATCCGAAACATGCACGCCAACGGTGCCTCATTCTTTTTCATCTGTATTTACCTGCACATTGGCCGGGGCCTCTACTATGGCTCATATCTTTACAAAGAGACTTGGAACATTGGTGTCATTCTCCTACTACTGGTCATAGCCACCGCCTTCGTGG…	Eukaryota_2759	Chordata_7711	Actinopteri_186623	Gobiiformes_1489878	Gobiidae_8220	Padogobius_85423	Padogobius bonelli_1483094	0	0	0	0	0	4178	0	0	0	1748	1455	0	0	512	115	265	0	0	277	908	5717	207	6265	9721	11	0	3755	850	0	0	6242	499	661	225	0	2976	104	259	0	822	212
ASV19	CAGGAACAGTAATGGCAAGCCTACGAAAAACCCACCCACTGATAAAAATCGCTAATGACGCACTAGTCGACCTCCCAACACCATCTAATATCTCAGCAATATGAAACTTCGGTTCTCTCCTAGGATTATGTTTAATTACCCAAATCCTGACAGGATTATTCCTAGCCATACATTACACCTCTGACATCTCAACCGCGTTCTCATCAGTAACCCACATCTGCCGAGACGTCAATTACGGCTGACTTATTCGAAGCCTACATGCCAACGGCGCATCCTTTTTCTTCATCTGCCTTTACATGCATATTGCACGAGGCCTGTACTATGGATCATACCTTTATAAGGAGACCTGAAACATTGGTGTAGTCCTATTCCTTCTGGTTATAATAACAGCCTTCGTCG…	Eukaryota_2759	Chordata_7711	Actinopteri_186623	Cypriniformes_7952	Leuciscidae_2743726	Telestes_103461	Telestes muticellus_129882	0	0	0	0	0	0	467	0	0	0	0	0	0	0	0	0	14504	0	0	0	0	0	0	0	1071	85332	172	190	4854	430	0	13	35	0	0	0	83	0	0	0	0
ASV20	CAAGAACCACTAATGGCAAGCCTACGAAAAACACACCCTCTCATTAAAATCGCTAACGACGCACTAGTTGACCTACCAACACCATCCAACATCTCAGCATGATGAAACTTTGGATCCCTCCTAGGACTATGCTTAATTACCCAAATTTTAACCGGCCTATTCCTAGCCATACACTACACCTCAGACATTTCAACCGCATTCTCATCTGTTACCCACATCTGCCGAGACGTAAATTACGGCTGACTAATCCGCAATGTACACGCCAACGGAGCATCATTCTTCTTCATTTGCATTTACATACACATCGCCCGAGGCCTATACTACGGATCATACCTTTACAAAGAAACCTGAAACATTGGTGTAGTCCTTCTACTACTAGTCATGATAACAGCCTTCGTT…	Eukaryota_2759	Chordata_7711	Actinopteri_186623	Cypriniformes_7952	NA	NA	NA	0	0	0	0	0	0	0	0	0	0	0	0	0	0	0	0	0	0	0	0	0	0	0	0	216	0	0	0	0	126	0	0	0	15	0	0	0	0	0	7160	0
ASV21	CAGGAACAGTAATGGCAAGCCTACGAAAAACCCACCCACTGATAAAAATCGCTAATGACGCACTAGTCGACCTCCCAACACCATCTAATATCTCAGTAATATGAAACTTTGGTTCTCTTCTAGGATTATGTTTAATTACCCAAATCCTGACAGGATTATTCCTAGCCATACATTACACCTCTGACATCTCAACCGCGTTCTCATCAGTAACCCACATCTGCCGAGACGTCAATTACGGCTGACTTATCCGAAGCCTACATGCCAATGGCGCATCCTTTTTCTTCATCTGCCTTTACATGCATATTGCACGAGGCCTGTACTATGGATCGTACCTTTATAAGGAGACCTGAAACATTGGTGTAGTCCTATTCCTTCTGGTTATGATAACAGCCTTCGTCG…	Eukaryota_2759	Chordata_7711	Actinopteri_186623	Cypriniformes_7952	Leuciscidae_2743726	Telestes_103461	Telestes muticellus_129882	0	0	0	0	0	0	0	929	0	0	0	13488	41334	0	0	0	0	2596	0	0	0	0	0	0	0	0	0	0	0	0	0	0	0	0	0	0	0	0	0	0	0
ASV22	CAAGAACTCTAATGACCAATATCCGAAAAACTCACCCACTAATAAAAATTGTAAATAACGCATTCATTGATCTCCCAGCCCCATCAAATATTTCATCATGATGAAACTTTGGTTCTCTACTAGGAATCTGTCTAATCTTACAAATCCTTACAGGCCTATTCCTAGCAATACACTACACATCCGACACAATAACAGCATTCTCCTCTGTCACTCACATCTGCCGAGACGTTAACTATGGCTGAATTATCCGATATATACATGCAAACGGAGCATCAATATTTTTCATCTGCTTATTCCTACATGTAGGACGAGGCCTATATTATGGATCTTACACTTTTCTAGAGACATGAAACATTGGAGTAATTCTCCTATTCACAGTAATAGCCACGGCATTTGTAG…	Eukaryota_2759	Chordata_7711	Mammalia_40674	Artiodactyla_91561	Cervidae_9850	Capreolus_9857	Capreolus capreolus_9858	0	263	0	0	0	0	1199	0	0	0	0	0	0	55	7205	145	1438	0	0	0	0	1514	0	0	22	0	267	53250	837	0	0	39100	0	29	0	0	3238	0	2472	0	26
ASV23	TAGAAACAATAATGGCAAACCTACGAAAAACCCACCCACTTCTAAAAATTGCTAACGATGCCCTAGTGGATCTACCAACCCCATCCAATATTTCAGCATGATGAAATTTTGGCTCTCTTCTAGGATTATGTCTTATTTCACAAATCCTTACAGGACTATTCCTAGCCATACATTATACATCAGACATCTCAACTGCCTTCTCCTCAGTAGCTCACATCTGCCGAGACGTCAACTATGGATGACTAATTCGCAACCTACATGCAAATGGGGCCTCATTCTTCTTTATCTGCCTATACCTCCACATTGCCCGAGGGCTTTACTACGGCTCATACCTTTACATAGAAACATGAAACATTGGAGTTGTATTATTCCTATTAGTAATAATAACAGCATTCGTAG…	Eukaryota_2759	Chordata_7711	Actinopteri_186623	Anguilliformes_7933	Anguillidae_7934	Anguilla_7935	Anguilla anguilla_7936	0	15310	1991	0	8967	0	0	789	0	0	0	5884	10603	286	67	0	3180	0	0	0	0	0	1424	0	737	3650	1161	3743	1642	1234	0	0	559	0	0	0	305	0	1223	0	0
ASV24	CAAGAACCATCATGGCAAGCCTACGAAAAACGCACCCCTTAATTAAAATTGCTAACAACGCACTAGTTGACCTACCAGCACCATCTAATATTTCAGCTTGATGAAACTTTGGTTCTCTTCTGGGACTATGCTTGGCTACTCAAATCCTTACCGGCCTATTCTTAGCCATGCACTACACCTCAGATATTTCAACCGCATTTTCATCAGTTGTTCATATCTGTCGAGACGTAAACTACGGCTGGCTGATCCGTAATATGCACGCCAACGGAGCATCATTCTTTTTCCTTTGCATCTACATACATATTGCCCGAGGACTGTACTACGGCTCTTACCTCTACAAGGAAACCTGAAACATCGGCGTAATCCTTCTACTACTAGTTATAGCAACAGCCTTTGTTG…	Eukaryota_2759	Chordata_7711	Actinopteri_186623	Cypriniformes_7952	Cyprinidae_7953	Barbus_40829	NA	0	0	0	0	0	0	0	0	0	0	0	0	0	0	2881	0	2104	0	0	0	0	0	0	0	115	13563	32959	19786	0	0	0	13270	18468	0	0	0	1735	0	0	0	0
ASV25	TAGAAACAATAATGGCAAACCTACGAAAAACCCACCCACTTCTAAAAATTGCTAACGATGCCCTAGTGGATCTACCAACCCCATCCAATATTTCAGCATGATGAAATTTTGGCTCTCTTCTAGGATTATGTCTTATTTCACAAATCCTTACAGGACTATTCCTAGCCATACATTATACGTCAGACATCTCAACTGCCTTCTCCTCAGTAGCTCACATCTGCCGAGACGTCAACTATGGATGACTAATTCGCAACCTACATGCAAATGGGGCCTCATTCTTCTTTATCTGCCTATACCTCCACATTGCCCGAGGGCTTTACTACGGCTCATACCTTTACATAGAAACATGAAACATTGGAGTTGTATTATTCCTATTAGTAATAATAACAGCATTCGTAG…	Eukaryota_2759	Chordata_7711	Actinopteri_186623	Anguilliformes_7933	Anguillidae_7934	Anguilla_7935	Anguilla anguilla_7936	0	3434	8296	0	7776	0	299	932	0	0	0	1126	11790	697	77	0	0	2505	0	0	0	0	7056	0	980	545	629	3337	2066	899	0	0	709	0	0	0	0	0	1569	0	743
ASV26	CAAGAACAATAATGGCAAGCCTACGAAAAACCCACCCACTAATAAAAATCGCCAATGACGCGCTAGTCGACCTTCCGACACCATCTAATATCTCAGCAATGTGAAACTTCGGATCCCTGCTAGGATTATGCTTAATTACTCAAATCCTAACAGGACTATTCTTAGCCATGCACTATACCTCTGACATCTCGACCGCATTTTCATCAGTAACCCACATCTGCCGAGACGTCAACTATGGTTGGCTTATTCGAAGCCTACACGCCAACGGAGCATCCTTCTTTTTCATCTGTCTTTACATACATATTGCACGAGGCCTATACTACGGATCATACCTTTATAAAGAAACCTGAAACATTGGTGTAGTTCTATTCCTTTTAGTTATAATGACAGCCTTTGTAG…	Eukaryota_2759	Chordata_7711	Actinopteri_186623	Cypriniformes_7952	Leuciscidae_2743726	Sarmarutilus_1789050	Sarmarutilus rubilio_1789051	0	0	0	0	0	0	0	0	0	0	0	0	0	0	271	0	0	0	0	0	0	0	0	0	0	0	32626	28464	0	0	0	1029	20814	0	0	0	672	0	0	0	0
ASV27	CAAGAACAATAATGGCAAGCCTACGAAAAACCCACCCACTAATAAAAATCGCCAATGACGCACTAGTCGACCTTCCGACACCATCTAATATCTCAGCACTATGAAACTTCGGGTCTCTCCTGGGATTATGTTTAATTACCCAAATCCTAACAGGGCTATTCCTAGCAATGCACTACACCTCCGACATCTCAACCGCATTTTCATCGGTAACCCATATCTGCCGAGATGTTAACTACGGCTGACTTATTCGAAGTCTACATGCCAATGGAGCCTCCTTCTTCTTCATCTGTCTTTACATACACATTGCACGAGGACTATATTATGGCTCGTACCTATATAAGGAAACCTGAAACATTGGTGTAGTCCTATTTCTCCTAGTTATAATGACAGCCTTTGTCG…	Eukaryota_2759	Chordata_7711	Actinopteri_186623	Cypriniformes_7952	Leuciscidae_2743726	Squalius_233201	NA	0	0	3929	0	2586	88	1968	0	0	1941	4637	0	0	0	173	1854	0	0	0	0	0	0	0	0	1572	0	1987	9646	0	1167	563	427	966	11500	4112	1118	823	1005	0	172	6696
ASV28	TAGAAACAATAATGGCAAACCTACGAAAAACCCACCCACTTCTAAAAATTGCTAACGATGCCCTAGTGGATCTACCAACCCCATCCAATATTTCAGCATGATGAAATTTTGGCTCTCTTCTAGGATTATGTCTTATTTCACAAATCCTTACAGGACTATTCCTAGCCATACATTATACATCAGACATCTCAACTGCCTTCTCCTCAGTAGCTCACATCTGCCGAGACGTCAACTATGGATGACTAATTCGCAACCTACATGCAAATGGAGCCTCATTCTTCTTTATCTGCCTATACCTCCACATTGCCCGAGGACTTTACTACGGCTCATACCTTTACATAGAAACATGAAACATTGGAGTTGTATTATTCCTATTAGTAATAATAACAGCATTCGTAG…	Eukaryota_2759	Chordata_7711	Actinopteri_186623	Anguilliformes_7933	Anguillidae_7934	Anguilla_7935	Anguilla anguilla_7936	0	4562	8165	0	5164	0	0	534	0	0	0	921	6725	158	58	0	3275	3783	0	0	0	0	678	0	929	4181	716	2943	2425	354	0	165	157	0	0	0	0	0	1298	0	0
ASV29	CAAGAACAATAATGGCAAGCCTACGAAAGACCCACCCACTAATAAAAATCGCCAACGACGCACTAGTCGACCTTCCAACACCGTCTAATATCTCAGCATTGTGAAACTTCGGTTCCCTCCTAGGATTATGTTTAATTACCCAAATCCTGACAGGACTATTCCTGGCAATGCACTACACTTCCGACATCTCAACCGCGTTTTCATCCGTCACCCATATCTGCCGAGATGTTAACTACGGCTGACTTATTCGGAATCTGCATGCCAATGGAGCATCCTTCTTCTTCATCTGTCTCTACATACATATTGCACGGGGCCTATATTATGGCTCGTACCTATACAAAGAAACCTGAAACATTGGTGTAGTCCTGTTTCTCCTAGTTATAATGACAGCCTTCGTCG…	Eukaryota_2759	Chordata_7711	Actinopteri_186623	Cypriniformes_7952	Leuciscidae_2743726	Squalius_233201	Squalius lucumonis_103203	0	0	0	0	0	0	0	0	0	0	0	0	0	0	0	0	0	0	0	0	0	0	0	0	0	53683	14869	8220	0	0	0	92	0	0	0	0	0	0	0	0	0
ASV30	CAGGAACAGTAATGGCAAGCCTACGAAAAACCCACCCACTAATAAAAATCGCTAACGACGCGCTAGTCGACCTCCCAACACCATCTAATATCTCAGTAATGTGAAACTTCGGGTCTCTCCTGGGATTGTGTTTGATTACCCAAATCCTAACAGGATTATTCCTAGCCATGCATTACACCTCTGATATCTCAACCGCATTCTCATCAGTAACCCACATCTGCCGTGATGTTAACTACGGCTGACTTATCCGAAGCCTACATGCCAATGGAGCATCCTTTTTCTTCATCTGTCTTTATATGCATATCGCACGGGGCCTGTATTATGGATCATACCTCTATAAAGAGACCTGAAACATTGGTGTAGTCCTATTCCTCCTGGTTATAATAACAGCCTTTGTAG…	Eukaryota_2759	Chordata_7711	Actinopteri_186623	Cypriniformes_7952	Leuciscidae_2743726	Chondrostoma_52618	NA	0	30304	0	0	0	17	2830	49	2214	244	237	0	0	415	0	0	0	0	3158	146	0	7057	1729	0	0	0	0	0	0	0	66	0	0	0	0	0	0	129	930	0	0
ASV31	CAAGAACCTAATGGCCAACCTCCGAAAAACTCACCCCCTCCTAAAAATTGCTAATGACGCACTAGTCGATCTCCCAGCACCATCTAACATCTCAGTTTGATGAAACTTTGGCTCACTCTTAGGCTTGTGTCTAGCCACCCAAATTCTTACCGGACTCTTCCTAGCCATACACTACACCTCCGATATCTCAACAGCCTTTTCCTCTGTTTGCCACATTTGCCGAGACGTTAGCTACGGCTGACTCATCCGAAACATTCACGCTAACGGAGCATCTTTCTTCTTTATCTGTATTTATATACATATCGCCCGAGGACTCTACTATGGTTCCTACCTATATAAAGAAACCTGAAATATCGGAGTCGTACTGCTACTTCTCACTATAATAACCGCCTTCGTGGG…	Eukaryota_2759	Chordata_7711	Actinopteri_186623	Salmoniformes_8006	Salmonidae_8015	Salmo_8028	NA	0	5130	0	0	0	340	0	0	0	0	1886	0	0	59	44	0	0	0	0	0	0	0	354	8312	0	0	339	442	0	27	0	206	696	0	0	0	21	0	0	0	0
ASV32	CAAGAACCATCATGGCAAGCCTACGAAAAACACACCCCCTAGTTAAAATTGCTAACAACGCACTAGTTGATCTACCAGCACCATCCAATATTTCAGCTTGATGAAACTTTGGTTCTCTCCTGGGACTATGCTTAGCTACTCAAATCCTTACCGGGCTATTCTTAGCCATACACTACACCTCAGATATTTCGACCGCATTTTCATCAGTCGTTCATATCTGCCGAGATGTGAACTACGGCTGACTAATCCGTAATATACACGCCAACGGGGCATCATTCTTTTTCCTTTGCATCTACATGCACATTGCCCGAGGACTATACTACGGCTCTTACCTTTACAAAGAAACTTGAAACATCGGGGTGATTCTCCTGCTACTAGTTATAGCAACAGCCTTCGTTG…	Eukaryota_2759	Chordata_7711	Actinopteri_186623	Cypriniformes_7952	Cyprinidae_7953	Barbus_40829	Barbus caninus_117135	0	0	0	0	0	2872	0	0	0	0	2464	0	0	0	0	583	0	0	15	0	5195	1160	21	11977	0	0	0	0	1905	0	203	0	0	0	0	6702	0	793	0	0	0
ASV33	TAGAAACAATAATGGCAAACCTACGAAAAACCCACCCACTTCTAAAAATTGCTAACGATGCCCTAGTGGATCTACCAACCCCATCCAATATTTCAGCATGATGAAATTTTGGCTCTCTTCTAGGATTATGTCTTATTTCACAAATCCTTACAGGACTATTCCTAGCCATACATTATACATCAGACATCTCAACTGCCTTCTCCTCAGTAGCTCACATCTGCCGAGACGTCAACTATGGATGACTAATTCGCAACCTACATGCAAATGGAGCCTCATTCTTCTTTATCTGCCTATACCTCCACATTGCCCGAGGGCTTTACTACGGCTCATACCTTTACATAGAAACATGAAACATTGGAGTTGTATTATTCCTATTAGTAATAATAACAGCATTCGTAG…	Eukaryota_2759	Chordata_7711	Actinopteri_186623	Anguilliformes_7933	Anguillidae_7934	Anguilla_7935	Anguilla anguilla_7936	0	2048	2085	0	4418	0	0	312	0	0	0	0	2330	93	114	0	886	0	0	0	0	0	1014	0	1416	1141	831	2012	165	396	0	587	0	0	0	0	582	0	584	0	0
ASV34	CAAGAACCTCAATGGCCAGCCTACGAAAAACACACCCCCTGCTTAAAATTGCAAATGATGCACTAGTAGACCTACCCGCCCCATCCAACATTTCTGCCTGATGAAACTTTGGATCTCTTCTAGGGCTGTGTCTAATTACCCAAATTCTTACTGGGCTTTTCCTAGCCATACATTACACTTCGGATATCGAAACAGCATTTTCATCCGTTGCACACATTTGCCGAGACGTCAATTTCGGCTGATTAATCCGAAACATGCACGCCAACGGTGCCTCATTCTTTTTCATCTGTATTTACCTGCACATTGGCCGGGGCCTCTACTATGGCTCATATCTTTACAAAGAGACTTGGAACATTGGTGTCATTCTCCTACTACTGGTCATAGCCACCGCCTTCGTGG…	Eukaryota_2759	Chordata_7711	Actinopteri_186623	Gobiiformes_1489878	Gobiidae_8220	Padogobius_85423	Padogobius bonelli_1483094	0	0	0	0	0	0	0	0	0	0	610	0	0	0	0	0	0	0	0	0	0	0	0	6992	0	0	0	0	0	0	0	0	0	0	0	0	0	0	0	0	0
ASV35	CAAGAACACTAATGACTAACATTCGAAAGTCCCACCCACTAATAAAAATTGTAAACAATGCATTCATCGACCTCCCAGCCCCATCAAACATTTCATCATGATGAAATTTCGGTTCCCTCCTGGGAATCTGCCTAATCCTACAAATCCTCACAGGCCTATTCCTAGCAATACACTACACATCCGACACAACAACAGCATTCTCCTCTGTTACCCATATCTGCCGAGACGTGAACTACGGCTGAATCATCCGATACATACACGCAAACGGAGCTTCAATGTTTTTTATCTGCTTATATATGCACGTAGGACGAGGCTTATATTACGGGTCTTACACTTTTCTAGAAACATGAAATATTGGAGTAATCCTTCTGCTCACAGTAATAGCCACAGCATTTATAG…	Eukaryota_2759	Chordata_7711	Mammalia_40674	Artiodactyla_91561	Bovidae_9895	Bos_9903	NA	0	0	0	0	0	0	0	0	0	0	0	0	0	0	0	0	0	0	0	0	0	0	0	0	0	0	0	0	0	0	0	0	0	0	0	0	0	0	0	0	0
ASV36	CAAGAACAATAATGGCAAGCCTACGAAAAACCCACCCACTAATAAAAATCGCCAATGACGCACTAGTCGACCTTCCGACACCATCTAATATCTCAGCACTATGAAACTTCGGGTCTCTCCTGGGATTATGTTTAATTACCCAAATCCTAACGGGACTATTCCTAGCAATGCACTACACCTCCGACATCTCAACCGCATTTTCATCGGTAACCCATATCTGCCGAGATGTTAACTACGGCTGACTTATTCGAAGTCTACATGCCAATGGAGCCTCCTTCTTCTTCATCTGTCTTTACATACACATTGCACGAGGACTATATTATGGCTCGTACCTATATAAGGAAACCTGAAACATTGGTGTAGTCCTATTTCTCCTAGTTATAATGACAGCCTTTGTCG…	Eukaryota_2759	Chordata_7711	Actinopteri_186623	Cypriniformes_7952	Leuciscidae_2743726	Squalius_233201	NA	0	0	0	0	0	0	0	0	0	0	0	0	0	0	352	0	112	0	0	0	0	0	0	0	0	3961	8166	28139	0	0	0	885	3296	0	0	0	1441	0	0	0	207
ASV37	CAAGAACTCTAATGACCAATATCCGAAAAACTCACCCACTAATAAAAATTGTAAATAACGCATTCATTGATCTCCCAGCCCCATCAAATATTTCATCATGATGAAACTTTGGTTCTCTATTAGGAATCTGTCTAATCTTACAAATCCTTACAGGCCTATTCCTAGCAATACACTACACATCCGACACAATAACAGCATTCTCCTCTGTCACTCACATCTGCCGAGACGTTAACTATGGCTGAATTATCCGATATATACATGCAAACGGAGCATCAATATTTTTCATCTGCTTATTCCTACATGTAGGACGAGGCCTATACTATGGATCTTACACTTTTCTAGAGACATGAAACATTGGAGTAATTCTCCTATTCACAGTAATAGCCACGGCATTTGTAG…	Eukaryota_2759	Chordata_7711	Mammalia_40674	Artiodactyla_91561	Cervidae_9850	Capreolus_9857	Capreolus capreolus_9858	0	28228	0	0	0	0	0	196	0	0	0	169	973	1087	0	0	0	0	0	0	0	1675	5240	0	0	0	0	0	0	0	0	0	0	0	0	0	0	0	906	0	0
ASV38	CAGGAACAGTAATGGCAAGCCTACGAAAAACCCACCCACTGATAAAAATCGCTAACGGCGCACTAGTCGACCTCCCAACACCATCTAATATCTCAGCAATGTGAAACTTCGGATCTCTCCTAGGATTGTGTTTAATTACCCAAATCCTGACAGGATTGTTCTTGGCCATGCATTACACCTCTGATATCTCAACCGCATTCTCGTCAGTAACCCATATCTGCCGAGACGTTAACTACGGCTGACTCATCCGAAGCCTACATGCCAACGGGGCATCCTTTTTCTTCATCTGTCTTTACATGCACATCGCACGAGGCCTGTATTATGGGTCATACCTCTATAAAGAGACCTGAAACATTGGTGTAGTCCTATTCCTTTTGGTTATAATAACAGCCTTTGTAG…	Eukaryota_2759	Chordata_7711	Actinopteri_186623	Cypriniformes_7952	Leuciscidae_2743726	Protochondrostoma_437168	Protochondrostoma genei_98388	0	0	0	0	0	0	0	0	0	1088	0	0	0	0	0	62	0	0	152	428	78	897	0	1356	0	0	0	0	0	0	354	0	0	531	0	0	0	1118	0	2406	77
ASV39	CAAGAACTAATGGCAAGCCTACGAAAAACCCACCCACTAATAAAAATCGCCAATGACGCGCTAGTCGACCTCCCAACACCATCTAATATTTCAGCAATATGAAACTTCGGATCCCTACTAGGATTATGTTTAATTACCCAAATCCTAACAGGATTATTCTTAGCCATGCACTATACCTCTGACATCTCAACCGCATTTTCATCGGTAACCCACATCTGCCGAGACGTCAACTATGGCTGACTTATTCGAAGTCTACACGCCAATGGGGCATCCTTCTTCTTCATCTGCCTTTATATACATATCGCACGTGGCCTATACTATGGGTCATACCTTTATAAAGAAACCTGAAACATTGGTGTAGTCCTATTTCTCCTAGTTATGATGACGGCCTTCGTCGGC…	Eukaryota_2759	Chordata_7711	Actinopteri_186623	Cypriniformes_7952	Leuciscidae_2743726	Rutilus_48667	Rutilus aula_340019	0	0	0	21399	0	0	0	0	0	0	0	0	0	0	0	0	0	0	0	0	0	0	0	0	28	0	0	0	0	0	0	0	0	6377	0	0	0	0	0	10355	0
ASV40	CAGGAACAGTAATGGCAAGCCTACGAAAAACCCACCCACTGATAAAAATCGCTAACGGCGCACTAGTCGACCTCCCAACACCATCTAATATCTCAGCAATGTGAAACTTCGGATCTCTCCTAGGATTGTGTTTAATTACCCAAATCCTGACAGGATTGTTCTTAGCCATGCATTACACCTCTGATATCTCAACCGCATTCTCGTCAGTAACCCATATCTGCCGAGACGTTAACTACGGCTGACTCATCCGAAGCCTACATGCCAACGGGGCATCCTTTTTCTTCATCTGTCTTTACATGCACATCGCACGAGGGCTGTATTATGGGTCATACCTCTATAAAGAGACCTGAAACATTGGTGTAGTCCTATTCCTTTTGGTTATAATAACAGCCTTTGTAG…	Eukaryota_2759	Chordata_7711	Actinopteri_186623	Cypriniformes_7952	Leuciscidae_2743726	Protochondrostoma_437168	Protochondrostoma genei_98388	0	0	0	0	0	0	0	0	0	1246	732	0	0	0	0	123	0	0	0	768	1127	43	0	85	0	0	0	0	0	0	521	0	0	2034	0	188	0	1171	0	2816	0
ASV41	CAGGAACAGTAATGGCAAGCCTACGAAAAACCCACCCACTGATAAAAATCGCTAACGGCGCACTAGTCGACCTCCCAACACCATCTAATATCTCAGCAATGTGAAACTTCGGATCTCTCCTAGGATTGTGTTTAATTACCCAAATCCTGACAGGATTGTTCTTAGCCATGCATTACACCTCTGATATCTCAACCGCATTCTCGTCAGTAACCCATATCTGCCGAGACGTTAACTACGGCTGACTCATCCGAAGCCTACATGCCAACGGGGCATCCTTTTTCTTCATCTGTCTTTACATGCACATCGCACGAGGCCTGTATTATGGGTCATACCTCTATAAAGAGACCTGAAACATTGGTGTAGTCCTATTCCTTTTGGTTATAATAACAGCCTTTGTAG…	Eukaryota_2759	Chordata_7711	Actinopteri_186623	Cypriniformes_7952	Leuciscidae_2743726	Protochondrostoma_437168	Protochondrostoma genei_98388	0	0	0	0	0	36	0	0	0	498	949	0	0	118	0	335	0	0	51	235	1074	1052	0	1388	0	0	0	0	0	0	442	0	0	2362	163	782	0	1333	0	655	0
ASV42	CAGGAACAGTAATGGCAAGCCTACGAAAAACCCACCCACTGATAAAAATCGCTAATGACGCACTAGTCGACCTCCCAACACCATCTAATATCTCAGTAATATGAAACTTTGGTTCTCTCCTAGGATTATGTTTAATTACCCAAATCCTGACAGGATTATTCCTAGCCATACATTACACCTCTGACATCTCAACCGCGTTCTCATCAGTAACCCACATCTGCCGAGACGTCAATTACGGCTGACTTATCCGAAGCCTACATGCCAATGGCGCATCCTTTTTCTTCATCTGCCTTTACATGCATATTGCACGAGGCCTGTACTATGGATCATACCTTTATAAAGAGACCTGAAATATTGGTGTAGTCCTATTCCTTCTGGTTATGATAACAGCCTTCGTCG…	Eukaryota_2759	Chordata_7711	Actinopteri_186623	Cypriniformes_7952	Leuciscidae_2743726	Telestes_103461	Telestes muticellus_129882	0	1256	0	0	0	40	266	0	2953	12	38	123	98	58	0	0	0	0	23218	0	19	380	197	32	0	0	0	0	0	0	0	0	0	0	0	0	0	0	408	0	0
ASV43	CAGGAACAGTAATGGCAAGCCTACGAAAAACCCACCCACTAATAAAAATCGCTAACGGCGCACTAGTCGACCTCCCAACACCATCTAATATCTCAGCAATGTGAAACTTTGGATCTCTCCTAGGATTGTGTTTAATTACCCAAATCCTGACAGGATTGTTCTTAGCCATGCATTACACCTCTGATATCTCAACCGCATTCTCGTCAGTAACCCATATCTGCCGAGACGTTAACTACGGCTGACTCATCCGAAGCCTACATGCCAACGGGGCATCCTTTTTCTTCATCTGTCTTTACATGCACATCGCACGAGGCCTGTATTATGGGTCATACCTCTATAAAGAGACCTGAAACATTGGTGTAGTCCTATTCCTTTTGGTTATAATAACAGCCTTTGTAG…	Eukaryota_2759	Chordata_7711	Actinopteri_186623	Cypriniformes_7952	Leuciscidae_2743726	Protochondrostoma_437168	Protochondrostoma genei_98388	0	0	0	0	0	0	0	0	0	2496	212	0	0	0	0	1190	0	0	91	1327	3178	707	0	169	0	0	0	0	0	0	192	0	0	231	0	1128	0	719	0	1267	0
ASV44	CAAGAACACCAATGACCCCAATACGCAAAACTAACCCCCTAATAAAATTAATTAACCACTCATTCATCGACCTCCCCACCCCATCCAACATCTCCGCATGATGAAACTTCGGCTCACTCCTTGGCGCCTGCCTGATCCTCCAAATCACCACAGGACTATTCCTAGCCATGCACTACTCACCAGACGCCTCAACCGCCTTTTCATCAATCGCCCACATCACTCGAGACGTAAATTATGGCTGAATCATCCGCTACCTTCACGCCAATGGCGCCTCAATATTCTTTATCTGCCTCTTCCTACACATCGGGCGAGGCCTATATTACGGATCATTTCTCTACTCAGAAACCTGAAACATCGGCATTATCCTCCTGCTTGCAACTATAGCAACAGCCTTCATAG…	Eukaryota_2759	Chordata_7711	Mammalia_40674	Primates_9443	Hominidae_9604	Homo_9605	Homo sapiens_9606	0	0	0	37	44	0	135	49	0	0	0	0	22	3591	0	0	0	19	0	93	12	104	20497	18	120	0	1618	75	0	0	28	0	824	0	0	0	41	0	37	0	557
ASV45	TAGAAACAATAATGGCAAACCTACGAAAAACCCACCCACTTCTAAAAATTGCTAACGATGCCCTAGTGGATCTACCAACCCCATCCAATATTTCAGCATGATGAAATTTTGGCTCTCTTCTAGGATTATGTCTTATTTCACAAATCCTTACAGGACTATTCCTAGCCATACATTATACATCAGACATCTCAACTGCCTTCTCCTCAGTAGCCCACATCTGCCGAGACGTCAACTATGGATGACTAATTCGCAACCTACATGCAAATGGGGCCTCATTCTTCTTTATCTGCCTGTACCTCCACATTGCCCGAGGGCTTTACTACGGCTCATACCTTTACATAGAAACATGAAACATTGGAGTTGTATTATTTCTATTAGTAATAATAACAGCATTCGTAG…	Eukaryota_2759	Chordata_7711	Actinopteri_186623	Anguilliformes_7933	Anguillidae_7934	Anguilla_7935	Anguilla anguilla_7936	0	1369	3402	0	0	0	0	337	0	0	0	0	0	253	0	0	0	1305	0	0	0	0	537	0	168	0	0	317	536	90	0	208	0	0	1714	0	0	0	380	0	0
ASV46	TAGAAACAATAATGGCAAACCTACGAAAAACCCACCCACTTCTAAAAATTGCTAACGATGCCCTAGTGGATCTACCAACCCCATCCAATATTTCAGCATGATGAAATTTTGGCTCTCTTCTAGGATTATGTCTTATCTCACAAATCCTTACAGGACTATTCCTAGCCATACATTATACGTCAGACATCTCAACTGCCTTCTCCTCAGTAGCTCACATCTGCCGAGACGTCAACTATGGATGACTAATTCGCAACCTACATGCAAATGGGGCCTCATTCTTCTTTATCTGCCTATACCTCCACATTGCCCGAGGGCTTTACTACGGCTCATACCTTTACATAGAAACATGAAACATTGGAGTTGTATTATTCCTATTAGTAATAATAACAGCATTCGTAG…	Eukaryota_2759	Chordata_7711	Actinopteri_186623	Anguilliformes_7933	Anguillidae_7934	Anguilla_7935	Anguilla anguilla_7936	0	925	0	0	0	0	0	230	0	0	0	0	0	0	0	0	0	0	0	0	0	0	131	0	0	0	0	0	0	0	0	0	0	0	0	0	0	0	53	0	0
ASV47	CAAGAACAGTAATGGCAAGCCTACGAAAAACCCACCCACTGATAAAAATCGCTAACGGCGCACTAGTCGACCTCCCAACACCATCTAATATCTCAGCAATGTGAAACTTCGGATCTCTCCTAGGATTGTGTTTAATTACCCAAATCCTGACAGGATTGTTCTTAGCCATGCATTACACCTCTGATATCTCAACCGCATTCTCGTCAGTAACCCATATCTGCCGAGACGTTAACTACGGCTGACTCATCCGAAGCCTACATGCCAACGGGGCATCCTTTTTCTTCATCTGTCTTTACATGCACATCGCACGAGGCCTGTATTATGGGTCATACCTCTATAAAGAGACCTGAAACATTGGTGTAGTCCTATTCCTTTTGGTTATAATAACAGCCTTTGTAG…	Eukaryota_2759	Chordata_7711	Actinopteri_186623	Cypriniformes_7952	Leuciscidae_2743726	Protochondrostoma_437168	Protochondrostoma genei_98388	0	0	0	0	0	860	0	0	0	801	186	0	0	0	0	1427	0	0	51	374	661	575	29	899	0	0	0	0	0	0	409	0	0	356	0	461	0	1042	0	2871	28
ASV48	CAGGAACAGTAATGGCAAGCCTACGAAAAACCCACCCACTGATAAAAATCGCTAATGACGCACTAGTCGACCTCCCAACACCATCTAATATCTCAGTAATATGAAACTTCGGTTCTCTCCTAGGATTATGTTTAATTACCCAAATCCTGACAGGATTATTCCTAGCCATACATTACACCTCTGACATCTCAACCGCGTTCTCATCAGTAACCCACATCTGCCGAGACGTCAATTACGGCTGACTTATCCGAAGCCTACATGCCAATGGCGCATCCTTTTTCTTCATCTGCCTTTACATGCATATTGCACGAGGCCTGTACTATGGGTCGTACCTTTATAAGGAGACCTGAAACATTGGTGTAGTCCTATTCCTTCTGGTTATGATAACAGCCTTCGTCG…	Eukaryota_2759	Chordata_7711	Actinopteri_186623	Cypriniformes_7952	Leuciscidae_2743726	Telestes_103461	Telestes muticellus_129882	0	315	0	0	0	0	171	0	2860	0	0	0	43	26	0	0	0	0	21219	0	0	0	112	0	0	0	0	0	0	0	0	0	0	0	0	0	0	0	0	0	0
ASV50	CAAGAACACCAATGACCCCAATACGCAAAATTAACCCCCTAATAAAATTAATTAACCACTCATTCATCGACCTCCCCACCCCATCCAACATCTCCGCATGATGAAACTTCGGCTCACTCCTTGGCGCCTGCCTGATCCTCCAAATCACCACAGGACTATTCCTAGCCATGCACTACTCACCAGACGCCTCAACCGCCTTTTCATCAATCGCCCACATCACTCGAGACGTAAATTATGGCTGAATCATCCGCTACCTTCACGCCAATGGCGCCTCAATATTCTTTATCTGCCTCTTCCTACACATCGGGCGAGGCCTATATTACGGATCATTTCTCTACTCAGAAACCTGAAACATCGGCATTATCCTCCTGCTTGCAACTATAGCAACAGCCTTCATAG…	Eukaryota_2759	Chordata_7711	Mammalia_40674	Primates_9443	Hominidae_9604	Homo_9605	Homo sapiens_9606	1347	153	0	0	0	99	46	0	0	0	27	0	0	2014	0	0	58	0	14	0	0	0	10595	0	96	0	911	0	30	0	0	60	469	0	0	48	0	0	84	0	126
ASV51	CAAGAACCACTAATGGCAAGCCTACGAAAAACACACCCTCTCATTAAAATCGCTAACGACGCACTAGTTGACCTACCAACACCATCCAACATCTCAGCATGATGAAACTTTGGATCCCTCCTAGGACTATGCTTAATTACCCAAATTTTAACCGGCCTATTCCTAGCCATACACTACACCTCAGACATTTCAACCGCATTCTCATCTGTTACCCACATCTGCCGAGACGTAAATTACGGCTGACTAATCCGTAATGTACACGCCAACGGAGCATCATTCTTCTTCATTTGCATTTACATACACATCGCCCGAGGCCTATACTACGGATCATACCTTTACAAAGAAACCTGAAACATTGGTGTAATCCTTCTACTACTAGTCATGATAACAGCCTTCGTT…	Eukaryota_2759	Chordata_7711	Actinopteri_186623	Cypriniformes_7952	NA	NA	NA	0	0	0	0	0	0	0	0	0	648	0	0	0	0	0	0	0	0	0	479	0	0	0	0	12845	14	0	0	0	4683	0	0	0	110	0	0	0	0	0	1862	0
ASV52	CAAGAACACTAATGATCAATATCCGAAAAACTCACCCATTGATAAAAATCGTAAACAACGCATTTATTGATCTCCCAGCCCCATCAAATATTTCATCCTGATGAAATTTTGGCTCCCTACTAGGAATTTGCTTAATCCTACAAATCCTCACAGGCCTATTCCTAGCAATACACTACACATCTGATACAATAACAGCATTTTCCTCTGTCACCCATATCTGCCGAGACGTCAATTACGGTTGAATCATTCGATACATGCACGCAAACGGAGCATCAATATTCTTTATCTGCCTATTCATCCATGTTGGACGAGGCCTATACTACGGATCATACACTTTTCTAGAGACATGGAACATCGGAGTAATTCTCCTATTTACAGTTATAGCTACAGCATTCGTAG…	Eukaryota_2759	Chordata_7711	Mammalia_40674	Artiodactyla_91561	Cervidae_9850	Dama_9867	Dama dama_30532	0	6003	0	0	0	0	0	0	0	0	144	0	0	0	0	0	0	0	0	0	0	0	0	0	0	0	0	0	0	0	0	0	0	0	0	0	0	0	0	0	21
ASV53	CAAGAACCACTAATGGCAAGCCTACGAAAAACACACCCTCTCATTAAAATCGCTAACGACGCACTAGTTGACCTACCAACACCATCCAACATCTCAGCATGATGAAACTTTGGATCCCTCCTAGGACTATGCTTAATTACCCAAATTTTAACCGGCCTATTCCTAGCCATACACTACACCTCAGACATCTCAACCGCATTCTCATCTGTTACCCACATCTGCCGAGACGTAAATTACGGCTGACTAATCCGTAATGTACACGCCAACGGAGCATCATTCTTCTTCATTTGCATTTACATACACATCGCCCGAGGCCTATACTACGGATCATACCTTTACAAAGAAACCTGAAACATTGGTGTAGTCCTTCTACTACTAGTCATGATAACAGCCTTCGTT…	Eukaryota_2759	Chordata_7711	Actinopteri_186623	Cypriniformes_7952	NA	NA	NA	0	0	0	0	0	0	0	0	0	779	0	0	0	0	0	0	0	0	0	520	0	0	0	0	13200	0	18	0	0	4965	0	14	0	128	0	0	0	0	0	1529	0
ASV54	CAAGAACCTAATGGCCAACCTCCGAAAAACTCACCCCCTCCTAAAAATTGCTAATGACGCACTAGTCGATCTCCCAGCACCATCTAACATCTCAGTTTGATGAAACTTTGGCTCACTCTTAGGCCTGTGTCTAGCCACCCAAATTCTTACCGGACTCTTCCTAGCCATACACTACACCTCCGATATCTCAACAGCCTTTTCCTCTGTTTGCCACATTTGCCGAGACGTTAGCTACGGCTGACTCATCCGAAACATTCACGCTAACGGAGCATCTTTCTTCTTTATCTGTATTTATATACATATCGCCCGAGGACTCTACTATGGTTCCTACCTATATAAAGAAACCTGAAATATCGGAGTCGTACTGCTACTTCTCACTATAATAACCGCCTTCGTGGG…	Eukaryota_2759	Chordata_7711	Actinopteri_186623	Salmoniformes_8006	Salmonidae_8015	Salmo_8028	NA	0	0	0	0	0	523	0	0	0	0	0	0	0	0	0	0	0	0	0	0	0	0	0	0	0	0	0	0	0	0	0	0	0	0	0	0	0	0	0	0	0
ASV55	CAGGAACAGTAATGGCAAGCCTACGAAAAACCCACCCACTAATAAAAATCGCTAATGACGCACTAGTCGACCTCCCAACACCATCTAATATCTCAGTAATATGAAACTTTGGTTCTCTCCTAGGATTATGTTTAATTACCCAAATCCTGACAGGATTATTCCTAGCCATACATTACACCTCTGACATCTCAACCGCGTTCTCATCAGTAACCCACATCTGCCGAGACGTCAATTACGGCTGACTTATCCGAAGCCTACATGCCAATGGCGCATCCTTTTTCTTCATCTGCCTTTACATGCATATTGCACGAGGCCTGTACTATGGATCGTACCTTTATAAGGAGACCTGAAACATTGGTGTAGTCCTATTCCTTCTGGTTATGATAACAGCCTTCGTCG…	Eukaryota_2759	Chordata_7711	Actinopteri_186623	Cypriniformes_7952	Leuciscidae_2743726	Telestes_103461	Telestes muticellus_129882	0	0	0	0	0	15096	0	0	0	0	0	0	0	0	0	829	0	0	0	0	0	0	0	0	0	0	0	0	0	0	392	0	0	0	0	0	0	369	0	0	0
ASV56	CAAGAACAATAATGGCAAGCCTACGAAAAACCCACCCACTAATAAAAATCGCCAATGACGCACTAGTCGACCTTCCGACACCATCTAATATCTCAGCACTATGAAACTTCGGGTCTCTCCTGGGATTATGTTTAATTACCCAAATCCTAACAGGACTATTCCTAGCAATGCACTACACCTCCGACATCTCAACCGCATTTTCATCGGTAACCCATATCTGCCGAGATGTTAACTACGGCTGGCTTATTCGAAGTCTACATGCCAATGGAGCCTCCTTCTTCTTCATCTGTCTTTACATACACATTGCACGAGGACTATATTATGGCTCGTACCTATATAAGGAAACCTGAAACATTGGTGTAGTCCTATTTCTCCTAGTTATAATGACAGCCTTTGTCG…	Eukaryota_2759	Chordata_7711	Actinopteri_186623	Cypriniformes_7952	Leuciscidae_2743726	Squalius_233201	NA	0	0	0	0	0	0	0	0	0	779	0	0	0	0	0	1434	0	0	0	0	0	0	0	0	475	0	0	455	0	0	493	0	517	627	343	0	0	950	0	1053	5872
ASV57	CAGGAACAGTAATGGCAAGCCTACGAAAAACCCACCCACTGATAAAAATCGCTAATGACGCACTAGTCGACCTCCCAACACCATCTAATATCTCAGCAATATGAAACTTCGGTTCTCTCCTAGGATTATGTTTAATTACCCAAATCCTGACAGGATTATTCCTAGCCATACATTACACCTCTGACATCTCAACCGCGTTCTCATCAGTAACCCACATCTGCCGAGACGTCAATTACGGCTGACTTATCCGAAGCCTACATGCCAACGGCGCATCCTTTTTCTTCATCTGCCTTTACATGCATATTGCACGAGGCCTGTACTATGGATCATACCTTTATAAGGAGACCTGAAACATTGGTGTAGTCCTATTCCTTCTGGTTATGATAACAGCCTTCGTCG…	Eukaryota_2759	Chordata_7711	Actinopteri_186623	Cypriniformes_7952	Leuciscidae_2743726	Telestes_103461	Telestes muticellus_129882	0	0	0	0	0	0	0	0	0	0	0	0	0	0	1612	0	77	0	0	0	0	0	0	0	0	380	5156	7327	0	0	0	3222	1416	0	0	0	189	0	0	0	0
ASV58	CAGGAACAGTAATGGCAAGCCTACGAAAAACCCACCCACTGATAAAAATCGCTAATGACGCACTAGTCGACCTCCCAACACCATCTAATATCTCAGCAATATGAAACTTCGGTTCTCTCCTAGGATTATGTTTAATTACCCAAATCCTGACAGGATTATTCCTAGCCATACATTACACCTCTGACATCTCAACCGCGTTCTCATCAGTAACCCACATCTGCCGAGACGTCAATTACGGCTGACTTATCCGAAGCCTACATGCCAACGGCGCATCCTTTTTCTTCATCTGCCTTTACATGCATATTGCACGAGGCCTGTACTATGGATCATACCTTTATAAAGAGACCTGAAACATTGGTGTAGTCCTATTCCTTCTGGTTATAATAACAGCCTTCGTCG…	Eukaryota_2759	Chordata_7711	Actinopteri_186623	Cypriniformes_7952	Leuciscidae_2743726	Telestes_103461	Telestes muticellus_129882	0	0	0	0	0	0	0	0	0	0	0	0	0	0	1990	0	63	0	0	0	0	0	0	0	42	304	5306	4332	33	0	0	2519	1993	0	0	0	1053	0	0	0	0
ASV59	CAAGAACCTAATGGCCAACCTCCGAAAAACTCACCCCCTCCTAAAAATTGCTAATGACGCACTAGTCGATCTCCCAGCACCATCTAACATCTCAGTTTGATGAAACTTTGGCTCACTCTTAGGCTTATGTCTAACCACCCAAATTCTTACCGGACTCTTCCTAGCCATACACTACACCTCCGATATCTCAACAGCCTTTTCCTCTGTTTGCCACATTTGCCGAGATGTTAGCTACGGCTGACTCATCCGAAACATTCACGCTAACGGAGCATCTTTCTTCTTTATCTGTATTTATATACATATCGCCCGAGGACTCTACTATGGTTCCTACCTATATAAAGAAACCTGAAATATCGGAGTCGTACTGCTACTTCTCACTATAATAACCGCCTTCGTGGG…	Eukaryota_2759	Chordata_7711	Actinopteri_186623	Salmoniformes_8006	Salmonidae_8015	Salmo_8028	NA	0	0	0	0	0	0	0	0	0	0	0	0	0	0	0	0	0	0	0	0	0	177	0	0	0	0	0	0	0	0	0	0	0	0	0	0	0	0	0	0	0
ASV60	CGAAAACCATGGTAACCCGAAAAACCCACCCTCTATTTAAAATTATTAACAACGCACTAATTGATTTACCAGCTCCCTCTAACATCTCTGCATGATGAAACTTTGGCTCCCTCCTCCTACTATGTCTCATAATACAAATTCTAACAGGACTATTCCTAGCTATACACTACACCTCAGACATCTCAACTGCTTTCTCATCCGTAGTCCACATCTGCCGGGACGTAAACTACGGCTGACTCATCCGTAACATCCACGCCAACGGAGCCTCCTTCTTTTTCATCTGCATCTACCTACATATTGGACGAGGCCTTTACTACGGGTCATACCTCTACAAAGAAACCTGAAACATCGGCGTAGTCCTGCTACTACTCGTTATAATAACAGCCTTCGTTGGGTACG…	Eukaryota_2759	Chordata_7711	Actinopteri_186623	Siluriformes_7995	Siluridae_30989	Silurus_94992	Silurus glanis_94993	0	0	0	15651	0	0	0	0	0	0	0	0	0	0	0	0	0	0	0	0	0	0	0	0	0	0	0	0	0	0	0	0	0	0	0	0	0	0	0	0	0
ASV61	CAAGAACAATAATGGCAAGCCTACGAAAAACCCACCCACTAATAAAAATCGCTAATGACGCGCTAGTCGATCTTCCAACACCATCTAACATTTCAGCAATGTGAAATTTCGGATCCCTTCTAGGGTTGTGTTTAATTACCCAAATCCTAACAGGGCTATTCCTAGCCATGCACTACACCTCTGATATCTCAACCGCATTCTCATCAGTCACCCATATTTGCCGAGACGTTAACTACGGCTGGCTCATTCGAAACCTACATGCCAACGGAGCATCCTTCTTCTTTATCTGCCTATATATGCATATTGCACGGGGTCTATATTACGGCTCATACCTTTATAAGGAGACCTGAAACATCGGGGTAGTACTATTTCTTCTGGTTATGATAACGGCCTTCGTGG…	Eukaryota_2759	Chordata_7711	Actinopteri_186623	Cypriniformes_7952	Leuciscidae_2743726	Alburnus_54555	NA	0	0	0	0	0	0	0	0	0	275	0	0	0	0	0	0	0	0	0	0	0	0	0	0	1676	0	0	0	0	2407	0	0	0	0	0	0	0	0	0	0	0
ASV62	CAAGAACCTCAATGGCCAGCCTACGAAAAACACACCCCCTGCTTAAAATTGCAAATGATGCACTAGTAGACCTACCCGCCCCATCCAACATTTCTGCCTGATGAAACTTTGGATCTCTTCTAGGGCTGTGTCTAATTACCCAAATTCTTACTGGGCTTTTCCTAGCCATACATTACACTTCGGACATCGAAACAGCATTTTCATCCGTTGCACACATTTGCCGAGACATCAATTTCGGCTGATTAATCCGAAACATGCACGCCAACGGTGCCTCATTCTTTTTCATCTGTATTTACCTGCACATTGGCCGGGGCCTCTACTATGGCTCATATCTTTACAAAGAGACTTGGAACATTGGTGTCATTCTCCTACTACTGGTCATAGCCACCGCCTTCGTGG…	Eukaryota_2759	Chordata_7711	Actinopteri_186623	Gobiiformes_1489878	Gobiidae_8220	Padogobius_85423	Padogobius bonelli_1483094	0	0	0	0	0	0	0	0	0	0	0	0	0	0	0	0	0	0	0	0	0	0	0	0	0	0	0	0	0	0	0	0	0	0	0	0	0	0	0	0	0
ASV63	CAAGAACAATAATGGCAAGCCTACGAAAAACCCACCCACTAATAAAAATCGCCAATGACGCACTAGTCGACCTTCCGACACCATCTAATATCTCAGCACTATGAAACTTCGGGTCTCTCCTGGGATTATGTTTAATTACCCAAATCCTAACAGGACTATTCCTAGCAATGCACTACACCTCCGACATCTCAACCGCATTTTCATCGGTAACCCATATCTGCCGAGATGTTAACTACGGCTGACTTATTCGAAGTCTACATGCCAATGGAGCCTCCTTCTTCTTCATCTGTCTTTACATACACATTGCACGAGGACTATATTATGGCTCGTACCTATATAAGGAAACCTGAAACATTGGTGTAGTCCTATTTCTCCTAGTTATAATGACAGCCTTTGTCG…	Eukaryota_2759	Chordata_7711	Actinopteri_186623	Cypriniformes_7952	Leuciscidae_2743726	Squalius_233201	NA	0	0	165	0	0	0	0	0	0	0	885	0	0	0	0	334	0	0	0	0	0	0	0	0	0	0	657	2118	0	0	191	0	0	410	1861	0	446	705	357	0	0
ASV64	TAAAAACCCTTTAATGGCAAGCCTACGAAAAACACACCCTCTAATCAAAATTGCTAATGACGCACTAGTTGACCTCCCAGCCCCATCTAACATTTCAGTATGATGAAATTTTGGCTCACTGTTAGGACTATGCTTAATTACCCAAATTTTAACAGGATTATTTCTAGCCATACATTACACATCTGATATCACCACTGCCTTCTCATCCGTGGCCCATATCTGCCGCGATGTGAATTATGGGTGACTTATCCGTAATATTCATGCCAATGGCGCATCACTTTTCTTTATTTGTATTTACATTCACATTGCCCGAGGACTATATTATGGATCTTACCTTTATAAAGAAACTTGAAATATTGGAGTAATTCTTCTCCTACTTGTTATAATAACAGCATTTGT…	Eukaryota_2759	Chordata_7711	Actinopteri_186623	Cypriniformes_7952	Cobitidae_7982	Cobitis_47718	Cobitis bilineata_66303	0	0	0	0	0	0	0	0	0	0	0	0	0	0	0	0	0	0	0	0	0	0	0	0	303	0	203	1507	0	0	199	0	0	0	0	0	0	0	0	0	0
ASV65	CAAGAACAGTAATGGCAAGCCTACGAAAAACCCACCCACTGATAAAAATCGCTAACGGCGCACTAGTCGACCTCCCAACACCATCTAATATCTCAGCAATGTGAAACTTCGGATCTCTCCTAGGGTTGTGTTTAATTACCCAAATCCTGACAGGATTGTTCTTAGCCATGCATTACACCTCTGATATCTCAACCGCATTCTCGTCAGTAACCCATATCTGCCGAGACGTTAACTACGGCTGACTCATCCGAAGCCTACATGCCAACGGGGCATCCTTTTTCTTCATCTGTCTTTACATGCACATCGCACGAGGCCTGTATTACGGGTCATACCTCTATAAAGAGACCTGAAACATTGGTGTAGTCCTATTCCTTTTGGTTATAATAACAGCCTTTGTAG…	Eukaryota_2759	Chordata_7711	Actinopteri_186623	Cypriniformes_7952	Leuciscidae_2743726	Protochondrostoma_437168	Protochondrostoma genei_98388	0	0	0	0	0	0	0	0	0	726	0	0	0	0	0	0	0	0	0	355	0	401	0	0	0	0	0	0	0	0	0	0	0	1091	0	0	0	141	0	3325	0
ASV66	TAGAAACAATAATGGCAAACCTACGAAAAACCCACCCACTTCTAAAAATTGCTAACGATGCCCTAGTGGATCTACCAACCCCATCCAATATTTCAGCATGATGAAATTTTGGCTCTCTTCTAGGATTATGTCTTATTTCACAAATCCTTACAGGACTATTCCTAGCCATACATTATACATCAGACATCTCAACTGCCTTCTCCTCAGTAGCTCACATCTGCCGAGACGTCAACTATGGATGACTAATTCGCAACCTACATGCAAATGGGGCCTCATTCTTCTTTATCTGCCTATACCTACACATTGCCCGAGGACTTTACTACGGCTCATACCTTTACATAGAAACATGAAACATTGGAGTTGTATTATTCCTATTAGTAATAATAACAGCATTCGTAG…	Eukaryota_2759	Chordata_7711	Actinopteri_186623	Anguilliformes_7933	Anguillidae_7934	Anguilla_7935	Anguilla anguilla_7936	0	0	1208	0	8696	0	0	66	0	0	0	0	0	0	0	0	0	0	0	0	0	0	254	0	0	0	117	265	0	0	0	0	0	0	0	0	0	0	0	0	0
ASV67	CAAGAACCATCATGGCAAGCCTACGAAAAACACACCCCCTAGTTAAAATTGCTAACAACGCACTAGTTGATCTACCAGCACCATCCAATATTTCAGCTTGATGAAACTTTGGTTCTCTCCTGGGACTATGCTTAGCTACTCAAATCCTTACCGGGCTATTCTTAGCCATACACTACACCTCAGATATTTCGACCGCATTTTCATCAGTCGTTCATATCTGCCGAGATGTGAACTACGGCTGACTAATCCGTAATATACACGCCAACGGGGCATCATTCTTTTTCCTTTGCATCTACATGCACATTGCCCGAGGACTATACTACGGCTCTTACCTTTACAAAGAAACTTGAAACATCGGGGTGATTCTCCTACTACTAGTTATAGCAACAGCCTTCGTTG…	Eukaryota_2759	Chordata_7711	Actinopteri_186623	Cypriniformes_7952	Cyprinidae_7953	Barbus_40829	Barbus caninus_117135	0	0	0	0	0	4965	0	0	0	0	0	0	0	0	0	271	0	0	0	0	0	0	0	0	0	0	0	0	0	0	104	0	0	0	0	28	0	227	0	0	0
ASV68	CAGGAACAGTAATGGCAAGCCTACGAAAAACCCACCCACTGATAAAAATCGCTAACGGCGCACTAGTCGACCTCCCAACACCATCTAATATCTCAGCAATGTGAAACTTTGGATCTCTCCTAGGATTGTGTTTAATTACCCAAATCCTGACAGGATTGTTCTTAGCCATGCATTACACCTCTGATATCTCAACCGCATTCTCGTCAGTAACCCATATCTGCCGAGACGTTAACTACGGCTGACTCATCCGAAGCCTACATGCCAACGGGGCATCCTTTTTCTTCATCTGTCTTTACATACACATCGCACGAGGCCTGTATTATGGGTCATACCTCTATAAAGAGACCTGAAACATTGGTGTAGTCCTATTCCTTTTGGTTATAATAACAGCCTTTGTAG…	Eukaryota_2759	Chordata_7711	Actinopteri_186623	Cypriniformes_7952	Leuciscidae_2743726	Protochondrostoma_437168	Protochondrostoma genei_98388	0	0	0	0	0	0	0	0	0	0	0	0	0	0	0	0	0	0	0	0	1269	0	0	0	0	0	0	0	0	0	0	0	0	0	0	178	0	111	0	0	0
ASV69	TAGAAACAATAATGGCAAACCTACGAAAAACCCACCCACTTCTAAAAATTGCTAACGATGCCCTAGTGGATCTACCAACCCCATCCAATATTTCAGCATGATGAAATTTTGGCTCTCTTCTAGGATTATGTCTTATTTCACAAATCCTTACAGGATTATTCCTAGCCATACATTATACATCAGACATCTCAACTGCCTTCTCCTCAGTAGCTCACATCTGCCGAGACGTCAACTATGGATGACTAATTCGCAACCTACATGCAAATGGGGCCTCATTCTTCTTTATCTGCCTATACCTCCACATTGCCCGAGGGCTTTACTACGGCTCATACCTTTACATAGAAACATGAAACATTGGAGTTGTATTATTCCTATTAGTAATAATAACAGCATTCGTAG…	Eukaryota_2759	Chordata_7711	Actinopteri_186623	Anguilliformes_7933	Anguillidae_7934	Anguilla_7935	Anguilla anguilla_7936	0	0	0	0	838	0	0	81	0	0	0	1058	0	86	0	0	0	0	0	0	0	0	736	0	214	0	540	230	0	186	0	0	0	0	0	0	0	0	0	0	0
ASV70	CAAGAACACTAATGACTAACATTCGAAAGTCCCACCCACTAATAAAAATTGTAAACAATGCATTCATCGACCTTCCAGCCCCATCAAACATTTCATCATGATGAAATTTCGGTTCCCTCCTGGGAATCTGCCTAATCCTACAAATCCTCACAGGCCTATTCCTAGCAATACACTACACATCCGACACAACAACAGCATTCTCCTCTGTCACCCATATCTGCCGAGACGTGAACTACGGCTGAATCATCCGATACATACACGCAAACGGAGCTTCAATGTTTTTTATCTGCTTATATATGCACGTAGGACGAGGCTTATATTACGGGTCTTACACTTTTCTAGAAACATGAAATATTGGAGTAATCCTTCTGCTCACAGTAATAGCCACAGCATTTATAG…	Eukaryota_2759	Chordata_7711	Mammalia_40674	Artiodactyla_91561	Bovidae_9895	Bos_9903	NA	0	0	0	0	0	0	0	0	0	0	0	0	0	0	0	0	0	0	0	0	0	0	0	0	0	0	0	0	0	0	8550	0	394	0	0	0	0	0	0	0	0
ASV71	CAGGAACAGTAATGGCAAGCCTACGAAAAACCCACCCACTGATAAAAATCGCTAATGACGCACTAGTCGACCTCCCAACACCATCTAATATCTCAGTAATATGAAACTTCGGTTCTCTCCTAGGATTATGTTTAATTACCCAAATCCTGACAGGATTATTCCTAGCCATACATTACACCTCTGACATCTCAACCGCGTTCTCATCAGTAACCCACATCTGTCGAGACGTCAATTACGGCTGACTTATCCGAAGCCTACATGCCAATGGCGCATCCTTTTTCTTCATCTGCCTTTACATGCATATTGCACGAGGCCTGTACTATGGATCATACCTTTATAAAGAGACCTGAAATATTGGTGTGGTCCTATTCCTTCTGGTTATGATAACAGCCTTCGTCG…	Eukaryota_2759	Chordata_7711	Actinopteri_186623	Cypriniformes_7952	Leuciscidae_2743726	Telestes_103461	Telestes muticellus_129882	0	1820	0	0	0	0	0	164	0	0	0	0	0	0	0	0	0	66	0	0	0	0	0	0	0	0	0	0	0	0	0	0	0	0	0	0	0	0	692	0	0
ASV72	CAGGAACAGTAATGGCAAGCCTACGAAAAACCCACCCACTGATAAAAATCGCTAACGGCGCACTAGTCGACCTCCCAACACCATCTAATATCTCAGCAATGTGAAACTTCGGATCTCTCCTAGGATTGTGTTTAATTACCCAAATCCTGACAGGATTATTCTTAGCCATGCATTACACCTCTGATATCTCAACCGCATTCTCGTCAGTAACCCATATCTGCCGAGACGTTAACTACGGCTGACTCATCCGAAGCCTACATGCCAACGGGGCATCCTTTTTCTTCATCTGTCTTTACATGCACATCGCACGAGGCCTGTATTATGGGTCATACCTCTATAAAGAGACCTGAAACATTGGTGTAGTCCTATTCCTTTTGGTTATAATAACAGCCTTTGTAG…	Eukaryota_2759	Chordata_7711	Actinopteri_186623	Cypriniformes_7952	Leuciscidae_2743726	Protochondrostoma_437168	Protochondrostoma genei_98388	0	0	0	0	0	0	0	0	0	0	51	0	0	0	0	0	0	0	0	0	0	0	0	498	0	0	0	0	0	0	237	0	0	0	0	0	0	0	0	0	51
ASV73	CAGGAACAGTAATGGCAAGCCTACGAAAAACCCACCCACTGATAAAAATCGCTAATGACGCACTAGTCGACCTCCCAACACCATCTAATATCTCAGTAATATGAAACTTTGGTTCTCTCCTAGGATTATGTTTAATTACCCAAATCCTGACAGGATTATTCCTAGCCATACATTACACCTCTGACATCTCAACCGCGTTCTCATCAGTAACCCACATCTGCCGAGACGTCAATTACGGCTGACTTATCCGAAGCATACATGCCAATGGCGCATCCTTTTTCTTCATCTGCCTTTACATGCATATTGCACGAGGCCTGTACTATGGATCATACCTTTATAAGGAAACCTGAAACATTGGTGTAGTCCTATTCCTTCTGGTTATGATAACAGCCTTCGTCG…	Eukaryota_2759	Chordata_7711	Actinopteri_186623	Cypriniformes_7952	Leuciscidae_2743726	Telestes_103461	Telestes muticellus_129882	0	9333	0	0	0	0	0	0	0	0	0	0	0	0	0	0	0	0	0	0	0	30	0	0	0	0	0	0	0	0	0	0	0	0	0	0	0	0	0	0	0
ASV74	CAAGAACAATAATGGCAAGCCTACGAAAAACCCACCCACTAATAAAAATCGCTAATGACGCGCTAGTCGATCTCCCAACACCATCTAACATTTCAGCAATGTGAAATTTCGGATCCCTTCTAGGGTTGTGTCTAATTACCCAAATCCTAACAGGACTATTCCTAGCCATACACTACACCTCTGATATCTCAACCGCATTCTCATCAGTCACCCATATTTGCCGAGACGTTAACTACGGCTGGCTCATTCGAAACCTACATGCCAACGGAGCATCCTTCTTCTTTATCTGCCTATATATGCATATTGCACGAGGTCTATATTACGGCTCATATCTTTATAAGGAGACCTGAAACATCGGGGTAGTACTATTTCTTCTGGTTATGATAACAGCCTTCGTGG…	Eukaryota_2759	Chordata_7711	Actinopteri_186623	Cypriniformes_7952	Leuciscidae_2743726	Alburnus_54555	NA	0	0	0	0	0	0	0	463	0	0	0	0	0	0	0	0	0	2009	0	0	0	0	0	0	193	0	0	0	0	292	0	0	0	186	0	0	0	0	0	0	0
ASV75	CAAGAACAATAATGGCAAGCCTACGAAAAACCCACCCACTAATAAAAATCGCCAATGACGCACTAGTTGACCTTCCGACACCATCTAATATCTCAGCACTATGAAACTTCGGGTCTCTCCTGGGATTATGTTTAATTACCCAAATCCTAACAGGACTATTCCTAGCAATGCACTACACCTCCGACATCTCAACCGCATTTTCATCGGTAACCCATATCTGCCGAGATGTTAACTACGGCTGACTTATTCGAAGTCTACATGCCAATGGAGCCTCCTTCTTCTTCATCTGTCTTTACATACACATTGCACGAGGACTATATTATGGCTCGTACCTATATAAGGAAACCTGAAACATTGGTGTAGTCCTATTTCTCCTAGTTATAATGACAGCCTTTGTCG…	Eukaryota_2759	Chordata_7711	Actinopteri_186623	Cypriniformes_7952	Leuciscidae_2743726	Squalius_233201	NA	0	0	0	0	0	62	0	0	0	1559	277	50	2480	0	0	0	0	0	0	0	0	0	0	0	147	0	1561	2665	0	0	0	0	348	0	0	0	206	0	0	0	0
ASV76	CAAGAACCTAATGGCCAACCTCCGAAAAACTCACCCCCTCCTAAAAATTGCTAATGACGCACTAGTCGATCTCCCAGCACCATCTAACATCTCAGTTTGATGAAACTTTGGCTCACTCTTAGGCTTATGTCTAGCCACCCAAATTCTTACCGGACTCTTCCTAGCCATACACTACACCTCCGATATCTCAACAGCCTTTTCCTCTGTTTGCCACATTTGCCGAGATGTTAGCTACAGCTGACTCATCCGAAACATTCACGCTAACGGAGCATCTTTCTTCTTTATCTGTATTTATATACATATCGCCCGAGGACTCTACTATGGTTCCTACCTATATAAAGAAACCTGAAATATCGGAGTCGTACTGCTACTTCTCACTATAATAACCGCCTTCGTGGG…	Eukaryota_2759	Chordata_7711	Actinopteri_186623	Salmoniformes_8006	Salmonidae_8015	Salmo_8028	NA	0	0	0	0	0	0	0	0	0	0	0	0	0	0	0	0	0	0	0	0	0	0	0	0	0	0	0	0	0	0	0	0	0	0	0	0	0	0	0	0	0
ASV77	CAAGAACCATCATGGCAAGCCTACGAAAAACGCACCCCTTAATTAAAATTGCTAACAACGCACTAGTTGACCTACCAGCACCATCTAATATTTCAGCTTGATGAAACTTTGGTTCTCTTCTGGGACTATGCTTGGCTACTCAAATCCTTACCGGCCTATTCTTAGCCATGCACTACACCTCAGATATTTCAACCGCATTTTCATCAGTTGTTCATATCTGTCGAGACGTAAACTACGGCTGACTGATCCGTAATATGCACGCCAACGGAGCATCATTCTTTTTCCTTTGCATCTACATACATATTGCCCGAGGACTGTACTACGGCTCTTACCTCTACAAGGAAACCTGAAACATCGGCGTAATCCTTCTACTACTAGTTATAGCAACAGCCTTTGTTG…	Eukaryota_2759	Chordata_7711	Actinopteri_186623	Cypriniformes_7952	Cyprinidae_7953	Barbus_40829	NA	0	0	0	0	0	0	0	0	0	0	0	0	0	0	212	0	0	0	0	0	0	0	0	0	0	0	5855	740	0	0	0	148	2560	0	0	0	0	0	0	0	0
ASV78	CAAGAACCTAATGGCCAACCTCCGAAAAACCCACCCACTCCTAAAAATTGCTAATGACGCACTAGTCGACCTCCCTACCCCCTCTAATATCTCAGTCTGATGAAACTTTGGTTCACTCCTAGGCCTATGTTTAGCCACCCAAATTCTTACCGGACTCTTCCTAGCCATACACTACACCTCCGATATTTCGACAGCTTTTTCCTCTGTATGCCACATTTGTCGAGATGTAAGTTACGGCTGGCTCATCCGAAATATCCACGCTAACGGAGCATCTTTCTTCTTTATCTGTATTTATATGCATATCGCCCGAGGACTATACTACGGGTCCTACCTATATAAAGAAACCTGAAATATTGGGGTAGTATTATTACTTCTCACTATAATGACAGCTTTTGTAGG…	Eukaryota_2759	Chordata_7711	Actinopteri_186623	Salmoniformes_8006	Salmonidae_8015	Salvelinus_8033	Salvelinus fontinalis_8038	0	0	0	0	0	0	0	0	0	0	0	0	0	0	0	0	0	0	0	0	0	0	0	0	0	0	6311	0	0	0	0	0	3191	0	0	0	0	0	0	0	0
ASV79	CAAGAACACCAATGACCCCAATACGCAAAATTAACCCCCTAATAAAATTAATTAACCACTCACTCATCGACCTCCCCACCCCATCCAACATCTCCGCATGATGAAACTTCGGCTCACTCCTTGGCGCCTGCCTGATCCTCCAAATCACCACAGGACTATTCCTAGCCATGCACTACTCACCAGACGCCTCAACCGCCTTTTCATCAATCGCCCACATCACTCGAGACGTAAATTATGGCTGAATCATCCGCTACCTTCACGCCAATGGCGCCTCAATATTCTTTATCTGCCTCTTCCTACACATCGGGCGAGGCCTATATTACGGATCATTTCTCTACTCAGAAACCTGAAACATCGGCATTATCCTCCTGCTTGCAACTATAGCAACAGCCTTCATAG…	Eukaryota_2759	Chordata_7711	Mammalia_40674	Primates_9443	Hominidae_9604	Homo_9605	Homo sapiens_9606	0	0	0	0	0	0	0	0	0	0	0	0	0	1561	0	0	130	0	0	0	0	0	5518	0	0	0	378	0	0	0	98	0	123	0	0	0	0	0	0	0	74
ASV80	TAAGAACTCTAATGATTAACATCCGAAAAACCCACCCTCTCCTTAAAATCGCAAACGACGCACTAGTTGACCTCCCTGCCCCAGCAAATATTTCTGCATGATGGAACTTTGGTTCCCTACTCGGACTCTGCCTAATCGCCCAAATCGTCACAGGCCTATTTCTCGCCATACACTATACCCCTGACACCGCATCCGCCTTCTCTTCCGTTGCCCACATTTGCCGAGACGTAAATTACGGCTGACTAATTCGAAACATGCATGCAAACGGCGCATCCTTCTTCTTTATCTGCATCTACCTTCATATCGGACGAGGTCTTTACTATGGCTCTTACCTCTACAAAGAAACATGAAACATTGGAGTCATCCTACTCCTTTTAGTAATAATAACCGCATTCGTAG…	Eukaryota_2759	Chordata_7711	Actinopteri_186623	Mugiliformes_41872	Mugilidae_8189	Chelon_48170	Chelon ramada_30804	0	0	0	0	0	0	0	0	0	0	0	0	0	0	0	0	0	0	0	0	0	0	0	0	2625	0	149	389	0	1186	0	0	0	0	0	0	0	0	0	0	0
ASV81	CAGGAACAGTAATGGCAAGCCTACGAAAAACCCACCCACTGATAAAAATCGCTAATGACGCACTAGTCGACCTCCCAACACCATCTAATATCTCAGCAATGTGAAACTTCGGTTCTCTCCTAGGATTATGTTTAATTACCCAAATCCTGACAGGATTATTCCTAGCCATACATTACACCTCTGACATCTCAACCGCGTTCTCATCAGTAACCCACATCTGCCGAGACGTCAATTACGGCTGACTTATCCGAAGCCTACATGCCAACGGCGCATCCTTTTTCTTCATCTGCCTTTACATGCATATTGCACGAGGCCTGTACTATGGATCATACCTTTATAAGGAGACCTGAAACATTGGTGTAGTCCTATTCCTTCTGGTTATGATAACAGCCTTCGTCG…	Eukaryota_2759	Chordata_7711	Actinopteri_186623	Cypriniformes_7952	Leuciscidae_2743726	Telestes_103461	Telestes muticellus_129882	0	0	0	0	0	0	0	0	0	0	0	0	0	0	96	0	1320	0	0	0	0	0	0	0	0	7192	384	13	0	0	0	23	324	0	0	0	0	0	0	0	0
ASV82	CAAGAACCTCAATGGCCAGCCTACGAAAAACACACCCCCTGCTTAAAATTGCAAATGATACACTAGTAGACCTACCCGCCCCATCCAACATTTCTGCCTGATGAAACTTTGGATCTCTTCTAGGGCTGTGTCTAATTACCCAAATTCTTACTGGGCTTTTCCTAGCCATACATTACACTTCGGACATCGAAACAGCATTTTCATCCGTTGCACACATTTGCCGAGACGTCAATTTCGGCTGATTAATCCGAAACATGCACGCCAACGGTGCCTCATTCTTTTTCATCTGTATTTACCTGCACATTGGCCGGGGCCTCTACTATGGCTCATATCTTTACAAAGAGACTTGGAACATTGGTGTCATTCTCCTACTACTGGTCATAGCCACCGCCTTCGTGG…	Eukaryota_2759	Chordata_7711	Actinopteri_186623	Gobiiformes_1489878	Gobiidae_8220	Padogobius_85423	Padogobius bonelli_1483094	0	0	0	0	0	0	0	1473	0	0	0	0	0	0	0	0	0	3928	0	0	0	0	0	0	0	0	0	0	0	0	0	0	0	439	0	0	0	0	0	153	0
ASV83	TAAGAACCCTAATGATTAACATCCGAAAAACCCACCCTCTCCTTAAAATCGCAAACGACGCACTAGTTGACCTCCCTGCCCCAGCAAATATTTCTGCATGATGAAACTTTGGTTCCCTACTCGGACTCTGCCTAATCGCCCAAATCGTCACAGGCCTATTTCTCGCCATACACTATACCCCTGACACCGCATCCGCCTTCTCTTCCGTTGCCCACATTTGCCGAGACGTAAATTACGGCTGACTAATTCGAAACATGCATGCAAACGGCGCATCCTTCTTCTTTATCTGCATCTACCTTCATATCGGACGAGGTCTTTACTATGGCTCTTACCTCTACAAAGAAACATGAAACATTGGAGTCATCCTACTCCTTTTAGTAATAATAACCGCATTCGTAG…	Eukaryota_2759	Chordata_7711	Actinopteri_186623	Mugiliformes_41872	Mugilidae_8189	Chelon_48170	Chelon ramada_30804	0	0	0	0	0	0	0	0	0	0	0	0	0	0	0	0	0	0	0	0	0	0	0	0	1484	0	155	0	0	1001	0	0	0	0	0	0	0	0	0	0	0
[truncated: 475 more rows]
[truncated: 58 more columns]
