# Supplementary material for: Geographic Patterns of Intra‐ and Interspecific Diversity of Riverine Fish Species in the Italian Northern Apennines and Ligurian Alps
Source: Ecol Evol. 2026 Apr 3;16(4):e73240. doi: 10.1002/ece3.73240 (PMC13052162; doi:10.1002/ece3.73240)
Supplement: Supplementary file 8 — Table S4: Species and ASV richness along the Adriatic‐Ligurian MDD. The corrected ASVs are corrected for the number of sites within the basin. [file ECE3-16-e73240-s001.xlsx]

## Sheet: 2023_asv_rich
Supplementary Table 4 – Species and ASV richness along the Adriatic-Ligurian MDD. The corrected ASV are corrected for number of sites within the basin.
MDD-Site	Basin	ASV Richness	Taxonomic Richness	Nr. of Sites	ASV corrected	Taxonomic corrected
Coast	Quiliano	41	1	5	41	5
Coast	Impero	70	1	6	70	6
Po	Erro	89	3	17	29	5.66667
Po	Parma	29	1	8	29	8
Coast	Bisagno	36	1	8	36	8
Coast	Sansobbia	89	3	10	29	3.33333
Coast	Polcevera	64	2	13	32	6.5
Po	Scrivia	116	4	17	29	4.25
Po	Trebbia	96	3	14	32	4.66667
Coast	Arrestra	46	1	6	46	6
Coast	Magra	99	3	16	33	5.33333
Po	Taro	64	2	9	32	4.5
Coast	Petronio	32	1	8	32	8
Po	Nure	47	1	11	47	11
Po	Tanaro	38	1	11	38	11
Coast	Entella	105	4	15	26	3.75
Po	Bormida di Spigno	45	1	13	45	13
Coast	Arroscia	53	1	9	53	9
Coast	Porra	33	1	12	33	12
Po	Bormida di Millesimo	50	1	12	50	12
Po	Orba	125	5	19	25	3.8
Coast	Taggia	36	1	7	36	7
Po	Lemme	49	1	10	49	10
Coast	Letimbro	25	1	5	25	5
Coast	Leiro	45	1	5	45	5
Coast	Lerone	24	1	4	24	4
Coast	Teiro	60	1	7	60	7
Coast	Cerusa	25	1	6	25	6
