# Supplementary material for: Geographic Patterns of Intra‐ and Interspecific Diversity of Riverine Fish Species in the Italian Northern Apennines and Ligurian Alps
Source: Ecol Evol. 2026 Apr 3;16(4):e73240. doi: 10.1002/ece3.73240 (PMC13052162; doi:10.1002/ece3.73240)
Supplement: Supplementary file 9 — Table S5: Summary of GDM outputs for different models. [file ECE3-16-e73240-s006.xlsx]

## Sheet: 2024_GDM_summaries
Supplementary Table 5 – Summary of GDM outputs for different models we build.
GDM-type	Species	gdmdeviance	nulldeviance	explained
topo_gdm	Protochondrostoma_genei	13.6616	13.6685	0.0504211
topo_gdm	Cobitis_bilineata	12.1119	12.2815	1.38063
topo_gdm	Salvelinus_fontinalis	2.44126	3.81909	36.0775
topo_gdm	Alburnus_arborella	9.76248	10.008	2.45375
topo_gdm	Phoxinus_lumaireul	3.36251	4.68342	28.2039
eucl_gdm	Barbus_plebejus	94.4164	95.316	0.943819
eucl_gdm	Telestes_muticellus	64.4086	64.9324	0.806694
eucl_gdm	Anguilla_anguilla	20.8693	20.8808	0.0551432
eucl_gdm	Barbus_caninus	15.9939	16.1911	1.21762
eucl_gdm	Salvelinus_fontinalis	3.25114	3.81909	14.8713
eucl_gdm	Alburnus_arborella	4.35339	10.008	56.5011
eucl_gdm	Phoxinus_lumaireul	4.09742	4.68342	12.5122
elevwei_gdm	Protochondrostoma_genei	12.7088	13.6685	7.02081
elevwei_gdm	Cobitis_bilineata	10.5059	12.2815	14.4575
elevwei_gdm	Alburnus_arborella	9.91091	10.008	0.970602
elevwei_gdm	Phoxinus_lumaireul	3.06707	4.68342	34.5121
