# Supplementary material for: Geographic Patterns of Intra‐ and Interspecific Diversity of Riverine Fish Species in the Italian Northern Apennines and Ligurian Alps
Source: Ecol Evol. 2026 Apr 3;16(4):e73240. doi: 10.1002/ece3.73240 (PMC13052162; doi:10.1002/ece3.73240)
Supplement: Supplementary file 10 — Table S6: List of Haplotypes, corresponding ASV_IDs, slope of occurrence of the ASV and frequency per slope. [file ECE3-16-e73240-s003.xlsx]

## Sheet: 2025_haplotable
Supplementary Table 6: List of Haplotypes, corresponding ASV_IDs, slope of occurence of the asv and frequency per slope.
hap	ASV_ID	coastal_po	Freq_slop	assignment
III	ASV1004	Po	4	Telestes_muticellus
XXVI	ASV1135	Coast	2	Telestes_muticellus
XXIV	ASV1182	Coast	1	Telestes_muticellus
XXIV	ASV1182	Po	1	Telestes_muticellus
XIII	ASV1226	Coast	1	Telestes_muticellus
XIII	ASV1226	Po	5	Telestes_muticellus
VII	ASV128	Po	2	Telestes_muticellus
XVI	ASV1339	Coast	4	Telestes_muticellus
XXVI	ASV137	Coast	1	Telestes_muticellus
V	ASV143	Po	1	Telestes_muticellus
III	ASV1537	Coast	1	Telestes_muticellus
III	ASV1537	Po	1	Telestes_muticellus
III	ASV17	Coast	15	Telestes_muticellus
III	ASV17	Po	14	Telestes_muticellus
III	ASV170	Po	2	Telestes_muticellus
I	ASV171	Po	3	Telestes_muticellus
XIII	ASV1729	Coast	1	Telestes_muticellus
XIII	ASV1729	Po	1	Telestes_muticellus
X	ASV185	Po	2	Telestes_muticellus
XIII	ASV19	Coast	9	Telestes_muticellus
XII	ASV21	Coast	4	Telestes_muticellus
XXIII	ASV222	Po	1	Telestes_muticellus
IX	ASV246	Coast	1	Telestes_muticellus
IX	ASV246	Po	1	Telestes_muticellus
XX	ASV258	Coast	3	Telestes_muticellus
XXII	ASV260	Po	2	Telestes_muticellus
III	ASV263	Coast	2	Telestes_muticellus
III	ASV263	Po	1	Telestes_muticellus
XIX	ASV280	Coast	2	Telestes_muticellus
XXVI	ASV3	Coast	12	Telestes_muticellus
XXVI	ASV3	Po	16	Telestes_muticellus
XXXII	ASV370	Coast	2	Telestes_muticellus
XXXII	ASV370	Po	2	Telestes_muticellus
XXVI	ASV397	Coast	1	Telestes_muticellus
XXVI	ASV397	Po	1	Telestes_muticellus
XV	ASV401	Coast	1	Telestes_muticellus
II	ASV414	Po	1	Telestes_muticellus
XXVI	ASV42	Coast	10	Telestes_muticellus
XXVI	ASV42	Po	10	Telestes_muticellus
XXVI	ASV462	Po	1	Telestes_muticellus
XXVI	ASV475	Coast	1	Telestes_muticellus
XXXI	ASV476	Po	1	Telestes_muticellus
XXXI	ASV476	Coast	1	Telestes_muticellus
XVI	ASV48	Coast	6	Telestes_muticellus
XVI	ASV48	Po	1	Telestes_muticellus
XVIII	ASV482	Coast	1	Telestes_muticellus
XXX	ASV483	Po	2	Telestes_muticellus
III	ASV55	Po	3	Telestes_muticellus
XVII	ASV57	Coast	4	Telestes_muticellus
XXIX	ASV577	Po	1	Telestes_muticellus
XXIX	ASV577	Coast	1	Telestes_muticellus
XX	ASV58	Coast	6	Telestes_muticellus
XIV	ASV613	Coast	2	Telestes_muticellus
XXV	ASV625	Coast	2	Telestes_muticellus
XXVIII	ASV626	Coast	1	Telestes_muticellus
XXVIII	ASV626	Po	1	Telestes_muticellus
XI	ASV658	Po	2	Telestes_muticellus
IV	ASV661	Coast	1	Telestes_muticellus
XXVI	ASV697	Coast	4	Telestes_muticellus
XXI	ASV699	Coast	3	Telestes_muticellus
XXI	ASV699	Po	1	Telestes_muticellus
XXVII	ASV71	Coast	4	Telestes_muticellus
XXVII	ASV71	Po	1	Telestes_muticellus
VI	ASV73	Coast	1	Telestes_muticellus
VI	ASV73	Po	2	Telestes_muticellus
III	ASV769	Po	1	Telestes_muticellus
VIII	ASV795	Po	1	Telestes_muticellus
XVI	ASV8	Coast	9	Telestes_muticellus
XVI	ASV8	Po	3	Telestes_muticellus
XVII	ASV81	Coast	4	Telestes_muticellus
III	VAvi8	Po_zac	1	Telestes_muticellus
V	VAvo1	Po_zac	1	Telestes_muticellus
V	VAvo2	Po_zac	1	Telestes_muticellus
XXXIV	VAvo4	Po_zac	1	Telestes_muticellus
III	VBad3	Coast_zac	1	Telestes_muticellus
XIII	VCam8	Coast_zac	1	Telestes_muticellus
III	VCen10	Po_zac	1	Telestes_muticellus
XXVI	VCen11	Po_zac	1	Telestes_muticellus
XXVI	VCen11	Coast_zac	1	Telestes_muticellus
XXXVIII	VCen4	Po_zac	1	Telestes_muticellus
XXXVIII	VCen4	Coast_zac	1	Telestes_muticellus
XXVI	VCen8	Po_zac	1	Telestes_muticellus
XXVI	VCen8	Coast_zac	1	Telestes_muticellus
XXVII	VCen9	Po_zac	1	Telestes_muticellus
XXVII	VCen9	Coast_zac	1	Telestes_muticellus
III	VCos5	Po_zac	1	Telestes_muticellus
XXXVII	VCos6	Po_zac	1	Telestes_muticellus
XVII	VDei12	Coast_zac	1	Telestes_muticellus
XX	VDei6	Coast_zac	1	Telestes_muticellus
XXXIII	VDei8	Coast_zac	1	Telestes_muticellus
III	VDro12	Po_zac	1	Telestes_muticellus
XXVI	VDro13	Po_zac	1	Telestes_muticellus
I	VDro14	Po_zac	1	Telestes_muticellus
III	VMag13	Po_zac	1	Telestes_muticellus
III	VMol8	Po_zac	1	Telestes_muticellus
III	VMol8	Coast_zac	1	Telestes_muticellus
III	VMon5	Po_zac	1	Telestes_muticellus
III	VRiv3	Po_zac	1	Telestes_muticellus
III	VRiv3	Coast_zac	1	Telestes_muticellus
XXXV	VRiv4	Po_zac	1	Telestes_muticellus
XXXV	VRiv4	Coast_zac	1	Telestes_muticellus
XXXVI	VRiv6	Po_zac	1	Telestes_muticellus
XXXVI	VRiv6	Coast_zac	1	Telestes_muticellus
III	VVil9	Po_zac	1	Telestes_muticellus
